# Supplementary material for: Integrated Analysis of Transcriptome and Metabolome Reveals New Insights into the Formation of Purple Leaf Veins and Leaf Edge Cracks in Brassica juncea
Source: Plants (Basel). 2022 Aug 28;11(17):2229. doi: 10.3390/plants11172229 (PMC9460116; doi:10.3390/plants11172229)
Supplement: Supplementary file 1 [file plants-11-02229-s001.zip]

Archive with 13 entries (11 files):
- Supplementary figures/
- Supplementary figures/Figure S1.jpg
- Supplementary figures/Figure S2.jpg
- Supplementary figures/Figure S3.jpg
- Supplementary figures/Figure S4.jpg
- Supplementary tables/
- Supplementary tables/Table S1.xlsx
- Supplementary tables/Table S2.xlsx
- Supplementary tables/Table S3.xlsx
- Supplementary tables/Table S4.xlsx
- Supplementary tables/Table S5.xlsx
- Supplementary tables/Table S6.xlsx
- Supplementary tables/Table S7.xlsx
