# Supplementary material for: Integrated Analysis of Transcriptome and Metabolome Reveals New Insights into the Formation of Purple Leaf Veins and Leaf Edge Cracks in Brassica juncea
Source: Plants (Basel). 2022 Aug 28;11(17):2229. doi: 10.3390/plants11172229 (PMC9460116; doi:10.3390/plants11172229)
Supplement: Supplementary file 1 [file plants-11-02229-s001.zip › Supplementary tables/Table S1.xlsx]

## Sheet: Sheet 1
Table S1. The information of DEGs in different subclasses.
Gene	Subclass	chr	start	end	strand	KEGG	NR	Swissprot	Tremble	KOG	GO	Pfam
BjuA000101	1	A09	14652218	14653452	-	K09510 DnaJ homolog subfamily B member 4 | (RefSeq) dnaJ homolog subfamily B member 1-like (A)	dnaJ homolog subfamily B member 1-like [Brassica napus]	RecName: Full=DnaJ protein ERDJ3B; AltName: Full=Chaperone protein dnaJ 19; Short=AtDjB19; Short=AtJ19; AltName: Full=Endoplasmic reticulum dnaJ domain-containing protein 3B; Short=AtERdj3B; AltName: Full=Protein SCJ1 homolog ERDJ3B; Flags: Precursor;	SubName: Full=BnaA09g14490D protein {ECO:0000313|EMBL:CDY45143.1};	Molecular chaperone (DnaJ superfamily)	GO:0005783,endoplasmic reticulum; GO:0005788,endoplasmic reticulum lumen; GO:0005886,plasma membrane; GO:0051082,unfolded protein binding; GO:0052033,pathogen-associated molecular pattern dependent induction by symbiont of host innate immune response; GO:0006457,protein folding	Anti-sigma factor N-terminus
BjuA000189	1	A07	13060673	13061172	-	K17479 glutaredoxin domain-containing cysteine-rich protein 1 | (RefSeq) uncharacterized protein At5g39865-like (A)	uncharacterized protein At5g39865-like [Brassica napus]	RecName: Full=Uncharacterized protein At5g39865;	SubName: Full=BnaA08g29960D protein {ECO:0000313|EMBL:CDY49366.1};	Glutaredoxin-related protein	GO:0005886,plasma membrane; GO:0009055,electron transfer activity; GO:0015035,protein disulfide oxidoreductase activity; GO:0045454,cell redox homeostasis	--
BjuA000289	1	A02	34975067	34976218	+	K00521 ferric-chelate reductase [EC:1.16.1.7] | (RefSeq) ferric reduction oxidase 7, chloroplastic-like (A)	NAC domain-containing protein 100-like [Brassica napus]	RecName: Full=NAC domain-containing protein 100 {ECO:0000303|PubMed:15029955}; Short=ANAC100 {ECO:0000303|PubMed:15029955}; Short=AtNAC5;	SubName: Full=NAC transcription factor 100 {ECO:0000313|EMBL:AHN60133.1};	--	GO:0005634,nucleus; GO:0003677,DNA binding; GO:0003700,DNA-binding transcription factor activity; GO:0006351,transcription, DNA-templated	No apical meristem (NAM) protein
BjuA000430	1	A02	12032	13099	+	K16292 KDEL-tailed cysteine endopeptidase [EC:3.4.22.-] | (RefSeq) probable cysteine proteinase At3g43960 (A)	uncharacterized protein BNAANNG01200D [Brassica napus]	--	SubName: Full=Uncharacterized protein {ECO:0000313|EnsemblPlants:Bra028771.1-P};	--	--	--
BjuA000441	1	A02	13675391	13675663	+	--	--	--	--	--	--	--
BjuA000658	1	A09	40531779	40533488	-	--	BTB/POZ domain-containing protein At3g49900-like [Brassica napus]	RecName: Full=BTB/POZ domain-containing protein At3g49900;	SubName: Full=BnaC08g21470D protein {ECO:0000313|EMBL:CDY17739.1};	--	GO:0016567,protein ubiquitination	Domain of unknown function (DUF3342)
BjuA000659	1	A09	40531327	40531773	-	--	PREDICTED: BTB/POZ domain-containing protein At3g49900-like [Brassica rapa]	RecName: Full=BTB/POZ domain-containing protein At3g49900;	SubName: Full=Uncharacterized protein {ECO:0000313|EnsemblPlants:Bra036037.1-P};	--	GO:0016567,protein ubiquitination	Centrosome localisation domain of Cep57
BjuA000814	1	A02	12833509	12835064	+	K14831 protein MAK16 | (RefSeq) protein MAK16 homolog A (A)	protein MAK16 homolog A [Brassica napus]	--	RecName: Full=Protein MAK16 homolog {ECO:0000256|PIRNR:PIRNR003352};	RNA-binding nuclear protein (MAK16) containing a distinct C4 Zn-finger	GO:0005730,nucleolus	Mak16 protein C-terminal region
BjuA001251	1	A04	18279627	18280416	-	K00799 glutathione S-transferase [EC:2.5.1.18] | (RefSeq) glutathione S-transferase U2-like (A)	BnaA04g28580D [Brassica napus]	RecName: Full=Glutathione S-transferase U2; Short=AtGSTU2; EC=2.5.1.18; AltName: Full=GST class-tau member 2; AltName: Full=Glutathione S-transferase 20;	SubName: Full=BnaA04g28580D protein {ECO:0000313|EMBL:CDY51364.1};	Glutathione S-transferase	GO:0005737,cytoplasm; GO:0005829,cytosol; GO:0004364,glutathione transferase activity; GO:0006749,glutathione metabolic process; GO:0009407,toxin catabolic process	Glutathione S-transferase N-terminal domain
BjuA001334	1	A06	22264686	22265063	+	K20827 RNA polymerase II subunit B1 CTD phosphatase RPAP2 [EC:3.1.3.16] | (RefSeq) hypothetical protein (A)	hypothetical protein EUTSA_v10003721mg [Eutrema salsugineum]	RecName: Full=Putative RNA polymerase II subunit B1 CTD phosphatase RPAP2 homolog; EC=3.1.3.16; AltName: Full=RNA polymerase II-associated protein 2 homolog;	SubName: Full=Uncharacterized protein {ECO:0000313|EMBL:ESQ32192.1};	Uncharacterized conserved protein	GO:0005829,cytosol; GO:0005634,nucleus; GO:0008420,RNA polymerase II CTD heptapeptide repeat phosphatase activity; GO:0046872,metal ion binding; GO:0030154,cell differentiation; GO:0070940,dephosphorylation of RNA polymerase II C-terminal domain	Rtr1/RPAP2 family
BjuA001356	1	A02	29658653	29661647	+	K13148 integrator complex subunit 11 [EC:3.1.27.-] | (RefSeq) cleavage and polyadenylation specificity factor subunit 3-II (A)	PREDICTED: cleavage and polyadenylation specificity factor subunit 3-II [Brassica rapa]	RecName: Full=Cleavage and polyadenylation specificity factor subunit 3-II; EC=3.1.27.-; AltName: Full=Cleavage and polyadenylation specificity factor 73 kDa subunit II; Short=AtCPSF73-II; Short=CPSF 73 kDa subunit II; AltName: Full=Protein EMBRYO SAC DEVELOPMENT ARREST 26;	SubName: Full=Uncharacterized protein {ECO:0000313|EnsemblPlants:Bra026637.1-P};	Predicted cleavage and polyadenylation specificity factor (CPSF subunit)	GO:0005634,nucleus; GO:0004518,nuclease activity; GO:0006397,mRNA processing; GO:0010197,polar nucleus fusion	Beta-lactamase superfamily domain
BjuA001411	1	A01	37440661	37441922	+	K08869 aarF domain-containing kinase | (RefSeq) predicted protein (A)	BnaA01g30920D [Brassica napus]	RecName: Full=Transcription factor DIVARICATA;	SubName: Full=BnaA01g30920D protein {ECO:0000313|EMBL:CDY36326.1};	Zuotin and related molecular chaperones (DnaJ superfamily), contains DNA-binding domains	GO:0005634,nucleus; GO:0003677,DNA binding; GO:0048262,determination of dorsal/ventral asymmetry; GO:0009908,flower development; GO:0006355,regulation of transcription, DNA-templated; GO:0006351,transcription, DNA-templated	Myb-like DNA-binding domain
BjuA001414	1	A07	20130275	20130891	+	K14484 auxin-responsive protein IAA | (RefSeq) auxin-responsive protein IAA20-like (A)	auxin response factor 10-like [Brassica napus]	RecName: Full=Auxin response factor 10;	RecName: Full=Auxin response factor {ECO:0000256|RuleBase:RU004561};	--	GO:0005634,nucleus; GO:0003677,DNA binding; GO:0003700,DNA-binding transcription factor activity; GO:0035198,miRNA binding; GO:0009738,abscisic acid-activated signaling pathway; GO:0009734,auxin-activated signaling pathway; GO:0051301,cell division; GO:0048589,developmental growth; GO:0010154,fruit development; GO:0048366,leaf development; GO:0007389,pattern specification process; GO:0048441,peta…	AUX/IAA family
BjuA001586	1	A08	2051721	2052044	-	--	PREDICTED: uncharacterized protein LOC103832648 [Brassica rapa]	RecName: Full=Protein MARD1 {ECO:0000303|PubMed:15159630}; AltName: Full=Mediator of ABA-regulated dormancy1 {ECO:0000303|PubMed:15159630}; AltName: Full=Senescence-associated protein SAG102 {ECO:0000303|PubMed:11402199};	SubName: Full=Uncharacterized protein {ECO:0000313|EnsemblPlants:Bra030920.1-P};	--	GO:0010494,cytoplasmic stress granule; GO:0000932,P-body; GO:0046872,metal ion binding; GO:0009737,response to abscisic acid; GO:0010162,seed dormancy process	zinc-finger of the FCS-type, C2-C2
BjuA001695	1	A07	20321836	20323100	-	K20478 golgin subfamily B member 1 | (RefSeq) titin isoform X1 (A)	PREDICTED: trichohyalin isoform X4 [Brassica rapa]	--	SubName: Full=Uncharacterized protein {ECO:0000313|EnsemblPlants:Bra028459.1-P};	FOG: Low-complexity	--	--
BjuA001711	1	A05	21273576	21275200	-	K14291 phosphorylated adapter RNA export protein | (RefSeq) uncharacterized protein LOC106357496 (A)	uncharacterized protein LOC106357496 [Brassica napus]	--	SubName: Full=BnaA05g36110D protein {ECO:0000313|EMBL:CDY54646.1};	Mediator of U snRNA nuclear export PHAX	--	PHAX RNA-binding domain
BjuA001892	1	A10	2908932	2910903	+	K00326 cytochrome-b5 reductase [EC:1.6.2.2] | (RefSeq) NADH-cytochrome b5 reductase 1 (A)	PREDICTED: uncharacterized protein LOC103844195 isoform X1 [Brassica rapa]	--	SubName: Full=Uncharacterized protein {ECO:0000313|EnsemblPlants:Bra015369.1-P};	--	--	HemX, putative uroporphyrinogen-III C-methyltransferase
BjuA001906	1	A03	13639533	13640744	-	K10443 kelch-like protein 2/3 | (RefSeq) F-box/kelch-repeat protein At1g16250-like isoform X1 (A)	PREDICTED: F-box/kelch-repeat protein At2g44130-like [Brassica rapa]	RecName: Full=F-box/kelch-repeat protein At2g44130;	SubName: Full=Uncharacterized protein {ECO:0000313|EnsemblPlants:Bra000342.1-P};	FOG: Kelch repeat	GO:0005829,cytosol; GO:2000762,regulation of phenylpropanoid metabolic process	F-box-like
BjuA002002	1	A01	16768686	16769543	+	K14491 two-component response regulator ARR-B family | (RefSeq) RR5-2; hypothetical protein (A)	PREDICTED: transcription factor LUX [Brassica rapa]	RecName: Full=Transcription factor LUX; AltName: Full=Protein LUX ARRHYTHMO; AltName: Full=Protein PHYTOCLOCK 1;	SubName: Full=Uncharacterized protein {ECO:0000313|EnsemblPlants:Bra033809.1-P};	--	GO:0005634,nucleus; GO:0003677,DNA binding; GO:0003700,DNA-binding transcription factor activity; GO:0007623,circadian rhythm; GO:0042753,positive regulation of circadian rhythm; GO:0006351,transcription, DNA-templated	Myb-like DNA-binding domain
BjuA002223	1	A08	24676262	24676885	+	--	BnaA08g26340D [Brassica napus]	--	SubName: Full=BnaA08g26340D protein {ECO:0000313|EMBL:CDY31084.1};	--	GO:0046872,metal ion binding	PHD-finger
BjuA002617	1	A01	318198	320632	-	K14498 serine/threonine-protein kinase SRK2 [EC:2.7.11.1] | (RefSeq) serine/threonine-protein kinase SRK2F (A)	PREDICTED: serine/threonine-protein kinase SRK2F [Brassica rapa]	RecName: Full=Serine/threonine-protein kinase SRK2F; EC=2.7.11.1; AltName: Full=OST1-kinase-like 5; AltName: Full=SNF1-related kinase 2.7; Short=SnRK2.7;	SubName: Full=Sucrose non-fermenting 1-related protein kinase 2 {ECO:0000313|EMBL:ALO51447.1};	Serine/threonine protein kinase	GO:0005737,cytoplasm; GO:0005829,cytosol; GO:0005634,nucleus; GO:0005524,ATP binding; GO:0016301,kinase activity; GO:0004674,protein serine/threonine kinase activity; GO:0035556,intracellular signal transduction; GO:0006468,protein phosphorylation; GO:0006970,response to osmotic stress; GO:0009651,response to salt stress	Phosphotransferase enzyme family
BjuA002865	1	A01	669607	670609	-	K09419 heat shock transcription factor, other eukaryote | (RefSeq) heat stress transcription factor B-1 (A)	PREDICTED: heat stress transcription factor B-1 [Brassica rapa]	RecName: Full=Heat stress transcription factor B-1; Short=AtHsfB1; AltName: Full=AtHsf-16; AltName: Full=Heat shock factor protein 4; Short=HSF 4; AltName: Full=Heat shock transcription factor 4; Short=HSTF 4;	SubName: Full=BnaAnng36200D protein {ECO:0000313|EMBL:CDY71121.1};	Heat shock transcription factor	GO:0005634,nucleus; GO:0003700,DNA-binding transcription factor activity; GO:0043565,sequence-specific DNA binding; GO:0045892,negative regulation of transcription, DNA-templated; GO:0009408,response to heat; GO:0006351,transcription, DNA-templated	HAP1 N-terminal conserved region
BjuA002880	1	A01	598800	599135	-	K11372 HAT1-interacting factor 1 | (RefSeq) protein HGV2-like (A)	nuclear autoantigenic sperm protein-like isoform X1 [Brassica napus]	--	SubName: Full=Uncharacterized protein {ECO:0000313|EnsemblPlants:Bo1g005300.1};	--	--	--
BjuA002909	1	A08	1831824	1833424	-	K06911 uncharacterized protein | (RefSeq) F-box/LRR-repeat protein At3g59200-like isoform X1 (A)	PREDICTED: FBD-associated F-box protein At5g38590-like isoform X1 [Raphanus sativus]	RecName: Full=FBD-associated F-box protein At5g38590;	SubName: Full=Ribosomal RNA apurinic site specific lyase {ECO:0000313|EMBL:ACG25080.1};	--	GO:0005777,peroxisome	Leucine rich repeat
BjuA002911	1	A08	1812303	1815780	+	K04733 interleukin-1 receptor-associated kinase 4 [EC:2.7.11.1] | (RefSeq) lysM domain receptor-like kinase 3 (A)	PREDICTED: lysM domain receptor-like kinase 3 [Brassica rapa]	RecName: Full=LysM domain receptor-like kinase 3; Short=LysM-containing receptor-like kinase 3; EC=2.7.11.-; Flags: Precursor;	SubName: Full=Uncharacterized protein {ECO:0000313|EnsemblPlants:Bo3g181300.1};	--	GO:0016021,integral component of membrane; GO:0005886,plasma membrane; GO:0005524,ATP binding; GO:0004675,transmembrane receptor protein serine/threonine kinase activity; GO:0009738,abscisic acid-activated signaling pathway; GO:0007166,cell surface receptor signaling pathway; GO:0006952,defense response; GO:0050832,defense response to fungus; GO:0045087,innate immune response; GO:0031348,negative…	Transmembrane 52
BjuA002944	1	A08	536918	538599	-	K12900 FUS-interacting serine-arginine-rich protein 1 | (RefSeq) serine/arginine-rich SC35-like splicing factor SCL33 isoform X1 (A)	serine/arginine-rich SC35-like splicing factor SCL33 isoform X1 [Brassica napus]	RecName: Full=Serine/arginine-rich SC35-like splicing factor SCL30A; Short=At-SCL30A; Short=AtSCL30A; AltName: Full=SC35-like splicing factor 30A; AltName: Full=Serine/arginine-rich splicing factor 30A;	SubName: Full=BnaC03g70430D protein {ECO:0000313|EMBL:CDY10571.1};	FOG: RRM domain	GO:0005829,cytosol; GO:0016607,nuclear speck; GO:0005681,spliceosomal complex; GO:0003729,mRNA binding; GO:0000398,mRNA splicing, via spliceosome; GO:0008380,RNA splicing	RNA recognition motif. (a.k.a. RRM, RBD, or RNP domain)
BjuA002989	1	A01	1552794	1553570	+	K18470 Rho GTPase-activating protein 1 | (RefSeq) protein GDAP2 homolog (A)	ganglioside-induced differentiation-associated protein 2 [Brassica napus]	--	SubName: Full=Uncharacterized protein {ECO:0000313|EnsemblPlants:Bo1g006260.1};	Hismacro and SEC14 domain-containing proteins	--	Divergent CRAL/TRIO domain
BjuA003211	1	A01	1930520	1934319	-	K15923 alpha-L-fucosidase 2 [EC:3.2.1.51] | (RefSeq) alpha-L-fucosidase 2 (A)	alpha-L-fucosidase 2 [Brassica napus]	RecName: Full=Alpha-L-fucosidase 2; EC=3.2.1.51; AltName: Full=Alpha-1,2-fucosidase 2; AltName: Full=Alpha-L-fucosidase 95A; Short=AtFuc95A; AltName: Full=Alpha-L-fucoside fucohydrolase 2; AltName: Full=Protein ALTERED XYLOGLUCAN 8; Flags: Precursor;	SubName: Full=Altered xyloglucan 8 {ECO:0000313|EMBL:AID60138.1};	--	GO:0048046,apoplast; GO:0047513,1,2-alpha-L-fucosidase activity; GO:0008152,metabolic process	Glycosyl hydrolase family 65, N-terminal domain
BjuA003213	1	A01	1944331	1946656	-	K00128 aldehyde dehydrogenase (NAD+) [EC:1.2.1.3] | (RefSeq) aldehyde dehydrogenase family 3 member I1, chloroplastic-like (A)	aldehyde dehydrogenase family 3 member I1, chloroplastic-like [Brassica napus]	RecName: Full=Aldehyde dehydrogenase family 3 member I1, chloroplastic; Short=AtALDH3; Short=Ath-ALDH3; EC=1.2.1.3; Flags: Precursor;	RecName: Full=Aldehyde dehydrogenase {ECO:0000256|PIRNR:PIRNR036492};	Aldehyde dehydrogenase	GO:0009507,chloroplast; GO:0009941,chloroplast envelope; GO:0009536,plastid; GO:0004028,3-chloroallyl aldehyde dehydrogenase activity; GO:0004029,aldehyde dehydrogenase (NAD) activity; GO:0033721,aldehyde dehydrogenase (NADP+) activity; GO:0004030,aldehyde dehydrogenase [NAD(P)+] activity; GO:0006081,cellular aldehyde metabolic process; GO:0009737,response to abscisic acid; GO:0009414,response to…	Aldehyde dehydrogenase family
BjuA003254	1	A01	2186925	2187337	+	--	putative protein [Arabidopsis thaliana]	--	SubName: Full=Uncharacterized protein {ECO:0000313|EnsemblPlants:Bo1g007950.1};	--	GO:0016021,integral component of membrane	Cysteine-rich TM module stress tolerance
BjuA003303	1	A01	2367481	2369863	+	K01369 legumain [EC:3.4.22.34] | (RefSeq) vacuolar-processing enzyme gamma-isozyme (A)	PREDICTED: vacuolar-processing enzyme gamma-isozyme [Brassica rapa]	RecName: Full=Vacuolar-processing enzyme gamma-isozyme; EC=3.4.22.34 {ECO:0000250|UniProtKB:Q84LM2}; AltName: Full=Asparaginyl endopeptidase gamma-VPE {ECO:0000305}; AltName: Full=Gamma-VPE; Flags: Precursor;	SubName: Full=Uncharacterized protein {ECO:0000313|EnsemblPlants:Bra011398.1-P};	Asparaginyl peptidases	GO:0000323,lytic vacuole; GO:0000326,protein storage vacuole; GO:0004197,cysteine-type endopeptidase activity; GO:0004175,endopeptidase activity; GO:0010150,leaf senescence; GO:0051603,proteolysis involved in cellular protein catabolic process; GO:0009723,response to ethylene; GO:0009753,response to jasmonic acid; GO:0009751,response to salicylic acid; GO:0009611,response to wounding; GO:0006624,…	Caspase domain
BjuA003503	1	A01	3048407	3048778	-	K14416 elongation factor 1 alpha-like protein | (RefSeq) hypothetical protein (A)	PREDICTED: flowering-promoting factor 1-like protein 1 [Brassica rapa]	RecName: Full=Flowering-promoting factor 1-like protein 1; AltName: Full=FPF1-like protein 1;	SubName: Full=BnaA01g05860D protein {ECO:0000313|EMBL:CDY28263.1};	--	--	--
BjuA003511	1	A01	3100966	3102430	+	K17609 nucleoredoxin [EC:1.8.1.8] | (RefSeq) probable nucleoredoxin 3 (A)	PREDICTED: probable nucleoredoxin 3 [Brassica rapa]	RecName: Full=Probable nucleoredoxin 3; Short=AtNrx3; EC=1.8.1.8;	SubName: Full=Uncharacterized protein {ECO:0000313|EnsemblPlants:Bra011254.1-P};	Thioredoxin, nucleoredoxin and related proteins	GO:0005737,cytoplasm; GO:0047134,protein-disulfide reductase activity; GO:0004791,thioredoxin-disulfide reductase activity; GO:0045454,cell redox homeostasis	SCO1/SenC
BjuA003805	1	A01	4279262	4279778	+	K20359 PRA1 family protein 1 | (RefSeq) hypothetical protein (A)	PREDICTED: uncharacterized protein At4g29660 [Brassica rapa]	RecName: Full=Uncharacterized protein At4g29660; AltName: Full=Protein EMBRYO DEFECTIVE 2752;	SubName: Full=Uncharacterized protein {ECO:0000313|EnsemblPlants:Bo1g016200.1};	Prenylated rab acceptor 1	GO:0016021,integral component of membrane	--
BjuA003839	1	A01	4574606	4578498	+	K10527 enoyl-CoA hydratase/3-hydroxyacyl-CoA dehydrogenase [EC:4.2.1.17 1.1.1.35 1.1.1.211] | (RefSeq) peroxisomal fatty acid beta-oxidation multifunctional protein AIM1 (A)	peroxisomal fatty acid beta-oxidation multifunctional protein AIM1 [Brassica napus]	RecName: Full=Peroxisomal fatty acid beta-oxidation multifunctional protein AIM1; AltName: Full=Protein ABNORMAL INFLORESCENCE MERISTEM 1; Short=AtAIM1; Includes: RecName: Full=Enoyl-CoA hydratase/3-2-trans-enoyl-CoA isomerase/3-hydroxybutyryl-CoA epimerase; EC=4.2.1.17; EC=5.1.2.3; EC=5.3.3.8; Includes: RecName: Full=3-hydroxyacyl-CoA dehydrogenase; EC=1.1.1.35;	SubName: Full=BnaA01g07910D protein {ECO:0000313|EMBL:CDY35240.1};	Hydroxyacyl-CoA dehydrogenase/enoyl-CoA hydratase	GO:0005618,cell wall; GO:0009507,chloroplast; GO:0005777,peroxisome; GO:0009506,plasmodesma; GO:0003857,3-hydroxyacyl-CoA dehydrogenase activity; GO:0008692,3-hydroxybutyryl-CoA epimerase activity; GO:0004165,dodecenoyl-CoA delta-isomerase activity; GO:0004300,enoyl-CoA hydratase activity; GO:0006635,fatty acid beta-oxidation; GO:0009908,flower development; GO:0009695,jasmonic acid biosynthetic p…	Enoyl-CoA hydratase/isomerase
BjuA003985	1	A01	5698942	5701903	+	K04733 interleukin-1 receptor-associated kinase 4 [EC:2.7.11.1] | (RefSeq) protein MALE DISCOVERER 2-like isoform X1 (A)	PREDICTED: protein MALE DISCOVERER 2 [Brassica rapa]	RecName: Full=Protein MALE DISCOVERER 2; Short=AtMDIS2; AltName: Full=Probable LRR receptor-like serine/threonine-protein kinase MRH1 {ECO:0000303|PubMed:16367956}; EC=2.7.11.1 {ECO:0000305}; AltName: Full=Protein MORPHOGENESIS OF ROOT HAIR 1 {ECO:0000303|PubMed:16367956}; Flags: Precursor;	SubName: Full=Uncharacterized protein {ECO:0000313|EnsemblPlants:Bra013336.1-P};	--	GO:0012505,endomembrane system; GO:0016021,integral component of membrane; GO:0005886,plasma membrane; GO:0090406,pollen tube; GO:0005524,ATP binding; GO:0004675,transmembrane receptor protein serine/threonine kinase activity; GO:0007166,cell surface receptor signaling pathway; GO:0006468,protein phosphorylation; GO:0048765,root hair cell differentiation	Leucine rich repeat
BjuA004089	1	A01	8405458	8408795	+	K01184 polygalacturonase [EC:3.2.1.15] | (RefSeq) probable polygalacturonase At3g15720 (A)	PREDICTED: probable polygalacturonase [Brassica rapa]	RecName: Full=Probable polygalacturonase; Short=PG {ECO:0000250|UniProtKB:Q7M1E7}; EC=3.2.1.15; AltName: Full=Pectinase {ECO:0000250|UniProtKB:Q7M1E7};	SubName: Full=Uncharacterized protein {ECO:0000313|EnsemblPlants:Bra013697.1-P};	--	GO:0016021,integral component of membrane; GO:0004650,polygalacturonase activity; GO:0005975,carbohydrate metabolic process	Right handed beta helix region
BjuA004128	1	A01	8773100	8775463	+	K01784 UDP-glucose 4-epimerase [EC:5.1.3.2] | (RefSeq) UDP-glucose 4-epimerase 2 (A)	PREDICTED: UDP-glucose 4-epimerase 2 [Brassica rapa]	RecName: Full=UDP-glucose 4-epimerase 2; Short=AtUGE2; EC=5.1.3.2; AltName: Full=UDP-galactose 4-epimerase 2;	SubName: Full=Uncharacterized protein {ECO:0000313|EnsemblPlants:Bra013744.1-P};	UDP-glucose 4-epimerase/UDP-sulfoquinovose synthase	GO:0005829,cytosol; GO:0003978,UDP-glucose 4-epimerase activity; GO:0042546,cell wall biogenesis; GO:0071555,cell wall organization; GO:0006012,galactose metabolic process	Enoyl-(Acyl carrier protein) reductase
BjuA004162	1	A01	8981503	8983000	-	K08762 diazepam-binding inhibitor (GABA receptor modulator, acyl-CoA-binding protein) | (RefSeq) hypothetical protein (A)	PREDICTED: acyl-CoA-binding domain-containing protein 3 isoform X2 [Brassica rapa]	RecName: Full=Acyl-CoA-binding domain-containing protein 3; Short=Acyl-CoA binding protein 3; Flags: Precursor;	SubName: Full=Uncharacterized protein {ECO:0000313|EnsemblPlants:Bra013778.1-P};	Acyl-CoA-binding protein	GO:0005615,extracellular space; GO:0000062,fatty-acyl-CoA binding; GO:0008289,lipid binding	Acyl CoA binding protein
BjuA004169	1	A01	9008245	9008571	+	--	BnaA01g13770D [Brassica napus]	--	SubName: Full=BnaA01g13770D protein {ECO:0000313|EMBL:CDY34274.1};	--	--	--
BjuA004189	1	A01	9107809	9111147	+	K15400 omega-hydroxypalmitate O-feruloyl transferase [EC:2.3.1.188] | (RefSeq) omega-hydroxypalmitate O-feruloyl transferase-like (A)	PREDICTED: protein ECERIFERUM 1 [Brassica rapa]	RecName: Full=Protein ECERIFERUM 2;	SubName: Full=Uncharacterized protein {ECO:0000313|EnsemblPlants:Bra013809.1-P};	--	GO:0005783,endoplasmic reticulum; GO:0005634,nucleus; GO:0016747,transferase activity, transferring acyl groups other than amino-acyl groups; GO:0071555,cell wall organization; GO:0009555,pollen development; GO:0042761,very long-chain fatty acid biosynthetic process; GO:0010025,wax biosynthetic process	Transferase family
BjuA004409	1	A01	9857642	9859649	+	K22285 oxysterol-binding protein-related protein 8 | (RefSeq) oxysterol-binding protein-related protein 4B (A)	PREDICTED: oxysterol-binding protein-related protein 4B isoform X1 [Brassica rapa]	RecName: Full=Oxysterol-binding protein-related protein 4B; AltName: Full=OSBP-related protein 4B;	SubName: Full=Uncharacterized protein {ECO:0000313|EnsemblPlants:Bo1g040580.1};	Oxysterol-binding protein	GO:0008289,lipid binding; GO:0006869,lipid transport	Oxysterol-binding protein
BjuA004586	1	A01	10371285	10374645	-	K17422 large subunit ribosomal protein L41 | (RefSeq) LRR receptor-like kinase family protein (A)	PREDICTED: probable LRR receptor-like serine/threonine-protein kinase At4g26540 [Brassica rapa]	RecName: Full=LRR receptor-like serine/threonine-protein kinase {ECO:0000305}; EC=2.7.11.1 {ECO:0000305}; AltName: Full=LRR receptor-like serine/threonine-protein kinase At4g26540 {ECO:0000305}; AltName: Full=Protein RECEPTOR OF RGF1 {ECO:0000303|PubMed:27229311}; AltName: Full=Protein RGF1 INSENSITIVE 3 {ECO:0000303|PubMed:27229312}; Flags: Precursor;	SubName: Full=Uncharacterized protein {ECO:0000313|EnsemblPlants:Bo1g045340.1};	--	GO:0016021,integral component of membrane; GO:0005886,plasma membrane; GO:0005524,ATP binding; GO:0004674,protein serine/threonine kinase activity	Leucine Rich Repeat
BjuA004956	1	A01	12052036	12054452	+	K01613 phosphatidylserine decarboxylase [EC:4.1.1.65] | (RefSeq) phosphatidylserine decarboxylase proenzyme 1, mitochondrial (A)	phosphatidylserine decarboxylase proenzyme 1, mitochondrial isoform X2 [Brassica napus]	RecName: Full=Phosphatidylserine decarboxylase proenzyme 1, mitochondrial {ECO:0000255|HAMAP-Rule:MF_03208}; EC=4.1.1.65 {ECO:0000255|HAMAP-Rule:MF_03208}; Contains: RecName: Full=Phosphatidylserine decarboxylase 1 beta chain {ECO:0000255|HAMAP-Rule:MF_03208}; Contains: RecName: Full=Phosphatidylserine decarboxylase 1 alpha chain {ECO:0000255|HAMAP-Rule:MF_03208}; Flags: Precursor;	RecName: Full=Phosphatidylserine decarboxylase proenzyme 1, mitochondrial {ECO:0000256|HAMAP-Rule:MF_03208}; EC=4.1.1.65 {ECO:0000256|HAMAP-Rule:MF_03208}; Contains: RecName: Full=Phosphatidylserine decarboxylase 1 alpha chain {ECO:0000256|HAMAP-Rule:MF_03208}; Contains: RecName: Full=Phosphatidylserine decarboxylase 1 beta chain {ECO:0000256|HAMAP-Rule:MF_03208};	Phosphatidylserine decarboxylase	GO:0016021,integral component of membrane; GO:0005743,mitochondrial inner membrane; GO:0005739,mitochondrion; GO:0004609,phosphatidylserine decarboxylase activity; GO:0006646,phosphatidylethanolamine biosynthetic process	Phosphatidylserine decarboxylase
BjuA004957	1	A01	12056483	12057531	+	K13544 pheophorbidase [EC:3.1.1.82] | (RefSeq) pheophorbidase (A)	PREDICTED: pheophorbidase [Brassica rapa]	RecName: Full=Pheophorbidase; Short=RsPPD; EC=3.1.1.82;	SubName: Full=Uncharacterized protein {ECO:0000313|EnsemblPlants:Bra038499.1-P};	--	GO:0005737,cytoplasm; GO:0052689,carboxylic ester hydrolase activity; GO:0035560,pheophoridase activity; GO:0042803,protein homodimerization activity; GO:0033310,chlorophyll a catabolic process; GO:0070988,demethylation; GO:0010150,leaf senescence	Serine aminopeptidase, S33
BjuA004996	1	A01	12349904	12350185	+	--	PREDICTED: LOW QUALITY PROTEIN: uncharacterized protein LOC103869692 [Brassica rapa]	RecName: Full=Uncharacterized protein ycf33;	SubName: Full=Uncharacterized protein {ECO:0000313|EnsemblPlants:Bra038457.1-P};	--	GO:0009507,chloroplast	Protein of unknown function (DUF751)
BjuA005132	1	A01	15559835	15561105	-	K07893 Ras-related protein Rab-6A | (RefSeq) probable purine permease 11 (A)	probable purine permease 18 [Brassica napus]	RecName: Full=Probable purine permease 18; Short=AtPUP18;	SubName: Full=BnaAnng12080D protein {ECO:0000313|EMBL:CDY53149.1};	--	GO:0016021,integral component of membrane; GO:0016020,membrane; GO:0005886,plasma membrane; GO:0005345,purine nucleobase transmembrane transporter activity; GO:0006863,purine nucleobase transport	Purine nucleobase transmembrane transport
BjuA005143	1	A01	15691151	15693428	+	K19366 spartin | (RefSeq) senescence/dehydration-associated protein At3g51250-like (A)	PREDICTED: senescence/dehydration-associated protein At3g51250-like [Brassica rapa]	RecName: Full=Protein EARLY-RESPONSIVE TO DEHYDRATION 7, chloroplastic {ECO:0000303|PubMed:8075396}; Flags: Precursor;	SubName: Full=Uncharacterized protein {ECO:0000313|EnsemblPlants:Bra002096.1-P};	--	GO:0009507,chloroplast; GO:0005886,plasma membrane; GO:0007623,circadian rhythm; GO:0009737,response to abscisic acid; GO:0009409,response to cold; GO:0009644,response to high light intensity; GO:0009651,response to salt stress; GO:0009414,response to water deprivation	Senescence-associated protein
BjuA005258	1	A01	19987958	19988651	+	--	PREDICTED: phytosulfokines 3 [Brassica rapa]	RecName: Full=Phytosulfokines 3; Short=AtPSK3; Contains: RecName: Full=Phytosulfokine-alpha; Short=PSK-alpha; Short=Phytosulfokine-a; Contains: RecName: Full=Phytosulfokine-beta; Short=PSK-beta; Short=Phytosulfokine-b; Flags: Precursor;	SubName: Full=Uncharacterized protein {ECO:0000313|EnsemblPlants:Bra029971.1-P};	--	GO:0031012,extracellular matrix; GO:0005794,Golgi apparatus; GO:0008083,growth factor activity; GO:0030154,cell differentiation; GO:0008283,cell proliferation; GO:0007275,multicellular organism development	Phytosulfokine precursor protein (PSK)
BjuA005285	1	A01	20207112	20208458	+	K22889 trichothecene 3-O-acetyltransferase [EC:2.3.1.-] | (RefSeq) uncharacterized acetyltransferase At3g50280-like (A)	PREDICTED: uncharacterized acetyltransferase At3g50280-like [Brassica rapa]	RecName: Full=Uncharacterized acetyltransferase At3g50280; EC=2.3.1.-;	SubName: Full=Uncharacterized protein {ECO:0000313|EMBL:ESQ45499.1};	--	GO:0016747,transferase activity, transferring acyl groups other than amino-acyl groups	Transferase family
BjuA005385	1	A01	23087815	23097220	-	K14754 interferon-induced GTP-binding protein Mx1 | (RefSeq) hypothetical protein (A)	BnaA01g22340D [Brassica napus]	RecName: Full=Dynamin-related protein 4C;	SubName: Full=BnaA01g22340D protein {ECO:0000313|EMBL:CDY24530.1};	Vacuolar sorting protein VPS1, dynamin, and related proteins	GO:0005737,cytoplasm; GO:0005874,microtubule; GO:0005525,GTP binding; GO:0003924,GTPase activity; GO:0008017,microtubule binding; GO:0000266,mitochondrial fission	Fumble
BjuA005419	1	A01	23443861	23446428	-	K14498 serine/threonine-protein kinase SRK2 [EC:2.7.11.1] | (RefSeq) serine/threonine-protein kinase SRK2A (A)	PREDICTED: serine/threonine-protein kinase SRK2A [Brassica rapa]	RecName: Full=Serine/threonine-protein kinase SRK2B; EC=2.7.11.1; AltName: Full=OST1-kinase-like 6; AltName: Full=SNF1-related kinase 2.10; Short=SnRK2.10;	SubName: Full=Uncharacterized protein {ECO:0000313|EnsemblPlants:Bo1g094390.1};	Serine/threonine protein kinase	GO:0005829,cytosol; GO:0005634,nucleus; GO:0005524,ATP binding; GO:0016301,kinase activity; GO:0070300,phosphatidic acid binding; GO:0004672,protein kinase activity; GO:0004674,protein serine/threonine kinase activity; GO:0035556,intracellular signal transduction; GO:0048527,lateral root development; GO:0006970,response to osmotic stress; GO:0009651,response to salt stress	WhiA C-terminal HTH domain
BjuA005449	1	A01	24483318	24484552	-	--	BnaA01g22860D [Brassica napus]	--	SubName: Full=Uncharacterized protein {ECO:0000313|EnsemblPlants:Bra031410.1-P};	--	--	--
BjuA005565	1	A02	14334304	14338239	-	K03860 phosphatidylinositol glycan, class Q | (RefSeq) N-acetylglucosaminyl-phosphatidylinositol biosynthetic protein gpi1-like (A)	PREDICTED: gibberellin-regulated protein 6 [Raphanus sativus]	RecName: Full=Gibberellin-regulated protein 6; AltName: Full=GAST1 protein homolog 6; Flags: Precursor;	SubName: Full=Uncharacterized protein {ECO:0000313|EnsemblPlants:Bo2g082290.1};	--	GO:0005576,extracellular region; GO:0009740,gibberellic acid mediated signaling pathway; GO:0009750,response to fructose; GO:0009749,response to glucose; GO:0080167,response to karrikin; GO:0009744,response to sucrose	--
BjuA005569	1	A02	14304902	14308837	-	K06573 solute carrier family 4 (anion exchanger), member 1 | (RefSeq) BOR1; borate transporter (A)	PREDICTED: boron transporter 4 [Brassica rapa]	RecName: Full=Boron transporter 4;	SubName: Full=Uncharacterized protein {ECO:0000313|EnsemblPlants:Bra008167.1-P};	Na+-independent Cl/HCO3 exchanger AE1 and related transporters (SLC4 family)	GO:0005887,integral component of plasma membrane; GO:0005886,plasma membrane; GO:0015301,anion:anion antiporter activity; GO:0080139,borate efflux transmembrane transporter activity; GO:0005452,inorganic anion exchanger activity; GO:0046713,borate transport; GO:0080029,cellular response to boron-containing substance levels; GO:0051453,regulation of intracellular pH	HCO3- transporter family
BjuA005710	1	A01	29929887	29931707	-	K04733 interleukin-1 receptor-associated kinase 4 [EC:2.7.11.1] | (RefSeq) putative receptor-like protein kinase At5g39000 (A)	PREDICTED: jacalin-related lectin 36-like [Brassica rapa]	RecName: Full=Jacalin-related lectin 36;	SubName: Full=Uncharacterized protein {ECO:0000313|EnsemblPlants:Bra026177.1-P};	--	GO:0030246,carbohydrate binding	Jacalin-like lectin domain
BjuA005985	1	A01	34899391	34900522	-	K13783 MFS transporter, OPA family, solute carrier family 37 (glycerol-3-phosphate transporter), member 1/2 | (RefSeq) putative glycerol-3-phosphate transporter 4 (A)	BnaA01g28900D [Brassica napus]	RecName: Full=Stem-specific protein TSJT1;	SubName: Full=BnaA01g28900D protein {ECO:0000313|EMBL:CDY20112.1};	--	--	Glutamine amidotransferase domain
BjuA006023	1	A01	35167505	35167948	-	--	PREDICTED: uncharacterized protein LOC103841923 [Brassica rapa]	--	SubName: Full=Uncharacterized protein {ECO:0000313|EnsemblPlants:Bra021568.1-P};	--	--	--
BjuA006154	1	A01	37520229	37523669	-	K09286 EREBP-like factor | (RefSeq) dehydration-responsive element-binding protein 2B-like (A)	PREDICTED: uncharacterized protein LOC103847152 [Brassica rapa]	RecName: Full=Dehydration-responsive element-binding protein 2B; Short=Protein DREB2B;	SubName: Full=Uncharacterized protein {ECO:0000313|EnsemblPlants:Bo1g141310.1};	--	GO:0005634,nucleus; GO:0003700,DNA-binding transcription factor activity; GO:0043565,sequence-specific DNA binding; GO:0044212,transcription regulatory region DNA binding; GO:0010286,heat acclimation; GO:0009555,pollen development; GO:0045893,positive regulation of transcription, DNA-templated; GO:0006351,transcription, DNA-templated	AP2 domain
BjuA006190	1	A01	38330009	38331455	-	K12589 exosome complex component RRP42 | (RefSeq) exosome complex component RRP42 (A)	exosome complex component RRP42 [Brassica napus]	RecName: Full=Exosome complex component RRP45A {ECO:0000305}; AltName: Full=Protein ECERIFERUM 7; AltName: Full=RRP45 homolog A {ECO:0000305}; AltName: Full=Ribosomal RNA-processing protein 45A {ECO:0000305}; Short=AtRRPA5a {ECO:0000303|PubMed:17351114};	SubName: Full=BnaC01g39710D protein {ECO:0000313|EMBL:CDY22130.1};	Exosomal 3'-5' exoribonuclease complex, subunit Rrp42	GO:0005737,cytoplasm; GO:0000177,cytoplasmic exosome (RNase complex); GO:0000176,nuclear exosome (RNase complex); GO:0005634,nucleus; GO:0000175,3'-5'-exoribonuclease activity; GO:0017091,AU-rich element binding; GO:0043928,exonucleolytic nuclear-transcribed mRNA catabolic process involved in deadenylation-dependent decay; GO:0000467,exonucleolytic trimming to generate mature 3'-end of 5.8S rRNA …	3' exoribonuclease family, domain 2
BjuA006194	1	A01	38346469	38347975	-	K12135 zinc finger protein CONSTANS | (RefSeq) zinc finger protein CONSTANS-like (A)	zinc finger protein CONSTANS-LIKE 9 [Brassica napus]	RecName: Full=Zinc finger protein CONSTANS-LIKE 9;	SubName: Full=BnaC01g39760D protein {ECO:0000313|EMBL:CDY22125.1};	--	GO:0005634,nucleus; GO:0003700,DNA-binding transcription factor activity; GO:0008270,zinc ion binding; GO:0007623,circadian rhythm; GO:0048579,negative regulation of long-day photoperiodism, flowering; GO:0006355,regulation of transcription, DNA-templated	B-box zinc finger
BjuA006241	1	A01	38608480	38610378	-	K11666 INO80 complex subunit B | (RefSeq) INO80 complex subunit B-like (A)	PREDICTED: INO80 complex subunit B-like [Brassica rapa]	--	SubName: Full=Uncharacterized protein {ECO:0000313|EnsemblPlants:Bra040284.1-P};	--	GO:0031011,Ino80 complex; GO:0006338,chromatin remodeling	HIT zinc finger
BjuA006276	1	A01	38935871	38937013	-	K19477 cGMP-dependent protein kinase 2 [EC:2.7.11.12] | (RefSeq) hypothetical protein (A)	PREDICTED: probable protein phosphatase 2C 35 [Brassica oleracea var. oleracea]	RecName: Full=Probable protein phosphatase 2C 35; Short=AtPP2C35; EC=3.1.3.16;	SubName: Full=Uncharacterized protein {ECO:0000313|EnsemblPlants:Bo1g150040.1};	Serine/threonine protein phosphatase	GO:0005886,plasma membrane; GO:0046872,metal ion binding; GO:0004721,phosphoprotein phosphatase activity	Protein phosphatase 2C
BjuA006312	1	A01	39238799	39240252	+	K00521 ferric-chelate reductase [EC:1.16.1.7] | (RefSeq) ferric reduction oxidase 7, chloroplastic-like (A)	NAC domain-containing protein 67-like [Brassica napus]	RecName: Full=NAC transcription factor 47 {ECO:0000305}; AltName: Full=NAC domain-containing protein 47 {ECO:0000305}; Short=ANAC047 {ECO:0000305}; AltName: Full=Protein SPEEDY HYPONASTIC GROWTH {ECO:0000303|PubMed:24363315};	SubName: Full=NAC47-1.1 protein {ECO:0000313|EMBL:AIS36127.1};	--	GO:0005634,nucleus; GO:0003700,DNA-binding transcription factor activity; GO:0043565,sequence-specific DNA binding; GO:0009793,embryo development ending in seed dormancy; GO:0010365,positive regulation of ethylene biosynthetic process; GO:0009413,response to flooding; GO:0006351,transcription, DNA-templated	No apical meristem (NAM) protein
BjuA006333	1	A01	39402008	39403641	+	K13863 solute carrier family 7 (cationic amino acid transporter), member 1 | (RefSeq) cationic amino acid transporter 4, vacuolar (A)	cationic amino acid transporter 4, vacuolar [Brassica napus]	RecName: Full=Cationic amino acid transporter 4, vacuolar;	SubName: Full=BnaAnng23630D protein {ECO:0000313|EMBL:CDY67136.1};	Amino acid transporters	GO:0016021,integral component of membrane; GO:0009705,plant-type vacuole membrane; GO:0005774,vacuolar membrane; GO:0005773,vacuole; GO:0015171,amino acid transmembrane transporter activity	Amino acid permease
BjuA006358	1	A01	39563884	39564928	-	K00799 glutathione S-transferase [EC:2.5.1.18] | (RefSeq) glutathione S-transferase F11-like isoform X1 (A)	PREDICTED: vesicle transport protein GOT1B [Brassica rapa]	RecName: Full=Vesicle transport protein GOT1 {ECO:0000303|PubMed:25900983}; AltName: Full=Golgi transport 1 {ECO:0000303|PubMed:25900983};	SubName: Full=BnaA01g34480D protein {ECO:0000313|EMBL:CDY21217.1};	Ferric reductase-like proteins	GO:0000139,Golgi membrane; GO:0016021,integral component of membrane; GO:0016192,vesicle-mediated transport	Got1/Sft2-like family
BjuA006576	1	A02	5777135	5778755	+	K07901 Ras-related protein Rab-8A | (RefSeq) ras-related protein RABE1c-like (A)	ras-related protein RABE1c-like [Brassica napus]	RecName: Full=Ras-related protein RABE1c; Short=AtRABE1c; AltName: Full=Ras-related protein Ara-3; AltName: Full=Ras-related protein Rab8A; Short=AtRab8A;	SubName: Full=Uncharacterized protein {ECO:0000313|EnsemblPlants:Bra020282.1-P};	GTP-binding protein SEC4, small G protein superfamily, and related Ras family GTP-binding proteins	GO:0000139,Golgi membrane; GO:0005886,plasma membrane; GO:0005774,vacuolar membrane; GO:0005773,vacuole; GO:0005525,GTP binding; GO:0003924,GTPase activity; GO:0009873,ethylene-activated signaling pathway; GO:0009306,protein secretion; GO:0017157,regulation of exocytosis; GO:0006904,vesicle docking involved in exocytosis	RsgA GTPase
BjuA006627	1	A02	6261574	6263859	-	K04733 interleukin-1 receptor-associated kinase 4 [EC:2.7.11.1] | (RefSeq) probable inactive receptor kinase At5g58300 isoform X1 (A)	probable inactive receptor kinase At5g58300 [Brassica napus]	RecName: Full=Probable inactive receptor kinase At5g58300; Flags: Precursor;	SubName: Full=BnaA02g07750D protein {ECO:0000313|EMBL:CDY32713.1};	--	GO:0016021,integral component of membrane; GO:0005886,plasma membrane; GO:0005524,ATP binding; GO:0004672,protein kinase activity	Leucine Rich repeat
BjuA006639	1	A02	6363063	6365053	+	K03098 apolipoprotein D and lipocalin family protein | (RefSeq) temperature-induced lipocalin-1 (A)	PREDICTED: temperature-induced lipocalin-1 isoform X1 [Brassica rapa]	RecName: Full=Temperature-induced lipocalin-1 {ECO:0000303|PubMed:18671872}; Short=AtTIL1 {ECO:0000303|PubMed:18671872};	SubName: Full=Uncharacterized protein {ECO:0000313|EnsemblPlants:Bra020391.1-P};	Apolipoprotein D/Lipocalin	GO:0009941,chloroplast envelope; GO:0031969,chloroplast membrane; GO:0005737,cytoplasm; GO:0009898,cytoplasmic side of plasma membrane; GO:0005783,endoplasmic reticulum; GO:0005794,Golgi apparatus; GO:0005739,mitochondrion; GO:0005886,plasma membrane; GO:0009506,plasmodesma; GO:0005774,vacuolar membrane; GO:0005773,vacuole; GO:0045735,nutrient reservoir activity; GO:0005215,transporter activity; …	Lipocalin / cytosolic fatty-acid binding protein family
BjuA006678	1	A02	6592732	6593663	+	K14504 xyloglucan:xyloglucosyl transferase TCH4 [EC:2.4.1.207] | (RefSeq) xyloglucan endotransglucosylase/hydrolase protein 22 (A)	xyloglucan endotransglucosylase/hydrolase protein 22 [Brassica napus]	RecName: Full=Xyloglucan endotransglucosylase/hydrolase protein 22; Short=At-XTH22; Short=XTH-22; EC=2.4.1.207; AltName: Full=Touch protein 4; Flags: Precursor;	RecName: Full=Xyloglucan endotransglucosylase/hydrolase {ECO:0000256|RuleBase:RU361120}; EC=2.4.1.207 {ECO:0000256|RuleBase:RU361120};	--	GO:0048046,apoplast; GO:0005618,cell wall; GO:0005794,Golgi apparatus; GO:0004553,hydrolase activity, hydrolyzing O-glycosyl compounds; GO:0016762,xyloglucan:xyloglucosyl transferase activity; GO:0042546,cell wall biogenesis; GO:0009664,plant-type cell wall organization; GO:0009733,response to auxin; GO:0009741,response to brassinosteroid; GO:0009409,response to cold; GO:0009408,response to heat;…	Xyloglucan endo-transglycosylase (XET) C-terminus
BjuA006701	1	A06	18708118	18712243	+	K12195 charged multivesicular body protein 6 | (RefSeq) vacuolar protein sorting-associated protein 20 homolog 1 (A)	PREDICTED: vacuolar protein sorting-associated protein 20 homolog 1 [Brassica rapa]	RecName: Full=Vacuolar protein sorting-associated protein 20 homolog 1; Short=AtVPS20-1; AltName: Full=Charged multivesicular body protein 6 homolog 1; AltName: Full=ESCRT-III complex subunit VPS20 homolog 1;	SubName: Full=Uncharacterized protein {ECO:0000313|EnsemblPlants:Bra024244.1-P};	Uncharacterized conserved protein predicted to be involved in protein sorting	GO:0005768,endosome; GO:0015031,protein transport; GO:0007034,vacuolar transport	TERF1-interacting nuclear factor 2 N-terminus
BjuA006798	1	A02	7340871	7343216	-	K04733 interleukin-1 receptor-associated kinase 4 [EC:2.7.11.1] | (RefSeq) uncharacterized protein LOC112529625 (A)	PREDICTED: uncharacterized protein LOC108847158 [Raphanus sativus]	RecName: Full=RPM1-interacting protein 4;	SubName: Full=BnaC09g32420D protein {ECO:0000313|EMBL:CDY28633.1};	--	GO:0012505,endomembrane system; GO:0019897,extrinsic component of plasma membrane; GO:0016020,membrane; GO:0005886,plasma membrane; GO:0010204,defense response signaling pathway, resistance gene-independent; GO:0009816,defense response to bacterium, incompatible interaction; GO:0034051,negative regulation of plant-type hypersensitive response; GO:0009626,plant-type hypersensitive response; GO:000…	Cleavage site for pathogenic type III effector avirulence factor Avr
BjuA006856	1	A02	7712400	7715234	+	--	PREDICTED: autophagy-related protein 18f [Brassica rapa]	RecName: Full=Autophagy-related protein 18f; Short=AtATG18f;	SubName: Full=Uncharacterized protein {ECO:0000313|EnsemblPlants:Bra022741.1-P};	WD40 repeat protein	GO:0005737,cytoplasm; GO:0034045,phagophore assembly site membrane; GO:0005774,vacuolar membrane; GO:0006914,autophagy; GO:0015031,protein transport; GO:0042594,response to starvation; GO:0016192,vesicle-mediated transport	WD domain, G-beta repeat
BjuA006916	1	A02	8148668	8149786	+	K23339 protein yippee-like 5 | (RefSeq) hypothetical protein (A)	protein yippee-like At5g53940 [Brassica napus]	RecName: Full=Protein yippee-like At5g53940;	SubName: Full=BnaA02g09980D protein {ECO:0000313|EMBL:CDY28806.1};	Predicted Yippee-type zinc-binding protein	GO:0046872,metal ion binding	Yippee zinc-binding/DNA-binding /Mis18, centromere assembly
BjuA006918	1	A02	8152962	8154798	-	--	BnaA02g10000D [Brassica napus]	--	SubName: Full=BnaA02g10000D protein {ECO:0000313|EMBL:CDY28808.1};	--	GO:0008276,protein methyltransferase activity	Met-10+ like-protein
BjuA006946	1	A02	8450386	8451385	+	K06689 ubiquitin-conjugating enzyme E2 D [EC:2.3.2.23] | (RefSeq) ubiquitin-conjugating enzyme E2 10 (A)	PREDICTED: ubiquitin-conjugating enzyme E2 10-like [Brassica rapa]	RecName: Full=Ubiquitin-conjugating enzyme E2 10; EC=2.3.2.23; AltName: Full=E2 ubiquitin-conjugating enzyme 10; AltName: Full=Ubiquitin carrier protein 10/12; AltName: Full=Ubiquitin-conjugating enzyme E2-17 kDa 10/12; AltName: Full=Ubiquitin-protein ligase 10/12;	SubName: Full=Uncharacterized protein {ECO:0000313|EnsemblPlants:Bra029076.1-P};	Ubiquitin-protein ligase	GO:0005524,ATP binding; GO:0031625,ubiquitin protein ligase binding; GO:0004842,ubiquitin-protein transferase activity; GO:0006511,ubiquitin-dependent protein catabolic process	Prokaryotic E2 family B
BjuA007010	1	A02	8980085	8982323	-	K23450 sarcoplasmic reticulum histidine-rich calcium-binding protein | (RefSeq) low-temperature-induced 65 kDa protein-like (A)	PREDICTED: low-temperature-induced 65 kDa protein-like [Brassica rapa]	RecName: Full=Low-temperature-induced 65 kDa protein; AltName: Full=Desiccation-responsive protein 29B;	SubName: Full=Uncharacterized protein {ECO:0000313|EnsemblPlants:Bra022584.1-P};	--	GO:0009738,abscisic acid-activated signaling pathway; GO:0010150,leaf senescence; GO:0009737,response to abscisic acid; GO:0009409,response to cold; GO:0009651,response to salt stress; GO:0009414,response to water deprivation	CAP160 repeat
BjuA007012	1	A02	8995385	8996729	+	K06911 uncharacterized protein | (RefSeq) F-box/LRR-repeat protein At3g59200-like isoform X1 (A)	PREDICTED: putative FBD-associated F-box protein At5g56700 [Brassica rapa]	RecName: Full=Putative FBD-associated F-box protein At5g56700;	SubName: Full=Uncharacterized protein {ECO:0000313|EnsemblPlants:Bra022582.1-P};	--	--	F-box domain
BjuA007041	1	A02	11132042	11132335	+	--	uncharacterized protein LOC106419811 [Brassica napus]	--	SubName: Full=Uncharacterized protein {ECO:0000313|EnsemblPlants:Bo2g057710.1};	--	--	--
BjuA007052	1	A02	9224664	9226514	+	K14270 aminotransferase | (RefSeq) probable aminotransferase ACS12 (A)	PREDICTED: probable aminotransferase ACS12 isoform X1 [Brassica rapa]	RecName: Full=Probable aminotransferase ACS12; EC=2.6.1.-;	SubName: Full=Uncharacterized protein {ECO:0000313|EnsemblPlants:Bra022560.1-P};	1-aminocyclopropane-1-carboxylate synthase, and related proteins	GO:0030170,pyridoxal phosphate binding; GO:0008483,transaminase activity; GO:0009058,biosynthetic process	Beta-eliminating lyase
BjuA007099	1	A02	9620766	9621894	+	K14972 PAX-interacting protein 1 | (RefSeq) mediator of RNA polymerase II transcription subunit 15a-like isoform X1 (A)	PREDICTED: F-box protein At5g50450 [Brassica rapa]	RecName: Full=F-box protein At5g50450;	SubName: Full=Uncharacterized protein {ECO:0000313|EnsemblPlants:Bra022516.1-P};	--	GO:0046872,metal ion binding	F-box-like
BjuA007186	1	A02	10128683	10130203	+	K14494 DELLA protein | (RefSeq) DELLA protein RGL1 (A)	BnaCnng68300D [Brassica napus]	RecName: Full=DELLA protein RGL1; AltName: Full=GRAS family protein 9; Short=AtGRAS-9; AltName: Full=RGA-like protein 1; Short=RGA-like protein;	SubName: Full=BnaCnng68300D protein {ECO:0000313|EMBL:CDY70426.1};	--	GO:0005634,nucleus; GO:0003700,DNA-binding transcription factor activity; GO:0043565,sequence-specific DNA binding; GO:0000989,NA; GO:0030154,cell differentiation; GO:0009908,flower development; GO:0009740,gibberellic acid mediated signaling pathway; GO:0009938,negative regulation of gibberellic acid mediated signaling pathway; GO:0010187,negative regulation of seed germination; GO:2000033,regula…	Transcriptional regulator DELLA protein N terminal
BjuA007309	1	A02	12193650	12206863	-	K10523 speckle-type POZ protein | (RefSeq) MATH domain and coiled-coil domain-containing protein At3g58270-like (A)	uncharacterized protein LOC106410437 [Brassica napus]	RecName: Full=Ubiquitin carboxyl-terminal hydrolase 12; EC=3.4.19.12; AltName: Full=Deubiquitinating enzyme 12; Short=AtUBP12; AltName: Full=Ubiquitin thioesterase 12; AltName: Full=Ubiquitin-specific-processing protease 12;	SubName: Full=BnaA02g14480D protein {ECO:0000313|EMBL:CDY44084.1};	Speckle-type POZ protein SPOP and related proteins with TRAF, MATH and BTB/POZ domains	GO:0005737,cytoplasm; GO:0005829,cytosol; GO:0005634,nucleus; GO:0004843,thiol-dependent ubiquitin-specific protease activity; GO:0009867,jasmonic acid mediated signaling pathway; GO:0016579,protein deubiquitination; GO:0006511,ubiquitin-dependent protein catabolic process	NEMP family
BjuA007310	1	A02	12212891	12213097	-	K01867 tryptophanyl-tRNA synthetase [EC:6.1.1.2] | (RefSeq) tryptophan--tRNA ligase, cytoplasmic-like isoform X1 (A)	BnaC05g29660D [Brassica napus]	RecName: Full=Tryptophan--tRNA ligase, cytoplasmic {ECO:0000305}; EC=6.1.1.2 {ECO:0000305}; AltName: Full=Tryptophanyl-tRNA synthetase {ECO:0000305}; Short=TrpRS {ECO:0000305};	SubName: Full=Uncharacterized protein {ECO:0000313|EnsemblPlants:Bra007874.1-P};	Cytoplasmic tryptophanyl-tRNA synthetase	GO:0005737,cytoplasm; GO:0005829,cytosol; GO:0005524,ATP binding; GO:0004830,tryptophan-tRNA ligase activity; GO:0006436,tryptophanyl-tRNA aminoacylation	--
BjuA007323	1	A02	12368040	12369110	-	K13122 protein FRG1 | (RefSeq) uncharacterized protein LOC111481770 (A)	PREDICTED: uncharacterized protein LOC103853356 [Brassica rapa]	--	SubName: Full=Uncharacterized protein {ECO:0000313|EnsemblPlants:Bra007887.1-P};	--	--	Domain of unknown function (DUF569)
BjuA007387	1	A02	12764545	12766619	+	K13464 jasmonate ZIM domain-containing protein | (RefSeq) protein TIFY 7 isoform X1 (A)	PREDICTED: protein TIFY 7-like [Brassica rapa]	RecName: Full=Protein TIFY 7; AltName: Full=Jasmonate ZIM domain-containing protein 9;	SubName: Full=BnaCnng65670D protein {ECO:0000313|EMBL:CDY69855.1};	--	GO:0005634,nucleus; GO:0003714,transcription corepressor activity; GO:0006952,defense response; GO:1903507,negative regulation of nucleic acid-templated transcription; GO:0031347,regulation of defense response; GO:2000022,regulation of jasmonic acid mediated signaling pathway; GO:0006355,regulation of transcription, DNA-templated; GO:0009753,response to jasmonic acid; GO:0009611,response to wound…	Divergent CCT motif
BjuA007389	1	A02	12788507	12790264	-	K04733 interleukin-1 receptor-associated kinase 4 [EC:2.7.11.1] | (RefSeq) putative receptor-like protein kinase At4g00960 (A)	PREDICTED: putative receptor-like protein kinase At4g00960 [Brassica rapa]	RecName: Full=G-type lectin S-receptor-like serine/threonine-protein kinase At1g61390; EC=2.7.11.1; Flags: Precursor;	SubName: Full=Uncharacterized protein {ECO:0000313|EnsemblPlants:Bra007940.1-P};	Serine/threonine protein kinase	GO:0016021,integral component of membrane; GO:0005886,plasma membrane; GO:0005524,ATP binding; GO:0005516,calmodulin binding; GO:0030246,carbohydrate binding; GO:0004674,protein serine/threonine kinase activity; GO:0006468,protein phosphorylation; GO:0048544,recognition of pollen	Protein kinase domain
BjuA007395	1	A02	12845554	12847455	+	K01535 H+-transporting ATPase [EC:3.6.3.6] | (RefSeq) ATPase 1, plasma membrane-type (A)	plasma membrane proton ATPase [Arabidopsis thaliana]	RecName: Full=ATPase 1, plasma membrane-type {ECO:0000303|PubMed:2521951}; EC=3.6.3.6 {ECO:0000305}; AltName: Full=Proton pump 1;	SubName: Full=ATPase 1, plasma membrane-type {ECO:0000313|EMBL:JAU11491.1}; Flags: Fragment;	Plasma membrane H+-transporting ATPase	GO:0005794,Golgi apparatus; GO:0016021,integral component of membrane; GO:0016020,membrane; GO:0005634,nucleus; GO:0005886,plasma membrane; GO:0009506,plasmodesma; GO:0005773,vacuole; GO:0005524,ATP binding; GO:0016887,ATPase activity; GO:0008553,proton-exporting ATPase activity, phosphorylative mechanism; GO:0000287,magnesium ion binding; GO:0006754,ATP biosynthetic process; GO:0015991,ATP hydro…	--
BjuA007433	1	A02	13167575	13167889	+	--	uncharacterized protein LOC106448107 [Brassica napus]	--	SubName: Full=Uncharacterized protein {ECO:0000313|EnsemblPlants:Bra037608.1-P};	--	GO:0003676,nucleic acid binding; GO:0008270,zinc ion binding	--
BjuA007490	1	A02	13833365	13834646	-	K13248 pyridoxal phosphate phosphatase PHOSPHO2 [EC:3.1.3.74] | (RefSeq) inorganic pyrophosphatase 1 (A)	PREDICTED: inorganic pyrophosphatase 1 [Brassica rapa]	RecName: Full=Inorganic pyrophosphatase 1; Short=AtPPsPase1; Short=PPi phosphatase 1; Short=Pyrophosphate-specific phosphatase 1; EC=3.6.1.1; AltName: Full=Protein PHOSPHATE STARVATION-INDUCED GENE 2; Short=AtPS2;	SubName: Full=Uncharacterized protein {ECO:0000313|EnsemblPlants:Bra008066.1-P};	Predicted haloacid dehalogenase-like hydrolase	GO:0004427,inorganic diphosphatase activity; GO:0046872,metal ion binding; GO:0016791,phosphatase activity; GO:0016462,pyrophosphatase activity; GO:0016036,cellular response to phosphate starvation; GO:0051262,protein tetramerization	Haloacid dehalogenase-like hydrolase
BjuA007713	1	A02	18437313	18438335	-	K02370 alpha-1,4-N-acetylglucosaminyltransferase EXTL3 [EC:2.4.1.223 2.4.1.224] | (RefSeq) GT64C1-2; N-acetylglucosaminyltransferase-like protein (A)	glycosyltransferase family protein 64 C3-like [Brassica napus]	RecName: Full=Glycosyltransferase family protein 64 C3 {ECO:0000303|PubMed:24905498}; Short=GT64 C3 {ECO:0000303|PubMed:24905498}; EC=2.4.1.- {ECO:0000305}; Flags: Precursor;	SubName: Full=Uncharacterized protein {ECO:0000313|EnsemblPlants:Bra008483.1-P};	Acetylglucosaminyltransferase EXT1/exostosin 1	GO:0016021,integral component of membrane; GO:0046872,metal ion binding; GO:0016757,transferase activity, transferring glycosyl groups; GO:0006486,protein glycosylation	Glycosyl transferase family 64 domain
BjuA007724	1	A02	18520031	18521333	+	--	BnaA02g20020D [Brassica napus]	--	SubName: Full=BnaA02g20020D protein {ECO:0000313|EMBL:CDY37568.1};	--	--	Tetratricopeptide repeat
BjuA007747	1	A02	18771733	18773571	+	K15398 fatty acid omega-hydroxylase [EC:1.14.-.-] | (RefSeq) cytochrome P450 86A2 (A)	PREDICTED: cytochrome P450 86A2 [Brassica rapa]	RecName: Full=Cytochrome P450 86A2; EC=1.14.14.1; AltName: Full=Protein ABERRANT INDUCTION OF TYPE THREE 1;	SubName: Full=Uncharacterized protein {ECO:0000313|EnsemblPlants:Bra008519.1-P};	Cytochrome P450 CYP4/CYP19/CYP26 subfamilies	GO:0016021,integral component of membrane; GO:0018685,alkane 1-monooxygenase activity; GO:0070330,aromatase activity; GO:0020037,heme binding; GO:0005506,iron ion binding; GO:0006952,defense response; GO:0006631,fatty acid metabolic process	Cytochrome P450
BjuA007764	1	A02	18931444	18932052	+	K00827 alanine-glyoxylate transaminase / (R)-3-amino-2-methylpropionate-pyruvate transaminase [EC:2.6.1.44 2.6.1.40] | (RefSeq) alanine--glyoxylate aminotransferase 2 homolog 2, mitochondrial-like (A)	uncharacterized protein LOC106423140 isoform X2 [Brassica napus]	RecName: Full=Alanine--glyoxylate aminotransferase 2 homolog 2, mitochondrial; EC=2.6.1.44; AltName: Full=Beta-alanine-pyruvate aminotransferase 2; Flags: Precursor;	SubName: Full=Uncharacterized protein {ECO:0000313|EnsemblPlants:Bra008538.1-P};	Alanine-glyoxylate aminotransferase AGT2	GO:0005739,mitochondrion; GO:0008453,alanine-glyoxylate transaminase activity; GO:0042802,identical protein binding; GO:0030170,pyridoxal phosphate binding; GO:0009853,photorespiration	Aminotransferase class-III
BjuA007787	1	A02	19294494	19295985	-	K07517 Delta3-Delta2-enoyl-CoA isomerase [EC:5.3.3.8] | (RefSeq) uncharacterized protein LOC18427060 (A)	PREDICTED: L10-interacting MYB domain-containing protein [Brassica rapa]	RecName: Full=L10-interacting MYB domain-containing protein {ECO:0000303|PubMed:25707794};	SubName: Full=Uncharacterized protein {ECO:0000313|EnsemblPlants:Bra018563.1-P};	--	GO:0005634,nucleus; GO:0006355,regulation of transcription, DNA-templated; GO:0006351,transcription, DNA-templated	Protein of unknown function, DUF573
BjuA007817	1	A02	17971393	17972335	-	--	PREDICTED: dormancy-associated protein homolog 3-like [Brassica rapa]	RecName: Full=Dormancy-associated protein homolog 3 {ECO:0000305}; AltName: Full=DRM1 homolog 3 {ECO:0000305};	SubName: Full=Uncharacterized protein {ECO:0000313|EnsemblPlants:Bra018532.1-P};	--	--	Dormancy/auxin associated protein
BjuA007862	1	A09	43132420	43132620	-	--	BnaA09g52140D [Brassica napus]	--	SubName: Full=BnaA09g52140D protein {ECO:0000313|EMBL:CDY58218.1};	--	--	--
BjuA007885	1	A02	19701493	19702067	-	K15152 mediator of RNA polymerase II transcription subunit 21 | (RefSeq) mediator of RNA polymerase II transcription subunit 21 (A)	mediator of RNA polymerase II transcription subunit 21 [Brassica napus]	RecName: Full=Mediator of RNA polymerase II transcription subunit 21; AltName: Full=Mediator complex subunit 21; AltName: Full=RNAPII complex component SRB7;	SubName: Full=Uncharacterized protein {ECO:0000313|EnsemblPlants:Bra018507.1-P};	RNA polymerase II holoenzyme and mediator subcomplex, subunit SURB7/SRB7	GO:0016592,mediator complex; GO:0043078,polar nucleus; GO:0001104,NA; GO:0050832,defense response to fungus; GO:0009817,defense response to fungus, incompatible interaction; GO:0006355,regulation of transcription, DNA-templated; GO:0006351,transcription, DNA-templated	Subunit 21 of Mediator complex
BjuA007892	1	A02	19598459	19599292	+	K08341 GABA(A) receptor-associated protein | (RefSeq) autophagy-related protein 8a-like isoform X1 (A)	PREDICTED: autophagy-related protein 8a-like isoform X1 [Camelina sativa]	RecName: Full=Autophagy-related protein 8a; AltName: Full=Autophagy-related ubiquitin-like modifier ATG8a; Short=AtAPG8a; Short=Protein autophagy 8a; Flags: Precursor;	SubName: Full=Uncharacterized protein {ECO:0000313|EnsemblPlants:Bra018503.1-P};	Microtubule-associated anchor protein involved in autophagy and membrane trafficking	GO:0000421,autophagosome membrane; GO:0031410,cytoplasmic vesicle; GO:0005874,microtubule; GO:0006914,autophagy; GO:0006995,cellular response to nitrogen starvation; GO:0015031,protein transport	Ubiquitin-like autophagy protein Apg12
BjuA007964	1	A02	23502172	23503344	-	K12897 transformer-2 protein | (RefSeq) serine/arginine-rich splicing factor SR45a-like (A)	PREDICTED: uncharacterized protein LOC103853633 [Brassica rapa]	--	SubName: Full=Uncharacterized protein {ECO:0000313|EnsemblPlants:Bra021971.1-P};	--	--	--
BjuA008117	1	A02	25543688	25545696	-	K01426 amidase [EC:3.5.1.4] | (RefSeq) putative amidase C869.01 (A)	PREDICTED: putative amidase C869.01 [Brassica rapa]	RecName: Full=Probable amidase At4g34880 {ECO:0000305}; EC=3.5.1.4 {ECO:0000250|UniProtKB:Q9FR37};	SubName: Full=Uncharacterized protein {ECO:0000313|EnsemblPlants:Bra022128.1-P};	Amidases	GO:0004040,amidase activity	Amidase
BjuA008218	1	A02	26306791	26307808	+	K01090 protein phosphatase [EC:3.1.3.16] | (RefSeq) protein phosphatase 2C 70 (A)	protein phosphatase 2C 70-like [Brassica napus]	RecName: Full=Protein phosphatase 2C 70; Short=AtPP2C70; EC=3.1.3.16; AltName: Full=Kinase-associated protein phosphatase {ECO:0000303|PubMed:7973632}; AltName: Full=Protein ROOT ATTENUATED GROWTH 1 {ECO:0000303|PubMed:18162596};	SubName: Full=Uncharacterized protein {ECO:0000313|EnsemblPlants:Bra002223.1-P};	--	GO:0016021,integral component of membrane; GO:0005886,plasma membrane; GO:0050408,[pyruvate kinase]-phosphatase activity; GO:0046872,metal ion binding; GO:0004722,protein serine/threonine phosphatase activity	FHA domain
BjuA008291	1	A02	29246781	29248178	+	K14329 agmatine coumaroyltransferase [EC:2.3.1.64 2.3.1.-] | (RefSeq) AACT1; anthocyanin 5-aromatic acyltransferase 1 (A)	BnaAnng40170D [Brassica napus]	RecName: Full=BAHD acyltransferase At3g29680; EC=2.3.1.-; AltName: Full=Probable anthocyanin acyltransferase;	SubName: Full=BnaAnng40170D protein {ECO:0000313|EMBL:CDY72171.1};	--	GO:0016747,transferase activity, transferring acyl groups other than amino-acyl groups	Transferase family
BjuA008322	1	A02	32283682	32284732	-	K20285 Rab9 effector protein with kelch motifs | (RefSeq) nitrile-specifier protein 5-like (A)	nitrile-specifier protein 5-like [Brassica napus]	RecName: Full=Nitrile-specifier protein 5; Short=AtNSP5;	SubName: Full=Uncharacterized protein {ECO:0000313|EnsemblPlants:Bo2g149730.1};	Kelch repeat-containing proteins	GO:0005829,cytosol; GO:0019762,glucosinolate catabolic process; GO:0080028,nitrile biosynthetic process	PQQ-like domain
BjuA008340	1	A02	32415866	32416180	-	--	PREDICTED: putative lipid-transfer protein DIR1 [Brassica rapa]	RecName: Full=Putative lipid-transfer protein DIR1; AltName: Full=Protein DEFECTIVE IN INDUCED RESISTANCE 1; Flags: Precursor;	SubName: Full=Uncharacterized protein {ECO:0000313|EnsemblPlants:Bra020696.1-P};	--	GO:0048046,apoplast; GO:0005783,endoplasmic reticulum; GO:0009506,plasmodesma; GO:0005504,fatty acid binding; GO:0043621,protein self-association; GO:0008270,zinc ion binding; GO:0006869,lipid transport; GO:0009627,systemic acquired resistance; GO:0009862,systemic acquired resistance, salicylic acid mediated signaling pathway	Protease inhibitor/seed storage/LTP family
BjuA008434	1	A01	28843453	28845644	-	K00873 pyruvate kinase [EC:2.7.1.40] | (RefSeq) plastidial pyruvate kinase 1, chloroplastic (A)	PREDICTED: plastidial pyruvate kinase 1, chloroplastic-like [Brassica rapa]	RecName: Full=Plastidial pyruvate kinase 1, chloroplastic; Short=PK1; Short=PKp1; EC=2.7.1.40; AltName: Full=Pyruvate kinase II; AltName: Full=Pyruvate kinase isozyme A; Short=PKP-ALPHA; Flags: Precursor;	RecName: Full=Pyruvate kinase {ECO:0000256|RuleBase:RU000504}; EC=2.7.1.40 {ECO:0000256|RuleBase:RU000504};	Pyruvate kinase	GO:0009507,chloroplast; GO:0009570,chloroplast stroma; GO:0005524,ATP binding; GO:0016301,kinase activity; GO:0000287,magnesium ion binding; GO:0030955,potassium ion binding; GO:0004743,pyruvate kinase activity; GO:0006629,lipid metabolic process; GO:0046686,response to cadmium ion; GO:0010431,seed maturation	HpcH/HpaI aldolase/citrate lyase family
BjuA008438	1	A01	28880813	28881965	+	--	uncharacterized protein LOC106450850 isoform X1 [Brassica napus]	--	SubName: Full=Uncharacterized protein {ECO:0000313|EnsemblPlants:Bra004962.1-P};	--	--	Uncharacterized conserved protein (DUF2358)
BjuA008651	1	A02	36951084	36952511	-	K04422 mitogen-activated protein kinase kinase kinase 13 [EC:2.7.11.25] | (RefSeq) serine/threonine-protein kinase EDR1 isoform X1 (A)	PREDICTED: extensin-like [Brassica rapa]	--	SubName: Full=Uncharacterized protein {ECO:0000313|EnsemblPlants:Bra031918.1-P};	--	--	PB1 domain
BjuA008686	1	A02	37202313	37202609	-	--	PREDICTED: uncharacterized protein LOC103855286 [Brassica rapa]	--	SubName: Full=Uncharacterized protein {ECO:0000313|EnsemblPlants:Bra031873.1-P};	--	--	--
BjuA008736	1	A02	35376093	35378019	-	K09287 RAV-like factor | (RefSeq) AP2/ERF and B3 domain-containing transcription repressor TEM1-like (A)	B3 domain-containing protein At3g11580-like isoform X1 [Brassica napus]	RecName: Full=B3 domain-containing protein At3g11580; AltName: Full=Protein AUXIN RESPONSE FACTOR 32;	SubName: Full=Uncharacterized protein {ECO:0000313|EnsemblPlants:Bra041023.1-P};	--	GO:0005634,nucleus; GO:0003700,DNA-binding transcription factor activity; GO:0043565,sequence-specific DNA binding; GO:0044212,transcription regulatory region DNA binding; GO:0019760,glucosinolate metabolic process; GO:0080113,regulation of seed growth; GO:0006351,transcription, DNA-templated	Domain of unknown function (DUF313)
BjuA008818	1	A03	130592	132004	+	K00522 ferritin heavy chain [EC:1.16.3.2] | (RefSeq) ferritin-1, chloroplastic-like (A)	PREDICTED: ferritin-1, chloroplastic [Brassica rapa]	RecName: Full=Ferritin-1, chloroplastic; EC=1.16.3.1; Flags: Precursor;	RecName: Full=Ferritin {ECO:0000256|RuleBase:RU361145}; EC=1.16.3.1 {ECO:0000256|RuleBase:RU361145};	Ferritin	GO:0009507,chloroplast; GO:0008199,ferric iron binding; GO:0004322,ferroxidase activity; GO:0006879,cellular iron ion homeostasis; GO:0006826,iron ion transport	Rubrerythrin
BjuA008905	1	A03	613958	615264	-	K13065 shikimate O-hydroxycinnamoyltransferase [EC:2.3.1.133] | (RefSeq) vinorine synthase-like (A)	PREDICTED: uncharacterized protein LOC103855500 [Brassica rapa]	RecName: Full=Protein ECERIFERUM 26-like; Short=CER26-like; AltName: Full=CER2-like protein 2; Short=CER2-like2;	SubName: Full=Uncharacterized protein {ECO:0000313|EnsemblPlants:Bra005747.1-P};	--	GO:0009535,chloroplast thylakoid membrane; GO:0016747,transferase activity, transferring acyl groups other than amino-acyl groups; GO:0071555,cell wall organization; GO:0009555,pollen development; GO:0042761,very long-chain fatty acid biosynthetic process	Transferase family
BjuA008933	1	A03	483133	485689	-	--	PREDICTED: uncharacterized protein LOC103855534 [Brassica rapa]	--	SubName: Full=Uncharacterized protein {ECO:0000313|EnsemblPlants:Bra005776.1-P};	--	--	Domain of unknown function (DUF4378)
BjuA008976	1	A03	978874	979661	-	K08869 aarF domain-containing kinase | (RefSeq) predicted protein (A)	transcription factor DIVARICATA-like [Brassica napus]	RecName: Full=Transcription factor DIVARICATA;	SubName: Full=Uncharacterized protein {ECO:0000313|EnsemblPlants:Bo3g002960.1};	Zuotin and related molecular chaperones (DnaJ superfamily), contains DNA-binding domains	GO:0005634,nucleus; GO:0003677,DNA binding; GO:0048262,determination of dorsal/ventral asymmetry; GO:0009908,flower development; GO:0006355,regulation of transcription, DNA-templated; GO:0006351,transcription, DNA-templated	Myb-like DNA-binding domain
BjuA009119	1	A03	1734872	1735225	-	--	BnaA03g55780D [Brassica napus]	RecName: Full=Transcription factor SRM1 {ECO:0000305}; AltName: Full=Myb-related protein SRM1 {ECO:0000305}; AltName: Full=Protein SALT-RELATED MYB 1 {ECO:0000303|PubMed:26243618};	SubName: Full=BnaA03g55780D protein {ECO:0000313|EMBL:CDY60235.1};	Zuotin and related molecular chaperones (DnaJ superfamily), contains DNA-binding domains	GO:0005634,nucleus; GO:0003677,DNA binding; GO:0003700,DNA-binding transcription factor activity; GO:0009738,abscisic acid-activated signaling pathway; GO:1901001,negative regulation of response to salt stress; GO:0010116,positive regulation of abscisic acid biosynthetic process; GO:1905615,positive regulation of developmental vegetative growth; GO:0045893,positive regulation of transcription, DN…	--
BjuA009245	1	A03	4907121	4908922	+	K10144 RING finger and CHY zinc finger domain-containing protein 1 [EC:2.3.2.27] | (RefSeq) E3 ubiquitin-protein ligase MIEL1 (A)	PREDICTED: E3 ubiquitin-protein ligase MIEL1 [Brassica rapa]	RecName: Full=E3 ubiquitin-protein ligase MIEL1 {ECO:0000303|PubMed:23403577}; EC=2.3.2.27 {ECO:0000305}; AltName: Full=MYB30-interacting E3 ligase 1 {ECO:0000303|PubMed:23403577}; AltName: Full=Pirh2-like protein 1 {ECO:0000303|PubMed:21526181}; Short=AtPILP1 {ECO:0000303|PubMed:21526181}; AltName: Full=RING-type E3 ubiquitin transferase MIEL1 {ECO:0000305};	SubName: Full=Uncharacterized protein {ECO:0000313|EnsemblPlants:Bra006470.1-P};	Zn-finger protein	GO:0005737,cytoplasm; GO:0005634,nucleus; GO:0008134,transcription factor binding; GO:0004842,ubiquitin-protein transferase activity; GO:0008270,zinc ion binding; GO:0006952,defense response; GO:1900425,negative regulation of defense response to bacterium; GO:1901485,positive regulation of transcription factor catabolic process; GO:0016567,protein ubiquitination	RING/Ubox like zinc-binding domain
BjuA009439	1	A03	6032234	6034195	+	--	uncharacterized protein LOC106419577 isoform X2 [Brassica napus]	--	SubName: Full=Uncharacterized protein {ECO:0000313|EnsemblPlants:Bra002518.1-P};	--	GO:0005783,endoplasmic reticulum; GO:0016021,integral component of membrane; GO:0005634,nucleus	--
BjuA009550	1	A03	6632279	6633890	+	K08900 mitochondrial chaperone BCS1 | (RefSeq) AAA-ATPase At4g25835-like (A)	AAA-ATPase At5g57480-like [Brassica napus]	RecName: Full=AAA-ATPase At5g57480; EC=3.6.1.3 {ECO:0000250|UniProtKB:Q9FLD5}; Flags: Precursor;	SubName: Full=Uncharacterized protein {ECO:0000313|EnsemblPlants:Bra006818.1-P};	AAA+-type ATPase	GO:0005524,ATP binding; GO:0016887,ATPase activity	AAA domain (dynein-related subfamily)
BjuA009574	1	A03	6804057	6807952	-	K12309 beta-galactosidase [EC:3.2.1.23] | (RefSeq) AT3g52840/F8J2_10 (A)	PREDICTED: beta-galactosidase 4 [Brassica rapa]	RecName: Full=Beta-galactosidase 4; Short=Lactase 4; EC=3.2.1.23; Flags: Precursor;	RecName: Full=Beta-galactosidase {ECO:0000256|RuleBase:RU000675}; EC=3.2.1.23 {ECO:0000256|RuleBase:RU000675};	Beta-galactosidase	GO:0048046,apoplast; GO:0005618,cell wall; GO:0005773,vacuole; GO:0004565,beta-galactosidase activity; GO:0005975,carbohydrate metabolic process	Beta-galactosidase jelly roll domain
BjuA009575	1	A03	6825896	6827071	+	K21630 GATA-type zinc finger protein 1 | (RefSeq) GATA zinc finger domain-containing protein 8 (A)	PREDICTED: GATA transcription factor 21-like [Brassica rapa]	RecName: Full=GATA transcription factor 21;	SubName: Full=Uncharacterized protein {ECO:0000313|EnsemblPlants:Bra006851.1-P};	GATA-4/5/6 transcription factors	GO:0005634,nucleus; GO:0005667,transcription factor complex; GO:0003682,chromatin binding; GO:0003700,DNA-binding transcription factor activity; GO:0000977,RNA polymerase II regulatory region sequence-specific DNA binding; GO:0001085,RNA polymerase II transcription factor binding; GO:0044212,transcription regulatory region DNA binding; GO:0001228,DNA-binding transcription activator activity, RNA …	GATA zinc finger
BjuA009585	1	A03	6865292	6867906	-	K01893 asparaginyl-tRNA synthetase [EC:6.1.1.22] | (RefSeq) asparagine--tRNA ligase, cytoplasmic 1-like (A)	BnaC03g13340D [Brassica napus]	RecName: Full=Asparagine--tRNA ligase, cytoplasmic 1 {ECO:0000305}; EC=6.1.1.22 {ECO:0000305}; AltName: Full=Asparaginyl-tRNA synthetase 1 {ECO:0000305}; Short=AsnRS 1 {ECO:0000305}; AltName: Full=Protein EMBRYO DEFECTIVE 2755 {ECO:0000303|PubMed:16297076};	SubName: Full=BnaC03g13340D protein {ECO:0000313|EMBL:CDY11908.1};	Asparaginyl-tRNA synthetase (mitochondrial)	GO:0009507,chloroplast; GO:0005829,cytosol; GO:0005739,mitochondrion; GO:0004816,asparagine-tRNA ligase activity; GO:0005524,ATP binding; GO:0003677,DNA binding; GO:0006421,asparaginyl-tRNA aminoacylation; GO:0009793,embryo development ending in seed dormancy; GO:0046686,response to cadmium ion	WHEP-TRS domain
BjuA009622	1	A03	7131960	7133271	-	K13148 integrator complex subunit 11 [EC:3.1.27.-] | (RefSeq) cleavage and polyadenylation specificity factor subunit 3-II (A)	BnaA03g11130D [Brassica napus]	RecName: Full=E3 ubiquitin protein ligase RIE1; EC=2.3.2.27; AltName: Full=Protein RING-FINGER FOR EMBRYOGENESIS 1; AltName: Full=RING-type E3 ubiquitin transferase RIE1 {ECO:0000305};	SubName: Full=BnaA03g11130D protein {ECO:0000313|EMBL:CDY36773.1};	FOG: Predicted E3 ubiquitin ligase	GO:0016021,integral component of membrane; GO:0046872,metal ion binding; GO:0061630,ubiquitin protein ligase activity; GO:0009793,embryo development ending in seed dormancy; GO:0043161,proteasome-mediated ubiquitin-dependent protein catabolic process	RING-type zinc-finger
BjuA009629	1	A03	7182015	7183522	+	K06210 nicotinamide mononucleotide adenylyltransferase [EC:2.7.7.1 2.7.7.18] | (RefSeq) nicotinamide/nicotinic acid mononucleotide adenylyltransferase (A)	PREDICTED: nicotinamide/nicotinic acid mononucleotide adenylyltransferase [Brassica rapa]	RecName: Full=Nicotinamide/nicotinic acid mononucleotide adenylyltransferase {ECO:0000305}; Short=NMN/NaMN adenylyltransferase; EC=2.7.7.1; EC=2.7.7.18; AltName: Full=Nicotinamide mononucleotide adenylyltransferase; Short=NMN adenylyltransferase; AltName: Full=Nicotinate-nucleotide adenylyltransferase; Short=NaMN adenylyltransferase;	RecName: Full=Nicotinamide-nucleotide adenylyltransferase {ECO:0000256|RuleBase:RU362021}; EC=2.7.7.1 {ECO:0000256|RuleBase:RU362021}; EC=2.7.7.18 {ECO:0000256|RuleBase:RU362021}; AltName: Full=Nicotinate-nucleotide adenylyltransferase {ECO:0000256|RuleBase:RU362021};	Nicotinamide mononucleotide adenylyl transferase	GO:0005634,nucleus; GO:0005524,ATP binding; GO:0046872,metal ion binding; GO:0000309,nicotinamide-nucleotide adenylyltransferase activity; GO:0004515,nicotinate-nucleotide adenylyltransferase activity; GO:0034628,'de novo' NAD biosynthetic process from aspartate	Cytidylyltransferase-like
BjuA009916	1	A03	9080286	9083137	-	K03063 26S proteasome regulatory subunit T3 | (RefSeq) 26S protease regulatory subunit 6B homolog (A)	PREDICTED: root phototropism protein 2-like [Brassica rapa]	RecName: Full=Root phototropism protein 2; AltName: Full=BTB/POZ domain-containing protein RPT2;	SubName: Full=Uncharacterized protein {ECO:0000313|EnsemblPlants:Bra022805.1-P};	--	GO:0005737,cytoplasm; GO:0005634,nucleus; GO:0004871,NA; GO:0009638,phototropism; GO:0016567,protein ubiquitination	BTB/POZ domain
BjuA009974	1	A03	9480672	9482724	-	K13899 cystatin-C | (RefSeq) cysteine proteinase inhibitor 2-like (A)	cysteine proteinase inhibitor 2-like [Brassica napus]	RecName: Full=Cysteine proteinase inhibitor 2; Short=AtCYS-2; Flags: Precursor;	RecName: Full=Cysteine proteinase inhibitor {ECO:0000256|RuleBase:RU362130};	--	GO:0005576,extracellular region; GO:0004869,cysteine-type endopeptidase inhibitor activity; GO:0002020,protease binding; GO:0006952,defense response; GO:2000117,negative regulation of cysteine-type endopeptidase activity	Cystatin domain
BjuA010148	1	A03	8044515	8047647	+	K00521 ferric-chelate reductase [EC:1.16.1.7] | (RefSeq) hypothetical protein (A)	PREDICTED: uncharacterized protein LOC103857121 [Brassica rapa]	--	SubName: Full=Uncharacterized protein {ECO:0000313|EnsemblPlants:Bra029114.1-P};	--	GO:0016021,integral component of membrane	Protein of unknown function (DUF819)
BjuA010325	1	A03	11555102	11562035	+	K01193 beta-fructofuranosidase [EC:3.2.1.26] | (RefSeq) beta-fructofuranosidase, insoluble isoenzyme CWINV4-like (A)	PREDICTED: beta-fructofuranosidase, insoluble isoenzyme CWINV4-like [Brassica rapa]	RecName: Full=Beta-fructofuranosidase, insoluble isoenzyme CWINV4; EC=3.2.1.26; AltName: Full=Beta-fructofuranosidase 6; Short=AtFruct6; AltName: Full=Cell wall beta-fructosidase 4; AltName: Full=Cell wall invertase 4; Short=AtcwINV4; AltName: Full=Sucrose hydrolase 4; Flags: Precursor;	SubName: Full=Uncharacterized protein {ECO:0000313|EnsemblPlants:Bra023053.1-P};	Beta-fructofuranosidase (invertase)	GO:0048046,apoplast; GO:0005618,cell wall; GO:0004575,sucrose alpha-glucosidase activity; GO:0071836,nectar secretion; GO:0005982,starch metabolic process; GO:0005987,sucrose catabolic process	Glycosyl hydrolases family 32 C terminal
BjuA010365	1	A03	11249923	11251052	+	K09872 aquaporin PIP | (RefSeq) aquaporin PIP2-2-like (A)	aquaporin PIP2-2-like [Brassica napus]	RecName: Full=Aquaporin PIP2-2; AltName: Full=Plasma membrane intrinsic protein 2-2; Short=AtPIP2;2; AltName: Full=Plasma membrane intrinsic protein 2b; Short=PIP2b; AltName: Full=TMP2b;	SubName: Full=Uncharacterized protein {ECO:0000313|EnsemblPlants:Bra023102.1-P};	Aquaporin (major intrinsic protein family)	GO:0009507,chloroplast; GO:0005887,integral component of plasma membrane; GO:0005886,plasma membrane; GO:0009506,plasmodesma; GO:0003729,mRNA binding; GO:0015250,water channel activity; GO:0034220,ion transmembrane transport; GO:0009737,response to abscisic acid; GO:0009414,response to water deprivation; GO:0006833,water transport	Major intrinsic protein
BjuA010411	1	A03	10706127	10707764	+	--	PREDICTED: uncharacterized protein LOC103857790 [Brassica rapa]	--	SubName: Full=Uncharacterized protein {ECO:0000313|EnsemblPlants:Bra000070.1-P};	--	--	PRC-barrel domain
BjuA010616	1	A03	12814674	12815786	-	K10712 cysteamine dioxygenase [EC:1.13.11.19] | (RefSeq) plant cysteine oxidase 4 isoform X2 (A)	BnaC03g23820D [Brassica napus]	RecName: Full=Plant cysteine oxidase 4 {ECO:0000303|PubMed:24599061}; EC=1.13.11.20;	SubName: Full=Uncharacterized protein {ECO:0000313|EnsemblPlants:Bo3g036180.1};	Uncharacterized conserved protein	GO:0005737,cytoplasm; GO:0005634,nucleus; GO:0017172,cysteine dioxygenase activity; GO:0046872,metal ion binding	PCO_ADO
BjuA010617	1	A03	12816864	12823489	+	K15077 elongin-A | (RefSeq) uncharacterized protein LOC106428097 (A)	PREDICTED: uncharacterized protein LOC103858028 [Brassica rapa]	RecName: Full=Multiprotein-bridging factor 1a;	SubName: Full=Uncharacterized protein {ECO:0000313|EnsemblPlants:Bra000274.1-P};	RNA polymerase II transcription elongation factor Elongin/SIII, subunit elongin A	GO:0005730,nucleolus; GO:0003729,mRNA binding; GO:0043565,sequence-specific DNA binding; GO:0003713,transcription coactivator activity; GO:0045893,positive regulation of transcription, DNA-templated; GO:0006351,transcription, DNA-templated	Helix-turn-helix domain
BjuA010627	1	A03	12881874	12883666	+	K16189 phytochrome-interacting factor 4 | (RefSeq) transcription factor PIF4-like (A)	PREDICTED: transcription factor PIF4-like [Brassica rapa]	RecName: Full=Transcription factor PIF4; AltName: Full=Basic helix-loop-helix protein 9; Short=AtbHLH9; Short=bHLH 9; AltName: Full=Phytochrome-interacting factor 4; AltName: Full=Short under red-light 2; AltName: Full=Transcription factor EN 102; AltName: Full=bHLH transcription factor bHLH009;	SubName: Full=Uncharacterized protein {ECO:0000313|EnsemblPlants:Bra000283.1-P};	--	GO:0005634,nucleus; GO:0003677,DNA binding; GO:0003700,DNA-binding transcription factor activity; GO:0046983,protein dimerization activity; GO:0009704,de-etiolation; GO:0010161,red light signaling pathway; GO:0010017,red or far-red light signaling pathway; GO:0009585,red, far-red light phototransduction; GO:0010600,regulation of auxin biosynthetic process; GO:0010928,regulation of auxin mediated …	Helix-loop-helix DNA-binding domain
BjuA010684	1	A03	13218738	13219946	+	K10443 kelch-like protein 2/3 | (RefSeq) F-box/kelch-repeat protein At1g16250-like isoform X1 (A)	PREDICTED: F-box/kelch-repeat protein At2g44130-like [Brassica rapa]	RecName: Full=F-box/kelch-repeat protein At2g44130;	SubName: Full=Uncharacterized protein {ECO:0000313|EnsemblPlants:Bra000342.1-P};	FOG: Kelch repeat	GO:0005829,cytosol; GO:2000762,regulation of phenylpropanoid metabolic process	F-box-like
BjuA010718	1	A03	13406508	13407343	+	K08341 GABA(A) receptor-associated protein | (RefSeq) autophagy-related protein 8e (A)	PREDICTED: autophagy-related protein 8e [Brassica rapa]	RecName: Full=Autophagy-related protein 8e; AltName: Full=Autophagy-related ubiquitin-like modifier ATG8e; Short=AtAPG8e; Short=Protein autophagy 8e; Flags: Precursor;	RecName: Full=Autophagy-related protein {ECO:0000256|RuleBase:RU004384};	Microtubule-associated anchor protein involved in autophagy and membrane trafficking	GO:0005776,autophagosome; GO:0000421,autophagosome membrane; GO:0005737,cytoplasm; GO:0031410,cytoplasmic vesicle; GO:0016020,membrane; GO:0005874,microtubule; GO:0006914,autophagy; GO:0006995,cellular response to nitrogen starvation; GO:0009267,cellular response to starvation; GO:0015031,protein transport	Ubiquitin-like autophagy protein Apg12
BjuA010804	1	A03	13921149	13923658	-	--	metal tolerance protein C1-like [Brassica napus]	RecName: Full=Metal tolerance protein C1; Short=AtMTPc1; AltName: Full=AtMTP6;	SubName: Full=Uncharacterized protein {ECO:0000313|EnsemblPlants:Bra000464.1-P};	Mitochondrial Fe2+ transporter MMT1 and related transporters (cation diffusion facilitator superfamily)	GO:0016021,integral component of membrane; GO:0005774,vacuolar membrane; GO:0008324,cation transmembrane transporter activity	Dimerisation domain of Zinc Transporter
BjuA010824	1	A03	14046523	14048625	+	K09284 AP2-like factor, euAP2 lineage | (RefSeq) ethylene-responsive transcription factor RAP2-7-like (A)	ethylene-responsive transcription factor RAP2-7-like [Brassica napus]	RecName: Full=Ethylene-responsive transcription factor RAP2-7; AltName: Full=Protein RELATED TO APETALA2 7; AltName: Full=Protein TARGET OF EAT 1;	SubName: Full=Uncharacterized protein {ECO:0000313|EnsemblPlants:Bo3g040110.1};	--	GO:0005634,nucleus; GO:0003677,DNA binding; GO:0003700,DNA-binding transcription factor activity; GO:0009873,ethylene-activated signaling pathway; GO:0007275,multicellular organism development; GO:0006351,transcription, DNA-templated	--
BjuA010846	1	A03	14225937	14226945	-	K13448 calcium-binding protein CML | (RefSeq) probable calcium-binding protein CML48 (A)	PREDICTED: probable calcium-binding protein CML48 [Brassica rapa]	RecName: Full=Probable calcium-binding protein CML48; AltName: Full=Calmodulin-like protein 48;	SubName: Full=Uncharacterized protein {ECO:0000313|EnsemblPlants:Bra000510.1-P};	Ca2+-binding protein, EF-Hand protein superfamily	GO:0005509,calcium ion binding	EF hand
BjuA010903	1	A03	14612649	14614682	+	K07297 adiponectin receptor | (RefSeq) heptahelical transmembrane protein 3-like (A)	PREDICTED: heptahelical transmembrane protein 3-like [Brassica rapa]	RecName: Full=Heptahelical transmembrane protein 3; AltName: Full=PAQR family protein HHP3;	SubName: Full=Uncharacterized protein {ECO:0000313|EnsemblPlants:Bo3g042230.1};	Predicted membrane proteins, contain hemolysin III domain	GO:0016021,integral component of membrane; GO:0004872,NA; GO:0009725,response to hormone; GO:0006979,response to oxidative stress; GO:0009744,response to sucrose	Haemolysin-III related
BjuA010962	1	A03	16527516	16528663	-	--	BnaC03g30580D [Brassica napus]	--	SubName: Full=BnaC03g30580D protein {ECO:0000313|EMBL:CDY17986.1};	--	--	--
BjuA010968	1	A03	16581989	16585801	+	--	PREDICTED: dormancy-associated protein homolog 3 isoform X1 [Brassica rapa]	RecName: Full=Dormancy-associated protein homolog 3 {ECO:0000305}; AltName: Full=DRM1 homolog 3 {ECO:0000305};	SubName: Full=BnaA03g57280D protein {ECO:0000313|EMBL:CDY66288.1};	--	--	Proline-rich nuclear receptor coactivator motif
BjuA011208	1	A03	15330322	15331217	+	K09422 transcription factor MYB, plant | (RefSeq) transcription repressor MYB6 (A)	PREDICTED: transcription repressor MYB6 [Brassica rapa]	RecName: Full=Transcription repressor MYB6; AltName: Full=Myb-related protein 6; Short=AtMYB6;	SubName: Full=Uncharacterized protein {ECO:0000313|EnsemblPlants:Bra000680.1-P};	Transcription factor, Myb superfamily	GO:0005634,nucleus; GO:0003700,DNA-binding transcription factor activity; GO:0000981,DNA-binding transcription factor activity, RNA polymerase II-specific; GO:0043565,sequence-specific DNA binding; GO:0001135,RNA polymerase II transcription regulator recruiting activity; GO:0044212,transcription regulatory region DNA binding; GO:0030154,cell differentiation; GO:0006357,regulation of transcription…	SLIDE
BjuA011337	1	A03	16285467	16285952	-	--	uncharacterized protein LOC106443805 [Brassica napus]	--	SubName: Full=Uncharacterized protein {ECO:0000313|EnsemblPlants:Bra000813.1-P};	--	--	Wound-induced protein
BjuA011385	1	A03	17637639	17639572	+	K14411 RNA-binding protein Musashi | (RefSeq) protein gar2 (A)	PREDICTED: protein IQ-DOMAIN 1 [Brassica rapa]	RecName: Full=Protein IQ-DOMAIN 1 {ECO:0000303|PubMed:15960618};	SubName: Full=Uncharacterized protein {ECO:0000313|EnsemblPlants:Bra000930.1-P};	--	GO:0005737,cytoplasm; GO:0005874,microtubule; GO:0005634,nucleus; GO:0005516,calmodulin binding; GO:0008017,microtubule binding	IQ calmodulin-binding motif
BjuA011440	1	A03	17980036	17982218	-	K16280 E3 ubiquitin-protein ligase RGLG [EC:2.3.2.27] | (RefSeq) E3 ubiquitin-protein ligase RGLG1 (A)	PREDICTED: E3 ubiquitin-protein ligase RGLG1 [Brassica rapa]	RecName: Full=E3 ubiquitin-protein ligase RGLG1 {ECO:0000305}; EC=2.3.2.27 {ECO:0000305}; AltName: Full=RING domain ligase 1 {ECO:0000303|PubMed:17586653};	SubName: Full=Uncharacterized protein {ECO:0000313|EnsemblPlants:Bra000997.1-P};	Copine	GO:0005634,nucleus; GO:0005886,plasma membrane; GO:0046872,metal ion binding; GO:0004842,ubiquitin-protein transferase activity; GO:0009738,abscisic acid-activated signaling pathway; GO:0080148,negative regulation of response to water deprivation; GO:0009789,positive regulation of abscisic acid-activated signaling pathway; GO:0070534,protein K63-linked ubiquitination	vWA found in TerF C terminus
BjuA011452	1	A03	18083208	18084288	+	--	PREDICTED: hypersensitive-induced response protein 3-like [Brassica rapa]	RecName: Full=Hypersensitive-induced response protein 3; Short=AtHIR3;	SubName: Full=Uncharacterized protein {ECO:0000313|EnsemblPlants:Bra001009.1-P};	Prohibitins and stomatins of the PID superfamily	GO:0016020,membrane; GO:0005739,mitochondrion; GO:0005886,plasma membrane; GO:0009506,plasmodesma; GO:0005774,vacuolar membrane; GO:0005773,vacuole; GO:0002239,response to oomycetes	SPFH domain / Band 7 family
BjuA011539	1	A03	18495369	18496397	-	K20827 RNA polymerase II subunit B1 CTD phosphatase RPAP2 [EC:3.1.3.16] | (RefSeq) hypothetical protein (A)	uncharacterized protein LOC111215275 [Brassica napus]	RecName: Full=Nuclear envelope-associated protein 2 {ECO:0000303|PubMed:27630107}; Short=AtNEAP2 {ECO:0000303|PubMed:27630107};	SubName: Full=Uncharacterized protein {ECO:0000313|EnsemblPlants:Bra017253.1-P};	--	GO:0016021,integral component of membrane; GO:0005635,nuclear envelope; GO:0005637,nuclear inner membrane; GO:0005654,nucleoplasm; GO:0043621,protein self-association	--
BjuA011794	1	A03	18867342	18867905	+	--	PREDICTED: transcription factor bHLH150-like [Brassica rapa]	RecName: Full=Transcription factor bHLH150; AltName: Full=ATBS1 interacting factor 1; AltName: Full=Basic helix-loop-helix protein 150; Short=AtbHLH150; Short=bHLH 150; AltName: Full=Transcription factor EN 145; AltName: Full=bHLH transcription factor bHLH150;	SubName: Full=Uncharacterized protein {ECO:0000313|EnsemblPlants:Bra001168.1-P};	--	GO:0005634,nucleus; GO:0003677,DNA binding; GO:0003700,DNA-binding transcription factor activity; GO:0046983,protein dimerization activity; GO:0006355,regulation of transcription, DNA-templated; GO:0006351,transcription, DNA-templated	--
BjuA011804	1	A03	18949443	18949610	-	--	PREDICTED: sugar transport protein 6-like [Brassica rapa]	RecName: Full=Sugar transport protein 6; AltName: Full=Hexose transporter 6;	SubName: Full=Uncharacterized protein {ECO:0000313|EnsemblPlants:Bra001176.1-P};	Predicted transporter (major facilitator superfamily)	GO:0016021,integral component of membrane; GO:0005355,glucose transmembrane transporter activity; GO:0015145,monosaccharide transmembrane transporter activity; GO:0005351,carbohydrate:proton symporter activity; GO:0034219,carbohydrate transmembrane transport; GO:0046323,glucose import; GO:0035428,NA	--
BjuA011921	1	A01	11381471	11381728	-	--	PREDICTED: uncharacterized protein LOC103867927 [Brassica rapa]	--	SubName: Full=Uncharacterized protein {ECO:0000313|EnsemblPlants:Bo1g051300.1};	--	--	Wound-induced protein
BjuA012006	1	A03	19799490	19800524	-	K04733 interleukin-1 receptor-associated kinase 4 [EC:2.7.11.1] | (RefSeq) lectin-domain containing receptor kinase VI.4 (A)	probable L-type lectin-domain containing receptor kinase VI.1 isoform X1 [Brassica napus]	RecName: Full=Agglutinin-2; AltName: Full=Agglutinin II; AltName: Full=ClAII; AltName: Full=LecClAII; Flags: Precursor;	SubName: Full=Uncharacterized protein {ECO:0000313|EnsemblPlants:Bra001332.1-P};	--	GO:0005537,mannose binding; GO:0046872,metal ion binding	Legume lectin domain
BjuA012019	1	A03	19874078	19877164	-	K03063 26S proteasome regulatory subunit T3 | (RefSeq) 26S protease regulatory subunit 6B homolog (A)	PREDICTED: putative BTB/POZ domain-containing protein At3g08660 [Brassica oleracea var. oleracea]	RecName: Full=Putative BTB/POZ domain-containing protein At3g08660;	SubName: Full=Uncharacterized protein {ECO:0000313|EnsemblPlants:Bo3g062480.1};	--	GO:0016567,protein ubiquitination	BTB/POZ domain
BjuA012050	1	A03	20038355	20045538	-	K15285 solute carrier family 35, member E3 | (RefSeq) uncharacterized protein LOC104781510 isoform X1 (A)	protein LURP-one-related 9-like [Brassica napus]	RecName: Full=Protein LURP-one-related 9;	SubName: Full=Uncharacterized protein {ECO:0000313|EnsemblPlants:Bo3g063890.1};	--	--	LURP-one-related
BjuA012339	1	A03	33142861	33145534	-	K14050 geranylgeranyl transferase type-2 subunit alpha [EC:2.5.1.60] | (RefSeq) geranylgeranyl transferase type-2 subunit alpha 1-like (A)	PREDICTED: geranylgeranyl transferase type-2 subunit alpha 1-like [Brassica rapa]	RecName: Full=Geranylgeranyl transferase type-2 subunit alpha 1 {ECO:0000305}; EC=2.5.1.60 {ECO:0000269|PubMed:26589801}; AltName: Full=Geranylgeranyl transferase type II subunit alpha 1 {ECO:0000305}; AltName: Full=Rab geranylgeranyl transferase alpha subunit 1 {ECO:0000303|PubMed:26589801}; Short=AtRGTA1 {ECO:0000303|PubMed:26589801}; Short=Rab-GGT alpha 1 {ECO:0000305};	SubName: Full=Uncharacterized protein {ECO:0000313|EnsemblPlants:Bra019225.1-P};	Protein geranylgeranyltransferase type II, alpha subunit	GO:0005829,cytosol; GO:0005968,Rab-protein geranylgeranyltransferase complex; GO:0004663,Rab geranylgeranyltransferase activity; GO:0018344,protein geranylgeranylation; GO:0046686,response to cadmium ion	Leucine rich repeat
BjuA012349	1	A03	33015803	33017699	-	K08762 diazepam-binding inhibitor (GABA receptor modulator, acyl-CoA-binding protein) | (RefSeq) hypothetical protein (A)	acyl-CoA-binding domain-containing protein 3-like isoform X2 [Brassica napus]	RecName: Full=Acyl-CoA-binding domain-containing protein 3; Short=Acyl-CoA binding protein 3; Flags: Precursor;	SubName: Full=Uncharacterized protein {ECO:0000313|EnsemblPlants:Bra019240.1-P};	Acyl-CoA-binding protein	GO:0005615,extracellular space; GO:0000062,fatty-acyl-CoA binding; GO:0008289,lipid binding	Acyl CoA binding protein
BjuA012356	1	A03	32953409	32955966	+	K11153 retinol dehydrogenase 12 [EC:1.1.1.300] | (RefSeq) short-chain dehydrogenase TIC 32, chloroplastic-like isoform X1 (A)	short-chain dehydrogenase TIC 32, chloroplastic-like isoform X1 [Brassica napus]	RecName: Full=Short-chain dehydrogenase TIC 32, chloroplastic; EC=1.1.1.-; AltName: Full=Translocon at the inner envelope membrane of chloroplasts 32; Short=AtTIC32;	SubName: Full=Uncharacterized protein {ECO:0000313|EnsemblPlants:Bra019248.1-P};	Dehydrogenases with different specificities (related to short-chain alcohol dehydrogenases)	GO:0009507,chloroplast; GO:0009941,chloroplast envelope; GO:0009706,chloroplast inner membrane; GO:0005886,plasma membrane; GO:0016491,oxidoreductase activity; GO:0015031,protein transport	NAD dependent epimerase/dehydratase family
BjuA012365	1	A03	32867993	32872964	-	K00345 NAD(P)H-quinone oxidoreductase subunit S, chloroplastic [EC:1.6.5.-] | (RefSeq) NAD(P)H-quinone oxidoreductase subunit S, chloroplastic (A)	NAD(P)H-quinone oxidoreductase subunit S, chloroplastic [Brassica napus]	RecName: Full=NAD(P)H-quinone oxidoreductase subunit S, chloroplastic {ECO:0000305}; EC=1.6.5.- {ECO:0000305}; AltName: Full=NAD(P)H dehydrogenase subunit S {ECO:0000303|PubMed:21785130}; Short=NDH subunit S {ECO:0000305}; AltName: Full=NADH-plastoquinone oxidoreductase subunit S {ECO:0000305}; AltName: Full=Protein CHLORORESPIRATORY REDUCTION 31 {ECO:0000303|PubMed:21505067}; Flags: Precursor;	SubName: Full=BnaA03g46340D protein {ECO:0000313|EMBL:CDY10975.1};	--	GO:0009507,chloroplast; GO:0009534,chloroplast thylakoid; GO:0009535,chloroplast thylakoid membrane; GO:0010598,NAD(P)H dehydrogenase complex (plastoquinone); GO:0016491,oxidoreductase activity; GO:0048038,quinone binding; GO:0009767,photosynthetic electron transport chain	NAD(P)H dehydrogenase subunit S
BjuA012445	1	A03	21174326	21177583	+	--	PREDICTED: polyadenylate-binding protein-interacting protein 4-like isoform X3 [Brassica rapa]	--	SubName: Full=Uncharacterized protein {ECO:0000313|EnsemblPlants:Bra001533.1-P};	--	--	TAP C-terminal domain
BjuA012462	1	A03	21266661	21271593	+	K11517 (S)-2-hydroxy-acid oxidase [EC:1.1.3.15] | (RefSeq) peroxisomal (S)-2-hydroxy-acid oxidase GLO1-like isoform X1 (A)	peroxisomal (S)-2-hydroxy-acid oxidase GLO1-like isoform X1 [Brassica napus]	RecName: Full=(S)-2-hydroxy-acid oxidase GLO1; EC=1.1.3.15; AltName: Full=Glycolate oxidase 1; Short=AtGLO1; Short=GOX 1; AltName: Full=Short chain alpha-hydroxy acid oxidase GLO1;	SubName: Full=Uncharacterized protein {ECO:0000313|EMBL:ESQ48530.1};	Glycolate oxidase	GO:0048046,apoplast; GO:0009507,chloroplast; GO:0009570,chloroplast stroma; GO:0022626,cytosolic ribosome; GO:0016020,membrane; GO:0005634,nucleus; GO:0005777,peroxisome; GO:0009506,plasmodesma; GO:0010181,FMN binding; GO:0008891,glycolate oxidase activity; GO:0052853,long-chain-(S)-2-hydroxy-long-chain-acid oxidase activity; GO:0052854,medium-chain-(S)-2-hydroxy-acid oxidase activity; GO:0052852…	PA domain
BjuA012463	1	A03	21279802	21281577	-	K09840 9-cis-epoxycarotenoid dioxygenase [EC:1.13.11.51] | (RefSeq) 9-cis-epoxycarotenoid dioxygenase NCED3, chloroplastic-like isoform X1 (A)	9-cis-epoxycarotenoid dioxygenase NCED3, chloroplastic-like isoform X1 [Brassica napus]	RecName: Full=9-cis-epoxycarotenoid dioxygenase NCED3, chloroplastic; Short=AtNCED3; EC=1.13.11.51; AltName: Full=Protein SALT TOLERANT 1; Flags: Precursor;	SubName: Full=9-cis-epoxycarotenoid dioxygenase {ECO:0000313|EMBL:AEN94304.1};	Beta, beta-carotene 15,15'-dioxygenase and related enzymes	GO:0009570,chloroplast stroma; GO:0009535,chloroplast thylakoid membrane; GO:0045549,9-cis-epoxycarotenoid dioxygenase activity; GO:0046872,metal ion binding; GO:0009688,abscisic acid biosynthetic process; GO:0042538,hyperosmotic salinity response; GO:0006970,response to osmotic stress; GO:0009414,response to water deprivation	Retinal pigment epithelial membrane protein
BjuA012498	1	A03	21534713	21535784	+	K00521 ferric-chelate reductase [EC:1.16.1.7] | (RefSeq) ferric reduction oxidase 7, chloroplastic-like (A)	PREDICTED: NAC domain-containing protein 55-like [Brassica rapa]	RecName: Full=NAC domain-containing protein 55; Short=ANAC055; AltName: Full=NAC domain-containing protein 3; Short=AtNAC3;	SubName: Full=Uncharacterized protein {ECO:0000313|EnsemblPlants:Bra001596.1-P};	--	GO:0005634,nucleus; GO:0003677,DNA binding; GO:0003700,DNA-binding transcription factor activity; GO:0009867,jasmonic acid mediated signaling pathway; GO:0009414,response to water deprivation; GO:0006351,transcription, DNA-templated	No apical meristem (NAM) protein
BjuA012616	1	A03	22373925	22376076	-	K08867 WNK lysine deficient protein kinase [EC:2.7.11.1] | (RefSeq) probable serine/threonine-protein kinase WNK6 (A)	probable serine/threonine-protein kinase WNK6 [Brassica napus]	RecName: Full=Probable serine/threonine-protein kinase WNK6; Short=AtWNK6; EC=2.7.11.1; AltName: Full=Protein kinase with no lysine 6;	SubName: Full=Uncharacterized protein {ECO:0000313|EnsemblPlants:Bo3g071730.1};	Serine/threonine protein kinase	GO:0005829,cytosol; GO:0005524,ATP binding; GO:0004672,protein kinase activity; GO:0004674,protein serine/threonine kinase activity; GO:0035556,intracellular signal transduction; GO:0006468,protein phosphorylation	Oxidative-stress-responsive kinase 1 C-terminal domain
BjuA012618	1	A03	22381446	22382096	+	K19040 E3 ubiquitin-protein ligase ATL10/75/76/77/78 [EC:2.3.2.27] | (RefSeq) RING-H2 finger protein ATL77-like (A)	PREDICTED: RING-H2 finger protein ATL77-like [Brassica rapa]	RecName: Full=RING-H2 finger protein ATL77; EC=2.3.2.27 {ECO:0000305}; AltName: Full=RING-type E3 ubiquitin transferase ATL77 {ECO:0000305};	SubName: Full=Uncharacterized protein {ECO:0000313|EnsemblPlants:Bra001721.1-P};	FOG: Predicted E3 ubiquitin ligase	GO:0016021,integral component of membrane; GO:0046872,metal ion binding; GO:0061630,ubiquitin protein ligase activity; GO:0043161,proteasome-mediated ubiquitin-dependent protein catabolic process	FANCL C-terminal domain
BjuA012678	1	A03	22643990	22647403	-	K17943 pumilio RNA-binding family | (RefSeq) pumilio homolog 5-like isoform X1 (A)	pumilio homolog 5-like isoform X1 [Brassica napus]	RecName: Full=Pumilio homolog 5; Short=APUM-5; Short=AtPUM5;	SubName: Full=Uncharacterized protein {ECO:0000313|EnsemblPlants:Bra001781.1-P};	Translational repressor Pumilio/PUF3 and related RNA-binding proteins (Puf superfamily)	GO:0005829,cytosol; GO:0005773,vacuole; GO:0003729,mRNA binding; GO:0003727,single-stranded RNA binding; GO:0061158,3'-UTR-mediated mRNA destabilization; GO:0051607,defense response to virus; GO:0009819,drought recovery; GO:0006970,response to osmotic stress; GO:0009651,response to salt stress	Protein of unknown function (DUF2524)
BjuA012887	1	A03	26298930	26299707	+	--	PREDICTED: glycine-rich protein 3 short isoform [Brassica rapa]	--	SubName: Full=Uncharacterized protein {ECO:0000313|EnsemblPlants:Bra013175.1-P};	--	--	Glycine rich protein family
BjuA012893	1	A03	26332413	26332706	+	K01681 aconitate hydratase [EC:4.2.1.3] | (RefSeq) aconitate hydratase 3, mitochondrial (A)	aconitate hydratase 3, mitochondrial [Brassica napus]	RecName: Full=Aconitate hydratase 3, mitochondrial {ECO:0000303|PubMed:25061985}; Short=Aconitase 3 {ECO:0000303|PubMed:25061985}; Short=mACO1 {ECO:0000303|PubMed:24296071}; EC=4.2.1.3 {ECO:0000250|UniProtKB:P19414}; AltName: Full=Citrate hydro-lyase 3 {ECO:0000303|PubMed:25061985}; Flags: Precursor;	RecName: Full=Aconitate hydratase {ECO:0000256|RuleBase:RU361275}; Short=Aconitase {ECO:0000256|RuleBase:RU361275}; EC=4.2.1.3 {ECO:0000256|RuleBase:RU361275};	--	GO:0005618,cell wall; GO:0009507,chloroplast; GO:0009570,chloroplast stroma; GO:0005737,cytoplasm; GO:0005829,cytosol; GO:0005739,mitochondrion; GO:0005774,vacuolar membrane; GO:0051539,4 iron, 4 sulfur cluster binding; GO:0003994,aconitate hydratase activity; GO:0005524,ATP binding; GO:0005507,copper ion binding; GO:0006101,citrate metabolic process; GO:0006097,glyoxylate cycle; GO:0006102,isoci…	--
BjuA012925	1	A03	26517076	26524313	-	K08065 nuclear transcription Y subunit beta | (RefSeq) nuclear transcription factor Y subunit B-7-like (A)	PREDICTED: calmodulin-like protein 12 [Brassica rapa]	RecName: Full=Nuclear transcription factor Y subunit B-7; Short=AtNF-YB-7;	SubName: Full=Uncharacterized protein {ECO:0000313|EnsemblPlants:Bra013144.1-P};	CCAAT-binding factor, subunit A (HAP3)	GO:0005634,nucleus; GO:0003700,DNA-binding transcription factor activity; GO:0046982,protein heterodimerization activity; GO:0043565,sequence-specific DNA binding; GO:0006351,transcription, DNA-templated	Pseudomurein-binding repeat
BjuA012960	1	A03	26874154	26874568	+	K22378 E3 ubiquitin-protein ligase RNF181 [EC:2.3.2.27] | (RefSeq) zinc finger family protein (A)	uncharacterized protein LOC106439865 [Brassica napus]	--	SubName: Full=Uncharacterized protein {ECO:0000313|EnsemblPlants:Bra013102.1-P};	FOG: Predicted E3 ubiquitin ligase	--	--
BjuA013043	1	A03	32194529	32207849	+	--	PREDICTED: uncharacterized protein LOC103861350 [Brassica rapa]	--	SubName: Full=Uncharacterized protein {ECO:0000313|EnsemblPlants:Bo7g108390.1};	--	GO:0016021,integral component of membrane; GO:0016787,hydrolase activity	Calcineurin-like phosphoesterase
BjuA013162	1	A03	30497626	30499837	+	K23404 transmembrane anterior posterior transformation protein 1 | (RefSeq) lysine ketoglutarate reductase trans-splicing-related protein, putative (A)	PREDICTED: uncharacterized protein LOC103861001 [Brassica rapa]	--	SubName: Full=Uncharacterized protein {ECO:0000313|EnsemblPlants:Bra012590.1-P};	--	--	Protein of unknown function (DUF707)
BjuA013183	1	A03	30679198	30680629	-	K00679 phospholipid:diacylglycerol acyltransferase [EC:2.3.1.158] | (RefSeq) hypothetical protein (A)	GDSL esterase/lipase At4g18970 [Brassica napus]	RecName: Full=GDSL esterase/lipase At4g18970; EC=3.1.1.-; AltName: Full=Extracellular lipase At4g18970; Flags: Precursor;	SubName: Full=Uncharacterized protein {ECO:0000313|EnsemblPlants:Bra012563.1-P};	--	GO:0005576,extracellular region; GO:0016788,hydrolase activity, acting on ester bonds; GO:0016042,lipid catabolic process	GDSL-like Lipase/Acylhydrolase
BjuA013230	1	A03	31097839	31098123	-	K15803 (-)-germacrene D synthase [EC:4.2.3.75] | (RefSeq) putative terpenoid synthase 7 (A)	PREDICTED: putative terpenoid synthase 7 [Brassica rapa]	RecName: Full=Putative terpenoid synthase 7; Short=AtTPS07; EC=4.2.3.-;	SubName: Full=Uncharacterized protein {ECO:0000313|EnsemblPlants:Bra012513.1-P};	--	GO:0005737,cytoplasm; GO:0000287,magnesium ion binding; GO:0010333,terpene synthase activity; GO:0016114,terpenoid biosynthetic process	Terpene synthase family, metal binding domain
BjuA013231	1	A03	31098303	31102430	-	K15803 (-)-germacrene D synthase [EC:4.2.3.75] | (RefSeq) putative terpenoid synthase 7 (A)	putative terpenoid synthase 7 [Brassica napus]	RecName: Full=Putative terpenoid synthase 7; Short=AtTPS07; EC=4.2.3.-;	SubName: Full=Uncharacterized protein {ECO:0000313|EMBL:EOA19016.1};	--	GO:0005737,cytoplasm; GO:0000287,magnesium ion binding; GO:0010333,terpene synthase activity; GO:0016114,terpenoid biosynthetic process	Ligand-binding domain of nuclear hormone receptor
BjuA013238	1	A03	31175201	31175939	-	K11086 small nuclear ribonucleoprotein B and B' | (RefSeq) small nuclear ribonucleoprotein-associated protein B'-like (A)	small nuclear ribonucleoprotein-associated protein B'-like [Brassica napus]	--	RecName: Full=Small nuclear ribonucleoprotein-associated protein {ECO:0000256|PIRNR:PIRNR037187};	U1 snRNP component	GO:0030529,NA; GO:0005634,nucleus; GO:0003723,RNA binding	--
BjuA013528	1	A03	33731910	33734084	+	K12179 COP9 signalosome complex subunit 6 | (RefSeq) COP9 signalosome complex subunit 6b-like (A)	PREDICTED: COP9 signalosome complex subunit 6b-like [Brassica rapa]	RecName: Full=COP9 signalosome complex subunit 6b {ECO:0000303|PubMed:11701877}; Short=AtCSN6b {ECO:0000303|PubMed:11701877}; Short=Signalosome subunit 6b {ECO:0000303|PubMed:11701877};	SubName: Full=Uncharacterized protein {ECO:0000313|EnsemblPlants:Bra019106.1-P};	COP9 signalosome, subunit CSN6	GO:0008180,COP9 signalosome; GO:0005737,cytoplasm; GO:0010387,COP9 signalosome assembly; GO:0007275,multicellular organism development; GO:0000338,protein deneddylation; GO:0009585,red, far-red light phototransduction	Domain of unknown function (DUF4743)
BjuA013582	1	A03	29833303	29834832	+	K16818 phospholipase A1 [EC:3.1.1.32] | (RefSeq) phospholipase A(1) DAD1, chloroplastic-like (A)	PREDICTED: phospholipase A1-Ibeta2, chloroplastic [Brassica rapa]	RecName: Full=Phospholipase A1-Ibeta2, chloroplastic; EC=3.1.1.-; Flags: Precursor;	SubName: Full=Uncharacterized protein {ECO:0000313|EnsemblPlants:Bra012690.1-P};	Predicted lipase	GO:0009507,chloroplast; GO:0047714,galactolipase activity; GO:0008970,phospholipase A1 activity; GO:0004806,triglyceride lipase activity; GO:0016042,lipid catabolic process	Alpha/beta hydrolase family
BjuA013612	1	A03	29647459	29647824	+	--	PREDICTED: uncharacterized protein LOC103860851 [Brassica rapa]	--	SubName: Full=Uncharacterized protein {ECO:0000313|EnsemblPlants:Bra012717.1-P};	--	--	--
BjuA013638	1	A03	29536179	29536592	+	--	PREDICTED: uncharacterized protein LOC103860819 [Brassica rapa]	--	SubName: Full=Uncharacterized protein {ECO:0000313|EnsemblPlants:Bra012748.1-P};	--	--	--
BjuA013648	1	A03	29464489	29465253	+	--	PREDICTED: uncharacterized protein LOC103860806 [Brassica rapa]	--	SubName: Full=Uncharacterized protein {ECO:0000313|EnsemblPlants:Bra012759.1-P};	--	--	--
BjuA013651	1	A03	29440837	29442666	+	--	uncharacterized protein LOC106440029 [Brassica napus]	--	SubName: Full=BnaC07g33240D protein {ECO:0000313|EMBL:CDY09737.1};	--	--	Protein of unknown function (DUF3110)
BjuA013732	1	A03	34209145	34210269	-	K00521 ferric-chelate reductase [EC:1.16.1.7] | (RefSeq) ferric reduction oxidase 7, chloroplastic-like (A)	NAC domain-containing protein 72-like [Brassica napus]	RecName: Full=NAC domain-containing protein 72; Short=ANAC072; AltName: Full=Protein RESPONSIVE TO DESICCATION 26;	SubName: Full=BnaA03g48570D protein {ECO:0000313|EMBL:CDY29836.1};	--	GO:0005634,nucleus; GO:0003677,DNA binding; GO:0006355,regulation of transcription, DNA-templated; GO:0006351,transcription, DNA-templated	No apical meristem (NAM) protein
BjuA014150	1	A03	38138623	38139192	-	K19040 E3 ubiquitin-protein ligase ATL10/75/76/77/78 [EC:2.3.2.27] | (RefSeq) RING-H2 finger protein ATL78 (A)	PREDICTED: probable E3 ubiquitin-protein ligase ATL45 [Brassica rapa]	RecName: Full=Probable E3 ubiquitin-protein ligase ATL45 {ECO:0000305}; EC=2.3.2.27 {ECO:0000305}; AltName: Full=RING-H2 finger A3b {ECO:0000303|PubMed:9781696}; AltName: Full=RING-H2 finger protein ATL45 {ECO:0000305}; AltName: Full=RING-H2 zinc finger protein RHA3b {ECO:0000305}; AltName: Full=RING-type E3 ubiquitin transferase ATL45 {ECO:0000305};	SubName: Full=Uncharacterized protein {ECO:0000313|EnsemblPlants:Bra017713.1-P};	FOG: Predicted E3 ubiquitin ligase	GO:0016021,integral component of membrane; GO:0046872,metal ion binding; GO:0061630,ubiquitin protein ligase activity; GO:0006952,defense response; GO:0043161,proteasome-mediated ubiquitin-dependent protein catabolic process; GO:0010200,response to chitin	Prokaryotic RING finger family 1
BjuA014183	1	A03	38347640	38348122	-	K09517 DnaJ homolog subfamily B member 11 | (RefSeq) dnaJ protein ERDJ3B (A)	chaperone protein dnaJ 11, chloroplastic [Brassica napus]	RecName: Full=Chaperone protein dnaJ 11, chloroplastic; Short=AtDjC11; Short=AtJ11; Flags: Precursor;	SubName: Full=Uncharacterized protein {ECO:0000313|EnsemblPlants:Bo7g117750.1};	Molecular chaperone (DnaJ superfamily)	GO:0009507,chloroplast; GO:0009570,chloroplast stroma; GO:0005634,nucleus; GO:0009536,plastid	DnaJ domain
BjuA014198	1	A03	38549218	38550388	+	K18878 BHLH transcription factor Upa20 | (RefSeq) Upa20; transcription factor bHLH137-like (A)	PREDICTED: transcription factor BEE 2-like [Brassica rapa]	RecName: Full=Transcription factor BEE 2; AltName: Full=Basic helix-loop-helix protein 58; Short=AtbHLH58; Short=bHLH 58; AltName: Full=Protein Brassinosteroid enhanced expression 2; AltName: Full=Transcription factor EN 80; AltName: Full=bHLH transcription factor bHLH058;	SubName: Full=BnaA03g53460D protein {ECO:0000313|EMBL:CDY42693.1};	--	GO:0005634,nucleus; GO:0003677,DNA binding; GO:0003700,DNA-binding transcription factor activity; GO:0046983,protein dimerization activity; GO:0006355,regulation of transcription, DNA-templated; GO:0006351,transcription, DNA-templated	Helix-loop-helix DNA-binding domain
BjuA014341	1	A04	12716875	12719827	+	K05747 Wiskott-Aldrich syndrome protein | (RefSeq) uncharacterized protein LOC110893888 (A)	uncharacterized protein LOC106446815 isoform X1 [Brassica napus]	RecName: Full=Transcription elongation factor TFIIS {ECO:0000305}; AltName: Full=Protein REDUCED DORMANCY 2 {ECO:0000303|PubMed:21799800};	SubName: Full=BnaA04g15030D protein {ECO:0000313|EMBL:CDY35344.1};	Predicted transcription factor DATF1, contains PHD and TFS2M domains	GO:0005634,nucleus; GO:0003746,translation elongation factor activity; GO:0008270,zinc ion binding; GO:0009910,negative regulation of flower development; GO:0034243,regulation of transcription elongation from RNA polymerase II promoter; GO:0009739,response to gibberellin; GO:0010162,seed dormancy process; GO:0009845,seed germination; GO:0006351,transcription, DNA-templated	SPOC domain
BjuA014415	1	A04	120685	121686	+	K10760 adenylate dimethylallyltransferase (cytokinin synthase) [EC:2.5.1.27 2.5.1.112] | (RefSeq) adenylate isopentenyltransferase 3, chloroplastic (A)	PREDICTED: adenylate isopentenyltransferase 3, chloroplastic-like [Brassica rapa]	RecName: Full=Adenylate isopentenyltransferase 3, chloroplastic; Short=AtIPT3; EC=2.5.1.112; AltName: Full=Adenylate dimethylallyltransferase 3; AltName: Full=Cytokinin synthase 3; Flags: Precursor;	SubName: Full=Uncharacterized protein {ECO:0000313|EnsemblPlants:Bra040431.1-P};	tRNA delta(2)-isopentenylpyrophosphate transferase	GO:0009507,chloroplast; GO:0005739,mitochondrion; GO:0031965,nuclear membrane; GO:0005634,nucleus; GO:0009536,plastid; GO:0052623,ADP dimethylallyltransferase activity; GO:0009824,AMP dimethylallyltransferase activity; GO:0005524,ATP binding; GO:0052622,ATP dimethylallyltransferase activity; GO:0052381,tRNA dimethylallyltransferase activity; GO:0009691,cytokinin biosynthetic process; GO:0006400,t…	AAA domain
BjuA014424	1	A04	1438421	1438726	-	K03676 glutaredoxin 3 | (RefSeq) glutaredoxin-C14-like (A)	PREDICTED: glutaredoxin-C14-like [Brassica rapa]	RecName: Full=Glutaredoxin-C14; Short=AtGrxC14; AltName: Full=Protein ROXY 8;	SubName: Full=Uncharacterized protein {ECO:0000313|EnsemblPlants:Bra014379.1-P};	Glutaredoxin and related proteins	GO:0005737,cytoplasm; GO:0009055,electron transfer activity; GO:0015035,protein disulfide oxidoreductase activity; GO:0045454,cell redox homeostasis	Glutaredoxin
BjuA014578	1	A04	462367	463798	-	K00847 fructokinase [EC:2.7.1.4] | (RefSeq) probable fructokinase-4 (A)	PREDICTED: probable fructokinase-4 [Brassica rapa]	RecName: Full=Probable fructokinase-4; EC=2.7.1.4;	SubName: Full=Uncharacterized protein {ECO:0000313|EnsemblPlants:Bra014540.1-P};	Ribokinase	GO:0005829,cytosol; GO:0005524,ATP binding; GO:0008865,fructokinase activity; GO:0006000,fructose metabolic process; GO:0019252,starch biosynthetic process	pfkB family carbohydrate kinase
BjuA014690	1	A04	2537307	2539057	+	K17500 integrin-linked kinase-associated serine/threonine phosphatase 2C [EC:3.1.3.16] | (RefSeq) WAT1-related protein At3g18200 isoform X1 (A)	PREDICTED: WAT1-related protein At3g56620-like [Brassica rapa]	RecName: Full=WAT1-related protein At3g56620;	RecName: Full=WAT1-related protein {ECO:0000256|RuleBase:RU363077};	--	GO:0016021,integral component of membrane; GO:0005886,plasma membrane; GO:0022857,transmembrane transporter activity	EamA-like transporter family
BjuA014799	1	A04	3531033	3531236	-	K00995 CDP-diacylglycerol---glycerol-3-phosphate 3-phosphatidyltransferase [EC:2.7.8.5] | (RefSeq) CDP-diacylglycerol--glycerol-3-phosphate 3-phosphatidyltransferase 2 (A)	CDP-diacylglycerol--glycerol-3-phosphate 3-phosphatidyltransferase 2 isoform X2 [Brassica napus]	RecName: Full=CDP-diacylglycerol--glycerol-3-phosphate 3-phosphatidyltransferase 2; EC=2.7.8.5; AltName: Full=Phosphatidylglycerophosphate synthase 2; Short=PGP synthase 2;	SubName: Full=Uncharacterized protein {ECO:0000313|EnsemblPlants:Bo4g117190.1};	CDP-alcohol phosphatidyltransferase/Phosphatidylglycerol-phosphate synthase	GO:0009941,chloroplast envelope; GO:0005783,endoplasmic reticulum; GO:0016021,integral component of membrane; GO:0043231,intracellular membrane-bounded organelle; GO:0005739,mitochondrion; GO:0031090,organelle membrane; GO:0008444,CDP-diacylglycerol-glycerol-3-phosphate 3-phosphatidyltransferase activity; GO:0030145,manganese ion binding; GO:0046474,glycerophospholipid biosynthetic process; GO:00…	--
BjuA014854	1	A04	3743835	3749060	+	K13680 beta-mannan synthase [EC:2.4.1.32] | (RefSeq) probable mannan synthase 3 (A)	probable mannan synthase 3 isoform X1 [Brassica napus]	RecName: Full=Probable mannan synthase 3; EC=2.4.1.-; AltName: Full=Cellulose synthase-like protein A3; Short=AtCslA3;	SubName: Full=BnaA09g31010D protein {ECO:0000313|EMBL:CDY44151.1};	--	GO:0000139,Golgi membrane; GO:0016021,integral component of membrane; GO:0016757,transferase activity, transferring glycosyl groups; GO:0071555,cell wall organization	Putative rhamnosyl transferase
BjuA014983	1	A04	4754348	4760216	-	K12309 beta-galactosidase [EC:3.2.1.23] | (RefSeq) beta-galactosidase 2 (A)	PREDICTED: beta-galactosidase 2 isoform X1 [Camelina sativa]	RecName: Full=Beta-galactosidase 2; Short=Lactase 2; EC=3.2.1.23; Flags: Precursor;	RecName: Full=Beta-galactosidase {ECO:0000256|RuleBase:RU000675}; EC=3.2.1.23 {ECO:0000256|RuleBase:RU000675};	Beta-galactosidase	GO:0048046,apoplast; GO:0009505,plant-type cell wall; GO:0005773,vacuole; GO:0004565,beta-galactosidase activity; GO:0005975,carbohydrate metabolic process	Beta-galactosidase jelly roll domain
BjuA015083	1	A02	33042750	33044175	-	K13065 shikimate O-hydroxycinnamoyltransferase [EC:2.3.1.133] | (RefSeq) BAHDb5c; BAHD family acyltransferase (A)	PREDICTED: protein ECERIFERUM 26-like [Brassica rapa]	RecName: Full=Protein ECERIFERUM 26-like; Short=CER26-like; AltName: Full=CER2-like protein 2; Short=CER2-like2;	SubName: Full=Uncharacterized protein {ECO:0000313|EnsemblPlants:Bra020608.1-P};	--	GO:0009535,chloroplast thylakoid membrane; GO:0016747,transferase activity, transferring acyl groups other than amino-acyl groups; GO:0071555,cell wall organization; GO:0009555,pollen development; GO:0042761,very long-chain fatty acid biosynthetic process	Transferase family
BjuA015181	1	A02	33913691	33914068	+	--	uncharacterized protein BNAC02G40780D [Brassica napus]	--	SubName: Full=Uncharacterized protein {ECO:0000313|EnsemblPlants:Bra020492.1-P};	--	--	--
BjuA015210	1	A04	5183554	5187185	-	K05681 ATP-binding cassette, subfamily G (WHITE), member 2 | (RefSeq) ABC transporter G family member 9 (A)	PREDICTED: ABC transporter G family member 27 isoform X1 [Brassica rapa]	RecName: Full=ABC transporter G family member 27; Short=ABC transporter ABCG.27; Short=AtABCG27; AltName: Full=Probable white-brown complex homolog protein 28; Short=AtWBC28;	SubName: Full=BnaA04g05540D protein {ECO:0000313|EMBL:CDY23205.1};	Transporter, ABC superfamily (Breast cancer resistance protein)	GO:0016021,integral component of membrane; GO:0005524,ATP binding; GO:0042626,ATPase activity, coupled to transmembrane movement of substances	AAA domain
BjuA015227	1	A04	5300648	5301655	+	K09775 uncharacterized protein | (RefSeq) uncharacterized protein LOC111283728 isoform X1 (A)	uncharacterized protein BNAA04G05790D isoform X2 [Brassica napus]	--	SubName: Full=BnaA04g05790D protein {ECO:0000313|EMBL:CDY23180.1};	--	GO:0016020,membrane; GO:0008375,acetylglucosaminyltransferase activity	Core-2/I-Branching enzyme
BjuA015269	1	A04	5801744	5802400	-	--	PREDICTED: polyadenylate-binding protein-interacting protein 2 [Brassica rapa]	RecName: Full=Polyadenylate-binding protein-interacting protein 2; Short=PABP-interacting protein 2; Short=Poly(A)-binding protein-interacting protein 2; AltName: Full=PAM2-containing protein CID2; AltName: Full=Protein CTC-INTERACTING DOMAIN 2;	SubName: Full=Uncharacterized protein {ECO:0000313|EnsemblPlants:Bra032775.1-P};	--	--	Ataxin-2 C-terminal region
BjuA015932	1	A04	12031326	12032401	-	K09338 homeobox-leucine zipper protein | (RefSeq) homeobox-leucine zipper protein ATHB-6-like (A)	homeobox-leucine zipper protein ATHB-6-like [Brassica napus]	RecName: Full=Homeobox-leucine zipper protein ATHB-6; AltName: Full=HD-ZIP protein ATHB-6; AltName: Full=Homeodomain transcription factor ATHB-6;	SubName: Full=BnaA04g12890D protein {ECO:0000313|EMBL:CDY25597.1};	Transcription factor HEX, contains HOX and HALZ domains	GO:0005634,nucleus; GO:0003677,DNA binding; GO:0003700,DNA-binding transcription factor activity; GO:0043565,sequence-specific DNA binding; GO:0009738,abscisic acid-activated signaling pathway; GO:0009788,negative regulation of abscisic acid-activated signaling pathway; GO:0045893,positive regulation of transcription, DNA-templated; GO:0009414,response to water deprivation; GO:0006351,transcripti…	Homeobox KN domain
BjuA016046	1	A04	13029721	13033965	-	K15400 omega-hydroxypalmitate O-feruloyl transferase [EC:2.3.1.188] | (RefSeq) omega-hydroxypalmitate O-feruloyl transferase (A)	transcription factor TCP6-like [Brassica napus]	RecName: Full=Omega-hydroxypalmitate O-feruloyl transferase; EC=2.3.1.188; AltName: Full=Omega-hydroxyacid hydroxycinnamoyltransferase; AltName: Full=Protein ALIPHATIC SUBERIN FERULOYL TRANSFERASE;	SubName: Full=Uncharacterized protein {ECO:0000313|EnsemblPlants:Bra025528.1-P};	--	GO:0050734,hydroxycinnamoyltransferase activity; GO:0102406,omega-hydroxypalmitate O-sinapoyl transferase activity; GO:0052325,cell wall pectin biosynthetic process; GO:0010345,suberin biosynthetic process	TCP family transcription factor
BjuA016066	1	A04	15278773	15284316	-	K00558 DNA (cytosine-5)-methyltransferase 1 [EC:2.1.1.37] | (RefSeq) LOW QUALITY PROTEIN: DNA (cytosine-5)-methyltransferase 1-like (A)	DNA methyltransferase 1b [Brassica rapa]	RecName: Full=DNA (cytosine-5)-methyltransferase 1; EC=2.1.1.37; AltName: Full=DNA methyltransferase 01; AltName: Full=DNA methyltransferase 2; AltName: Full=DNA methyltransferase AthI; Short=DNA Metase AthI; Short=M.AthI; AltName: Full=DNA methyltransferase DDM2; AltName: Full=Protein DECREASED DNA METHYLATION 2;	RecName: Full=DNA (cytosine-5)-methyltransferase {ECO:0000256|PIRNR:PIRNR037404}; EC=2.1.1.37 {ECO:0000256|PIRNR:PIRNR037404};	--	GO:0005634,nucleus; GO:0003682,chromatin binding; GO:0003886,DNA (cytosine-5-)-methyltransferase activity; GO:0003677,DNA binding; GO:0008168,methyltransferase activity; GO:0016569,covalent chromatin modification; GO:0009294,DNA mediated transformation; GO:0010424,DNA methylation on cytosine within a CG sequence; GO:0010216,maintenance of DNA methylation; GO:0009910,negative regulation of flower …	BAH domain
BjuA016093	1	A04	15575545	15578208	-	K04733 interleukin-1 receptor-associated kinase 4 [EC:2.7.11.1] | (RefSeq) wall-associated receptor kinase-like 14 isoform X1 (A)	PREDICTED: wall-associated receptor kinase-like 14 [Brassica rapa]	RecName: Full=Wall-associated receptor kinase-like 14; EC=2.7.11.-; Flags: Precursor;	SubName: Full=Uncharacterized protein {ECO:0000313|EnsemblPlants:Bra032167.1-P};	Serine/threonine protein kinase	GO:0016021,integral component of membrane; GO:0005886,plasma membrane; GO:0005524,ATP binding; GO:0004674,protein serine/threonine kinase activity; GO:0007166,cell surface receptor signaling pathway	EGF domain
BjuA016109	1	A04	15763568	15765400	-	K04733 interleukin-1 receptor-associated kinase 4 [EC:2.7.11.1] | (RefSeq) lysM domain receptor-like kinase 4 (A)	PREDICTED: lysM domain receptor-like kinase 4 [Brassica rapa]	RecName: Full=LysM domain receptor-like kinase 4; Short=LysM-containing receptor-like kinase 4; EC=2.7.11.1; Flags: Precursor;	SubName: Full=Uncharacterized protein {ECO:0000313|EnsemblPlants:Bra032146.1-P};	--	GO:0016021,integral component of membrane; GO:0005886,plasma membrane; GO:0005524,ATP binding; GO:0008061,chitin binding; GO:0004675,transmembrane receptor protein serine/threonine kinase activity; GO:0007166,cell surface receptor signaling pathway; GO:0071323,cellular response to chitin; GO:0071219,cellular response to molecule of bacterial origin; GO:0045087,innate immune response; GO:0006468,p…	LysM domain
BjuA016177	1	A04	16238673	16240647	-	K05387 glutamate receptor, ionotropic, plant | (RefSeq) glutamate receptor 2.1-like (A)	PREDICTED: B3 domain-containing protein REM10-like [Brassica rapa]	RecName: Full=B3 domain-containing protein REM10; AltName: Full=Protein REPRODUCTIVE MERISTEM 10;	SubName: Full=Uncharacterized protein {ECO:0000313|EnsemblPlants:Bra032074.1-P};	--	GO:0005634,nucleus; GO:0003677,DNA binding; GO:0006355,regulation of transcription, DNA-templated; GO:0006351,transcription, DNA-templated	B3 DNA binding domain
BjuA016348	1	A04	17716521	17716994	-	K20855 beta-1,3-galactosyltransferase 1/2/3/4/5/7/8 [EC:2.4.1.-] | (RefSeq) probable beta-1,3-galactosyltransferase 2 (A)	BnaA04g28420D [Brassica napus]	--	SubName: Full=BnaA04g28420D protein {ECO:0000313|EMBL:CDY62461.1};	--	--	Senescence regulator
BjuA016409	1	A05	10350532	10351800	-	K07893 Ras-related protein Rab-6A | (RefSeq) probable purine permease 11 (A)	PREDICTED: putative purine permease 20 isoform X1 [Brassica rapa]	RecName: Full=Putative purine permease 20; Short=AtPUP20;	SubName: Full=Uncharacterized protein {ECO:0000313|EnsemblPlants:Bra032232.1-P};	--	GO:0016021,integral component of membrane; GO:0005215,transporter activity	Purine nucleobase transmembrane transport
BjuA016506	1	A07	30063359	30064338	+	K00521 ferric-chelate reductase [EC:1.16.1.7] | (RefSeq) ferric reduction oxidase 7, chloroplastic-like (A)	NAC transcription factor 29-like [Brassica napus]	RecName: Full=NAC transcription factor 29; Short=AtNAC029; AltName: Full=Protein NAC-LIKE, ACTIVATED BY AP3/PI; Short=AtNAP;	SubName: Full=Uncharacterized protein {ECO:0000313|EnsemblPlants:Bra004385.1-P};	--	GO:0005634,nucleus; GO:0003677,DNA binding; GO:0003700,DNA-binding transcription factor activity; GO:0009793,embryo development ending in seed dormancy; GO:0009908,flower development; GO:0009835,fruit ripening; GO:0010150,leaf senescence; GO:0009825,multidimensional cell growth; GO:0006351,transcription, DNA-templated	No apical meristem (NAM) protein
BjuA016532	1	A07	29888591	29890450	+	K00688 glycogen phosphorylase [EC:2.4.1.1] | (RefSeq) glycogen phosphorylase 1-like (A)	PREDICTED: ACT domain-containing protein ACR4 isoform X1 [Brassica rapa]	RecName: Full=ACT domain-containing protein ACR4 {ECO:0000305}; AltName: Full=Protein ACT DOMAIN REPEATS 4 {ECO:0000303|PubMed:12481063};	SubName: Full=Uncharacterized protein {ECO:0000313|EnsemblPlants:Bra004357.1-P};	--	GO:0009506,plasmodesma	ACT domain
BjuA017070	1	A04	22172120	22174449	-	K19041 E3 ubiquitin-protein ligase RNF38/44 [EC:2.3.2.27] | (RefSeq) uncharacterized LOC547939 (A)	PREDICTED: probable E3 ubiquitin-protein ligase RHG1A isoform X1 [Brassica rapa]	RecName: Full=Probable E3 ubiquitin-protein ligase HIP1; EC=2.3.2.27; AltName: Full=HAL3-interacting protein 1; Short=OsHIP1; AltName: Full=RING-H2 finger HIP1; AltName: Full=RING-type E3 ubiquitin transferase HIP1 {ECO:0000305};	SubName: Full=Uncharacterized protein {ECO:0000313|EnsemblPlants:Bra017205.1-P};	FOG: Predicted E3 ubiquitin ligase	GO:0046872,metal ion binding; GO:0061630,ubiquitin protein ligase activity; GO:0043161,proteasome-mediated ubiquitin-dependent protein catabolic process; GO:0040008,regulation of growth	RING-type zinc-finger
BjuA017238	1	A04	23141164	23142426	-	--	PREDICTED: nematode resistance protein-like HSPRO2 [Brassica rapa]	RecName: Full=Nematode resistance protein-like HSPRO2; AltName: Full=AKINbetagamma-interacting protein 2; AltName: Full=Ortholog of sugar beet HS1 PRO-1 protein 2; AltName: Full=Protein Hs1pro-2;	SubName: Full=Uncharacterized protein {ECO:0000313|EnsemblPlants:Bra017040.1-P};	--	GO:0005737,cytoplasm; GO:0020037,heme binding; GO:0046872,metal ion binding; GO:0009816,defense response to bacterium, incompatible interaction; GO:0006979,response to oxidative stress; GO:0009751,response to salicylic acid; GO:0019441,tryptophan catabolic process to kynurenine	Hs1pro-1 N-terminus
BjuA017240	1	A04	23149044	23152150	-	K01765 inositol-1,3,4-trisphosphate 5/6-kinase [EC:2.7.1.159] | (RefSeq) inositol-tetrakisphosphate 1-kinase 6 (A)	PREDICTED: protein EARLY FLOWERING 4-like [Brassica oleracea var. oleracea]	RecName: Full=Protein EARLY FLOWERING 4; AltName: Full=Protein ARRHYTHMIC 44;	SubName: Full=Uncharacterized protein {ECO:0000313|EnsemblPlants:Bo4g188760.1};	--	GO:0005634,nucleus; GO:0042803,protein homodimerization activity; GO:0009649,entrainment of circadian clock; GO:0009908,flower development; GO:0009648,photoperiodism; GO:0048573,photoperiodism, flowering; GO:0042753,positive regulation of circadian rhythm; GO:0010017,red or far-red light signaling pathway; GO:0009585,red, far-red light phototransduction; GO:0009909,regulation of flower developmen…	Early Flowering 4 domain
BjuA017258	1	A04	23259685	23261467	+	K19951 TBC1 domain family member 8/9 | (RefSeq) LOW QUALITY PROTEIN: growth hormone-regulated TBC protein 1-like (A)	PREDICTED: uncharacterized protein LOC106339853 [Brassica oleracea var. oleracea]	--	SubName: Full=Uncharacterized protein {ECO:0000313|EnsemblPlants:Bo4g188980.1};	Ypt/Rab GTPase activating protein	--	--
BjuA017308	1	A04	23401467	23402376	+	--	PREDICTED: protein PLANT CADMIUM RESISTANCE 10 isoform X1 [Brassica rapa]	RecName: Full=Protein PLANT CADMIUM RESISTANCE 10; Short=AtPCR10;	SubName: Full=Uncharacterized protein {ECO:0000313|EnsemblPlants:Bra016960.1-P};	--	GO:0016021,integral component of membrane	PLAC8 family
BjuA017378	1	A04	23785539	23791827	+	K10355 actin, other eukaryote | (RefSeq) actin (A)	PREDICTED: LOW QUALITY PROTEIN: actin [Brassica rapa]	RecName: Full=Actin-1; AltName: Full=OsRAC1;	SubName: Full=BnaC04g48100D protein {ECO:0000313|EMBL:CDY14813.1};	Actin and related proteins	GO:0005737,cytoplasm; GO:0005856,cytoskeleton; GO:0005524,ATP binding	Actin
BjuA017379	1	A04	23791882	23792279	+	K10355 actin, other eukaryote | (RefSeq) actin (A)	PREDICTED: LOW QUALITY PROTEIN: actin [Brassica rapa]	RecName: Full=Actin; Flags: Fragment;	SubName: Full=Uncharacterized protein {ECO:0000313|EnsemblPlants:Bo4g191300.1};	Actin and related proteins	GO:0005737,cytoplasm; GO:0005856,cytoskeleton; GO:0005524,ATP binding	Actin
BjuA017416	1	A04	23885871	23886218	+	--	PREDICTED: transcription factor PAR1-like [Brassica rapa]	RecName: Full=Transcription factor PAR1; AltName: Full=Basic helix-loop-helix protein 165; Short=AtbHLH165; Short=bHLH 165; AltName: Full=Protein HELIX-LOOP-HELIX 1; AltName: Full=Protein PHYTOCHROME RAPIDLY REGULATED 1; AltName: Full=bHLH transcription factor bHLH165;	SubName: Full=Uncharacterized protein {ECO:0000313|EnsemblPlants:Bra016854.1-P};	--	GO:0005634,nucleus; GO:0042803,protein homodimerization activity; GO:0003712,transcription coregulator activity; GO:0009742,brassinosteroid mediated signaling pathway; GO:0032502,developmental process; GO:0045892,negative regulation of transcription, DNA-templated; GO:0040008,regulation of growth; GO:0009641,shade avoidance; GO:0006351,transcription, DNA-templated	--
BjuA017661	1	A05	106962	108010	+	K03845 alpha-1,3-mannosyltransferase [EC:2.4.1.258] | (RefSeq) dol-P-Man:Man(5)GlcNAc(2)-PP-Dol alpha-1,3-mannosyltransferase-like (A)	dol-P-Man:Man(5)GlcNAc(2)-PP-Dol alpha-1,3-mannosyltransferase-like [Brassica napus]	RecName: Full=Dol-P-Man:Man(5)GlcNAc(2)-PP-Dol alpha-1,3-mannosyltransferase; EC=2.4.1.258; AltName: Full=Alpha-1,3-mannosyltransferase ALG3; AltName: Full=Asparagine-linked glycosylation protein 3; Short=AtALG3; AltName: Full=Not56-like protein;	SubName: Full=BnaC04g00120D protein {ECO:0000313|EMBL:CDY53018.1};	Mannosyltransferase	GO:0005783,endoplasmic reticulum; GO:0005789,endoplasmic reticulum membrane; GO:0016021,integral component of membrane; GO:0000033,alpha-1,3-mannosyltransferase activity; GO:0052925,dol-P-Man:Man(5)GlcNAc(2)-PP-Dol alpha-1,3-mannosyltransferase activity; GO:0006486,protein glycosylation	ALG3 protein
BjuA017668	1	A05	131064	131681	+	K01051 pectinesterase [EC:3.1.1.11] | (RefSeq) probable pectinesterase/pectinesterase inhibitor 21 (A)	PREDICTED: 21 kDa protein [Brassica rapa]	RecName: Full=Pectinesterase inhibitor 6 {ECO:0000305}; AltName: Full=Pectin methylesterase inhibitor 6 {ECO:0000303|PubMed:23362209}; Short=AtPMEI6 {ECO:0000305}; Flags: Precursor;	SubName: Full=Uncharacterized protein {ECO:0000313|EnsemblPlants:Bra004439.1-P};	--	GO:0048046,apoplast; GO:0046910,pectinesterase inhibitor activity; GO:0010214,seed coat development	Plant invertase/pectin methylesterase inhibitor
BjuA017672	1	A05	162951	164571	-	K01669 deoxyribodipyrimidine photo-lyase [EC:4.1.99.3] | (RefSeq) blue-light photoreceptor PHR2-like (A)	BnaAnng36630D [Brassica napus]	RecName: Full=Blue-light photoreceptor PHR2;	SubName: Full=BnaAnng36630D protein {ECO:0000313|EMBL:CDY71236.1};	Deoxyribodipyrimidine photolyase/cryptochrome	GO:0009881,photoreceptor activity; GO:0018298,protein-chromophore linkage	NmrA-like family
BjuA017717	1	A05	406795	408479	-	K12126 phytochrome-interacting factor 3 | (RefSeq) transcription factor PIL1-like (A)	transcription factor PIL1 [Brassica napus]	RecName: Full=Transcription factor PIL1; AltName: Full=Basic helix-loop-helix protein 124; Short=AtbHLH124; Short=bHLH 124; AltName: Full=Protein PHYTOCHROME INTERACTING FACTOR 3-LIKE 1; AltName: Full=Transcription factor EN 110; AltName: Full=bHLH transcription factor bHLH124;	SubName: Full=Uncharacterized protein {ECO:0000313|EnsemblPlants:Bra004489.1-P};	--	GO:0005634,nucleus; GO:0003677,DNA binding; GO:0003700,DNA-binding transcription factor activity; GO:0046983,protein dimerization activity; GO:0010017,red or far-red light signaling pathway; GO:0006355,regulation of transcription, DNA-templated; GO:0009641,shade avoidance; GO:0006351,transcription, DNA-templated	Helix-loop-helix DNA-binding domain
BjuA017779	1	A05	1874196	1875703	+	K04733 interleukin-1 receptor-associated kinase 4 [EC:2.7.11.1] | (RefSeq) probable serine/threonine-protein kinase PBL26 isoform X1 (A)	PREDICTED: transcription factor bHLH130-like [Brassica rapa]	RecName: Full=Transcription factor bHLH130; AltName: Full=Basic helix-loop-helix protein 130; Short=AtbHLH130; Short=bHLH 130; AltName: Full=Transcription factor EN 69; AltName: Full=bHLH transcription factor bHLH130;	SubName: Full=Uncharacterized protein {ECO:0000313|EnsemblPlants:Bra004678.1-P};	--	GO:0005634,nucleus; GO:0001046,core promoter sequence-specific DNA binding; GO:0003700,DNA-binding transcription factor activity; GO:0046983,protein dimerization activity; GO:0001228,DNA-binding transcription activator activity, RNA polymerase II-specific; GO:0048573,photoperiodism, flowering; GO:0006355,regulation of transcription, DNA-templated; GO:0006366,transcription by RNA polymerase II	Helix-loop-helix DNA-binding domain
BjuA017841	1	A05	2094616	2097430	+	K01647 citrate synthase [EC:2.3.3.1] | (RefSeq) citrate synthase 3, peroxisomal-like (A)	PREDICTED: citrate synthase 3, peroxisomal [Brassica rapa]	RecName: Full=Citrate synthase 3, peroxisomal; EC=2.3.3.16; Flags: Precursor;	RecName: Full=Citrate synthase {ECO:0000256|PIRNR:PIRNR001369}; EC=2.3.3.16 {ECO:0000256|PIRNR:PIRNR001369};	Citrate synthase	GO:0005777,peroxisome; GO:0004108,citrate (Si)-synthase activity; GO:0006635,fatty acid beta-oxidation; GO:0006099,tricarboxylic acid cycle	Citrate synthase, C-terminal domain
BjuA017993	1	A02	19771578	19774079	-	K04733 interleukin-1 receptor-associated kinase 4 [EC:2.7.11.1] | (RefSeq) putative cysteine-rich receptor-like protein kinase 39 isoform X1 (A)	PREDICTED: putative cysteine-rich receptor-like protein kinase 39 [Brassica rapa]	RecName: Full=Putative cysteine-rich receptor-like protein kinase 39; Short=Cysteine-rich RLK39; EC=2.7.11.-; Flags: Precursor;	SubName: Full=Uncharacterized protein {ECO:0000313|EnsemblPlants:Bo2g104650.1};	--	GO:0016021,integral component of membrane; GO:0005886,plasma membrane; GO:0005524,ATP binding; GO:0004674,protein serine/threonine kinase activity; GO:0006468,protein phosphorylation	Salt stress response/antifungal
BjuA018232	1	A05	4343258	4348281	+	K19951 TBC1 domain family member 8/9 | (RefSeq) TBC1 domain family member 2A isoform X1 (A)	EVI5-like protein isoform X2 [Brassica napus]	--	SubName: Full=Uncharacterized protein {ECO:0000313|EnsemblPlants:Bra005206.1-P};	Ypt/Rab GTPase activating protein	GO:0009507,chloroplast	Rab-GTPase-TBC domain
BjuA018355	1	A05	5107355	5108112	-	K02437 glycine cleavage system H protein | (RefSeq) glycine cleavage system H protein 3, mitochondrial (A)	BnaA05g34950D [Brassica napus]	RecName: Full=Glycine cleavage system H protein 3, mitochondrial; Flags: Precursor;	RecName: Full=Glycine cleavage system H protein {ECO:0000256|RuleBase:RU364055};	Glycine cleavage system H protein (lipoate-binding)	GO:0009507,chloroplast; GO:0005960,glycine cleavage complex; GO:0005739,mitochondrion; GO:0019464,glycine decarboxylation via glycine cleavage system	Glycine cleavage H-protein
BjuA018425	1	A05	5892744	5897625	-	K03097 casein kinase II subunit alpha [EC:2.7.11.1] | (RefSeq) casein kinase II subunit alpha-like isoform X3 (A)	PREDICTED: uncharacterized protein LOC103867448 [Brassica rapa]	--	SubName: Full=Uncharacterized protein {ECO:0000313|EnsemblPlants:Bra005419.1-P};	--	--	Protein of unknown function (DUF642)
BjuA018709	1	A05	7883666	7885109	-	K07025 putative hydrolase of the HAD superfamily | (RefSeq) BNAA05G35130D; uncharacterized protein C24B11.05 (A)	PREDICTED: uncharacterized protein C24B11.05 [Brassica rapa]	--	SubName: Full=Uncharacterized protein {ECO:0000313|EnsemblPlants:Bra005609.1-P};	Haloacid dehalogenase-like hydrolase	--	HAD-hyrolase-like
BjuA018793	1	A05	9104059	9105387	+	K12761 carbon catabolite-derepressing protein kinase [EC:2.7.11.1] | (RefSeq) CBL-interacting serine/threonine-protein kinase 11-like (A)	CBL-interacting serine/threonine-protein kinase 11 [Brassica napus]	RecName: Full=CBL-interacting serine/threonine-protein kinase 11; EC=2.7.11.1; AltName: Full=SNF1-related kinase 3.22; AltName: Full=SOS2-like protein kinase PKS5; AltName: Full=SOS3-interacting protein 4;	RecName: Full=Non-specific serine/threonine protein kinase {ECO:0000256|SAAS:SAAS00351747}; EC=2.7.11.1 {ECO:0000256|SAAS:SAAS00351747};	Serine/threonine protein kinase	GO:0005622,intracellular; GO:0005524,ATP binding; GO:0004672,protein kinase activity; GO:0004674,protein serine/threonine kinase activity; GO:0035556,intracellular signal transduction; GO:0018105,peptidyl-serine phosphorylation; GO:0018107,peptidyl-threonine phosphorylation; GO:0006468,protein phosphorylation; GO:0009268,response to pH	RIO1 family
BjuA018841	1	A05	10215444	10219352	+	K00924 kinase [EC:2.7.1.-] | (RefSeq) aspartic proteinase-like protein 2 (A)	BnaA09g18070D [Brassica napus]	--	SubName: Full=BnaA09g18070D protein {ECO:0000313|EMBL:CDY35170.1}; SubName: Full=BnaA10g10520D protein {ECO:0000313|EMBL:CDY32797.1}; SubName: Full=BnaC03g34920D protein {ECO:0000313|EMBL:CDY08031.1};	Aspartyl protease	GO:0004190,aspartic-type endopeptidase activity	Xylanase inhibitor N-terminal
BjuA018968	1	A05	4816155	4816637	-	--	zinc finger A20 and AN1 domain-containing stress-associated protein 4-like [Brassica napus]	RecName: Full=Zinc finger A20 and AN1 domain-containing stress-associated protein 4; Short=AtSAP4;	SubName: Full=Uncharacterized protein {ECO:0000313|EnsemblPlants:Bra005282.1-P};	Predicted Zn-finger protein	GO:0003677,DNA binding; GO:0008270,zinc ion binding	A20-like zinc finger
BjuA019287	1	A05	14981509	14986105	-	K14799 pre-rRNA-processing protein TSR1 | (RefSeq) pre-rRNA-processing protein TSR1 homolog (A)	PREDICTED: pre-rRNA-processing protein TSR1 homolog [Brassica rapa]	--	SubName: Full=Uncharacterized protein {ECO:0000313|EnsemblPlants:Bra039653.1-P};	Uncharacterized conserved protein	GO:0005634,nucleus; GO:0042254,ribosome biogenesis	AARP2CN (NUC121) domain
BjuA019395	1	A05	16844968	16847305	+	--	PREDICTED: uncharacterized protein LOC103868856 [Brassica rapa]	RecName: Full=Light-harvesting complex-like protein OHP2, chloroplastic {ECO:0000305}; AltName: Full=One-helix protein 2 {ECO:0000303|PubMed:12805611}; Flags: Precursor;	SubName: Full=Uncharacterized protein {ECO:0000313|EnsemblPlants:Bra034450.1-P};	--	GO:0009507,chloroplast; GO:0009534,chloroplast thylakoid; GO:0009535,chloroplast thylakoid membrane; GO:0016021,integral component of membrane; GO:0009642,response to light intensity	--
BjuA019399	1	A05	16919559	16919813	-	--	BnaA05g20670D [Brassica napus]	RecName: Full=Putative methylesterase 14, chloroplastic; Short=AtMES14; EC=3.1.1.-; Flags: Precursor;	SubName: Full=Uncharacterized protein {ECO:0000313|EnsemblPlants:Bra034455.1-P};	--	GO:0009507,chloroplast; GO:0005886,plasma membrane; GO:0016787,hydrolase activity	--
BjuA019487	1	A09	54333508	54334927	-	K02725 20S proteasome subunit alpha 6 [EC:3.4.25.1] | (RefSeq) proteasome subunit alpha type-1-like (A)	PREDICTED: LOB domain-containing protein 1-like [Brassica rapa]	RecName: Full=LOB domain-containing protein 1; AltName: Full=ASYMMETRIC LEAVES 2-like protein 8; Short=AS2-like protein 8;	SubName: Full=Transcription factor LBD1 {ECO:0000313|EMBL:ATI23588.1};	--	GO:0005739,mitochondrion	GDP/GTP exchange factor Sec2p
BjuA019768	1	A05	20925316	20927845	-	--	PREDICTED: zinc finger CCCH domain-containing protein 55 isoform X6 [Brassica rapa]	RecName: Full=Zinc finger CCCH domain-containing protein 55; Short=AtC3H55;	SubName: Full=Uncharacterized protein {ECO:0000313|EnsemblPlants:Bra031250.1-P};	--	GO:0003677,DNA binding; GO:0046872,metal ion binding; GO:0003723,RNA binding	RNA recognition motif. (a.k.a. RRM, RBD, or RNP domain)
BjuA019792	1	A05	21102253	21107930	+	K10398 kinesin family member 11 | (RefSeq) hypothetical protein (A)	PREDICTED: zinc finger BED domain-containing protein RICESLEEPER 2-like [Raphanus sativus]	RecName: Full=Putative AC transposase; AltName: Full=ORFA;	SubName: Full=Uncharacterized protein {ECO:0000313|EnsemblPlants:Bo6g050680.1};	Tam3-transposase (Ac family)	GO:0003677,DNA binding; GO:0046983,protein dimerization activity; GO:0006310,DNA recombination; GO:0032196,transposition	hAT family C-terminal dimerisation region
BjuA019796	1	A05	21131600	21133550	-	K10277 lysine-specific demethylase 8 [EC:1.14.11.27] | (RefSeq) lysine-specific demethylase JMJ30 isoform X1 (A)	lysine-specific demethylase JMJ30 isoform X1 [Brassica napus]	RecName: Full=Lysine-specific demethylase JMJ30 {ECO:0000303|PubMed:18713399}; Short=AtJMJ30 {ECO:0000303|PubMed:18713399}; EC=1.14.11.-; AltName: Full=JmjC domain-containing protein 30 {ECO:0000303|PubMed:18713399}; AltName: Full=Jumonji domain-containing protein 5 {ECO:0000303|PubMed:21115819}; Short=AtJMJD5 {ECO:0000303|PubMed:21115819};	SubName: Full=Uncharacterized protein {ECO:0000313|EnsemblPlants:Bra035742.1-P};	Uncharacterized conserved protein, contains JmjC domain	GO:0005737,cytoplasm; GO:0005634,nucleus; GO:0051213,dioxygenase activity; GO:0003700,DNA-binding transcription factor activity; GO:0046975,histone methyltransferase activity (H3-K36 specific); GO:0046872,metal ion binding; GO:0007623,circadian rhythm; GO:0009908,flower development; GO:0070544,histone H3-K36 demethylation; GO:0042752,regulation of circadian rhythm	JmjC domain, hydroxylase
BjuA019830	1	A05	21569981	21571583	+	K11592 endoribonuclease Dicer [EC:3.1.26.-] | (RefSeq) hypothetical protein (A)	PREDICTED: ribonuclease 3-like protein 2 [Brassica rapa]	RecName: Full=Ribonuclease 3-like protein 2; EC=3.1.26.-; AltName: Full=Ribonuclease III-like protein 2; Short=RNase III-like protein 2; AltName: Full=Ribonuclease three-like protein 2;	SubName: Full=Uncharacterized protein {ECO:0000313|EnsemblPlants:Bo5g109680.1};	dsRNA-specific nuclease Dicer and related ribonucleases	GO:0005737,cytoplasm; GO:0005634,nucleus; GO:0016442,RISC complex; GO:0046872,metal ion binding; GO:0004525,ribonuclease III activity; GO:0003723,RNA binding; GO:0030422,production of siRNA involved in RNA interference; GO:0006364,rRNA processing	Dicer dimerisation domain
BjuA019841	1	A05	21642551	21646804	+	K00609 aspartate carbamoyltransferase catalytic subunit [EC:2.1.3.2] | (RefSeq) aspartate carbamoyltransferase, chloroplastic-like (A)	BnaA05g18730D [Brassica napus]	RecName: Full=Protein TRIGALACTOSYLDIACYLGLYCEROL 2, chloroplastic {ECO:0000303|PubMed:16818883}; AltName: Full=ABC transporter I family member 15 {ECO:0000303|PubMed:18299247}; Short=ABC transporter ABCI.15 {ECO:0000303|PubMed:18299247}; Short=AtABCI15 {ECO:0000303|PubMed:18299247}; Flags: Precursor;	SubName: Full=Uncharacterized protein {ECO:0000313|EnsemblPlants:Bra035791.1-P};	--	GO:0009507,chloroplast; GO:0009941,chloroplast envelope; GO:0009706,chloroplast inner membrane; GO:0016021,integral component of membrane; GO:0016020,membrane; GO:0009536,plastid; GO:0005319,lipid transporter activity; GO:0005543,phospholipid binding; GO:0032365,intracellular lipid transport; GO:0006869,lipid transport	MlaD protein
BjuA019850	1	A05	21677876	21681376	+	K17943 pumilio RNA-binding family | (RefSeq) pumilio homolog 5-like isoform X1 (A)	BnaA05g18830D [Brassica napus]	RecName: Full=Pumilio homolog 5; Short=APUM-5; Short=AtPUM5;	SubName: Full=BnaA05g18830D protein {ECO:0000313|EMBL:CDY25401.1};	Translational repressor Pumilio/PUF3 and related RNA-binding proteins (Puf superfamily)	GO:0005829,cytosol; GO:0005773,vacuole; GO:0003729,mRNA binding; GO:0003727,single-stranded RNA binding; GO:0061158,3'-UTR-mediated mRNA destabilization; GO:0051607,defense response to virus; GO:0009819,drought recovery; GO:0006970,response to osmotic stress; GO:0009651,response to salt stress	Pumilio-family RNA binding repeat
BjuA019918	1	A05	22178392	22178868	-	K05746 enabled | (RefSeq) proteoglycan 4-like (A)	PREDICTED: uncharacterized protein DDB_G0284459-like [Brassica oleracea var. oleracea]	--	SubName: Full=Uncharacterized protein {ECO:0000313|EnsemblPlants:Bo5g115620.1};	--	--	--
BjuA019922	1	A05	22241716	22242216	-	K05746 enabled | (RefSeq) proteoglycan 4-like (A)	PREDICTED: proteoglycan 4-like [Brassica rapa]	--	SubName: Full=Uncharacterized protein {ECO:0000313|EnsemblPlants:Bra022383.1-P};	--	--	--
BjuA020030	1	A08	13789301	13792526	+	K09518 DnaJ homolog subfamily B member 12 | (RefSeq) dnaJ homolog subfamily B member 12-like (A)	BnaC03g63600D [Brassica napus]	RecName: Full=Chaperone protein dnaJ 49; Short=AtDjC49; Short=AtJ49;	SubName: Full=BnaC03g63600D protein {ECO:0000313|EMBL:CDY09330.1};	--	GO:0016021,integral component of membrane	Protein of unknown function (DUF2778)
BjuA020096	1	A05	2260662	2261375	+	K01598 phosphopantothenoylcysteine decarboxylase [EC:4.1.1.36] | (RefSeq) phosphopantothenoylcysteine decarboxylase-like (A)	phosphopantothenoylcysteine decarboxylase-like [Brassica napus]	RecName: Full=Phosphopantothenoylcysteine decarboxylase; Short=PPCDC; EC=4.1.1.36; AltName: Full=AtCoaC1; AltName: Full=Halotolerance protein Hal3a; Short=AtHal3a;	SubName: Full=Uncharacterized protein {ECO:0000313|EnsemblPlants:Bra022272.1-P};	Halotolerance protein HAL3 (contains flavoprotein domain)	GO:0005829,cytosol; GO:0004633,phosphopantothenoylcysteine decarboxylase activity; GO:0015937,coenzyme A biosynthetic process; GO:0042538,hyperosmotic salinity response; GO:0040008,regulation of growth	Flavoprotein
BjuA020163	1	A05	23042376	23044094	-	--	PREDICTED: B3 domain-containing protein At3g17010-like [Brassica rapa]	RecName: Full=B3 domain-containing protein At3g17010;	SubName: Full=Uncharacterized protein {ECO:0000313|EnsemblPlants:Bra022189.1-P};	--	GO:0005634,nucleus; GO:0003677,DNA binding; GO:0006355,regulation of transcription, DNA-templated; GO:0006351,transcription, DNA-templated	B3 DNA binding domain
BjuA020256	1	A05	23667649	23670985	-	K01184 polygalacturonase [EC:3.2.1.15] | (RefSeq) probable polygalacturonase At3g15720 (A)	PREDICTED: probable polygalacturonase At3g15720 isoform X1 [Brassica rapa]	RecName: Full=Probable polygalacturonase At3g15720; Short=PG; EC=3.2.1.15; AltName: Full=Pectinase At3g15720; Flags: Precursor;	SubName: Full=Uncharacterized protein {ECO:0000313|EnsemblPlants:Bra027210.1-P};	--	GO:0031225,anchored component of membrane; GO:0046658,anchored component of plasma membrane; GO:0005576,extracellular region; GO:0009505,plant-type cell wall; GO:0004650,polygalacturonase activity; GO:0005975,carbohydrate metabolic process; GO:0071555,cell wall organization	Pectate lyase superfamily protein
BjuA020311	1	A05	9557154	9557363	-	--	--	--	--	--	--	--
BjuA020317	1	A05	9406678	9407876	+	K00521 ferric-chelate reductase [EC:1.16.1.7] | (RefSeq) ferric reduction oxidase 7, chloroplastic-like (A)	NAC domain-containing protein 55-like [Brassica napus]	RecName: Full=NAC domain-containing protein 55; Short=ANAC055; AltName: Full=NAC domain-containing protein 3; Short=AtNAC3;	SubName: Full=Uncharacterized protein {ECO:0000313|EnsemblPlants:Bra027238.1-P};	--	GO:0005634,nucleus; GO:0003677,DNA binding; GO:0003700,DNA-binding transcription factor activity; GO:0009867,jasmonic acid mediated signaling pathway; GO:0009414,response to water deprivation; GO:0006351,transcription, DNA-templated	No apical meristem (NAM) protein
BjuA020339	1	A05	9901466	9902854	+	K17506 protein phosphatase 1L [EC:3.1.3.16] | (RefSeq) probable protein phosphatase 2C 39 (A)	PREDICTED: probable protein phosphatase 2C 39 [Brassica rapa]	RecName: Full=Probable protein phosphatase 2C 39; Short=AtPP2C39; EC=3.1.3.16;	SubName: Full=Uncharacterized protein {ECO:0000313|EnsemblPlants:Bra027266.1-P};	Serine/threonine protein phosphatase	GO:0046872,metal ion binding; GO:0004722,protein serine/threonine phosphatase activity	Stage II sporulation protein E (SpoIIE)
BjuA020431	1	A10	6142173	6142814	-	K09286 EREBP-like factor | (RefSeq) ethylene-responsive transcription factor ERF105 (A)	ethylene-responsive transcription factor ERF105-like [Brassica napus]	RecName: Full=Ethylene-responsive transcription factor ERF105;	SubName: Full=Uncharacterized protein {ECO:0000313|EnsemblPlants:Bra035732.1-P};	--	GO:0005634,nucleus; GO:0003677,DNA binding; GO:0003700,DNA-binding transcription factor activity; GO:0009873,ethylene-activated signaling pathway; GO:0010200,response to chitin; GO:0006351,transcription, DNA-templated	AP2 domain
BjuA020435	1	A10	6181093	6182026	-	K02866 large subunit ribosomal protein L10e | (RAP-DB) Os03g0332533; Similar to Plant acid phosphatase family protein, expressed. (A)	acid phosphatase 1-like [Brassica napus]	RecName: Full=Acid phosphatase 1; EC=3.1.3.2; AltName: Full=Apase-1(1); Flags: Precursor;	SubName: Full=Uncharacterized protein {ECO:0000313|EnsemblPlants:Bo7g081360.1};	--	GO:0003993,acid phosphatase activity	Protein of unknown function (DUF2608)
BjuA020466	1	A01	30223208	30225879	-	K09285 AP2-like factor, ANT lineage | (RefSeq) AP2-like ethylene-responsive transcription factor PLT1 (A)	BnaA01g36720D [Brassica napus]	RecName: Full=AP2-like ethylene-responsive transcription factor PLT1; AltName: Full=Protein AINTEGUMENTA-LIKE 3; AltName: Full=Protein PLETHORA 1;	SubName: Full=BnaA01g36720D protein {ECO:0000313|EMBL:CDY57915.1};	--	GO:0005634,nucleus; GO:0003677,DNA binding; GO:0003700,DNA-binding transcription factor activity; GO:0009734,auxin-activated signaling pathway; GO:0009873,ethylene-activated signaling pathway; GO:0007389,pattern specification process; GO:0048364,root development; GO:0010449,root meristem growth; GO:0019827,stem cell population maintenance; GO:0000723,telomere maintenance; GO:0006351,transcription…	AP2 domain
BjuA020717	1	A05	29676169	29679003	+	K05857 phosphatidylinositol phospholipase C, delta [EC:3.1.4.11] | (RefSeq) phosphoinositide phospholipase C 2 (A)	PREDICTED: phosphoinositide phospholipase C 2 [Brassica rapa]	RecName: Full=Phosphoinositide phospholipase C 2; EC=3.1.4.11; AltName: Full=Phosphoinositide phospholipase PLC2; Short=AtPLC2; Short=PI-PLC2;	RecName: Full=Phosphoinositide phospholipase C {ECO:0000256|RuleBase:RU361133}; EC=3.1.4.11 {ECO:0000256|RuleBase:RU361133};	Phosphoinositide-specific phospholipase C	GO:0005622,intracellular; GO:0005886,plasma membrane; GO:0004435,phosphatidylinositol phospholipase C activity; GO:0004629,phospholipase C activity; GO:0004871,NA; GO:0042742,defense response to bacterium; GO:0009553,embryo sac development; GO:0048437,floral organ development; GO:0035556,intracellular signal transduction; GO:0016042,lipid catabolic process; GO:0009556,microsporogenesis; GO:001060…	Phosphoinositide-specific phospholipase C, efhand-like
BjuA020770	1	A05	29949340	29951073	+	K09561 STIP1 homology and U-box containing protein 1 [EC:2.3.2.27] | (RefSeq) E3 ubiquitin-protein ligase CHIP (A)	BnaA05g30250D [Brassica napus]	RecName: Full=E3 ubiquitin-protein ligase CHIP {ECO:0000305}; EC=2.3.2.27 {ECO:0000269|PubMed:16640601, ECO:0000269|PubMed:17241447}; AltName: Full=Carboxyl terminus of HSC70-interacting protein {ECO:0000303|PubMed:12805616}; Short=AtCHIP {ECO:0000303|PubMed:12805616}; AltName: Full=Plant U-box protein 61; AltName: Full=RING-type E3 ubiquitin transferase CHIP {ECO:0000305}; AltName: Full=U-box do…	SubName: Full=BnaA05g30250D protein {ECO:0000313|EMBL:CDY35925.1};	Chaperone-dependent E3 ubiquitin protein ligase (contains TPR repeats)	GO:0051087,chaperone binding; GO:0004842,ubiquitin-protein transferase activity; GO:0016567,protein ubiquitination; GO:0009737,response to abscisic acid; GO:0009651,response to salt stress; GO:0009266,response to temperature stimulus	Tetratricopeptide repeat
BjuA020904	1	A05	30540938	30541466	+	--	uncharacterized protein LOC111214069 [Brassica napus]	--	SubName: Full=BnaA05g31210D protein {ECO:0000313|EMBL:CDY27712.1};	--	--	--
BjuA021374	1	A06	1508233	1509897	+	K18878 BHLH transcription factor Upa20 | (RefSeq) Upa20; transcription factor bHLH137-like (A)	PREDICTED: transcription factor bHLH122 [Brassica rapa]	RecName: Full=Transcription factor bHLH122; AltName: Full=Basic helix-loop-helix protein 122; Short=AtbHLH122; Short=bHLH 122; AltName: Full=Transcription factor EN 70; AltName: Full=bHLH transcription factor bHLH122;	SubName: Full=Uncharacterized protein {ECO:0000313|EnsemblPlants:Bra018896.1-P};	--	GO:0005634,nucleus; GO:0001046,core promoter sequence-specific DNA binding; GO:0003700,DNA-binding transcription factor activity; GO:0046983,protein dimerization activity; GO:0001228,DNA-binding transcription activator activity, RNA polymerase II-specific; GO:0042335,cuticle development; GO:0048573,photoperiodism, flowering; GO:0010119,regulation of stomatal movement; GO:0006355,regulation of tra…	Helix-loop-helix DNA-binding domain
BjuA021413	1	A06	1769587	1770681	-	K13420 LRR receptor-like serine/threonine-protein kinase FLS2 [EC:2.7.11.1] | (RefSeq) LRR receptor-like serine/threonine-protein kinase FLS2 (A)	PREDICTED: DNA-damage-repair/toleration protein DRT100-like [Brassica oleracea var. oleracea]	RecName: Full=DNA damage-repair/toleration protein DRT100; Flags: Precursor;	SubName: Full=Uncharacterized protein {ECO:0000313|EnsemblPlants:Bo1g108620.1};	FOG: Leucine rich repeat	GO:0009507,chloroplast; GO:0000166,nucleotide binding; GO:0006281,DNA repair	Leucine Rich repeat
BjuA021466	1	A06	2303720	2304361	-	K19040 E3 ubiquitin-protein ligase ATL10/75/76/77/78 [EC:2.3.2.27] | (RefSeq) RING-H2 finger protein ATL78 (A)	PREDICTED: RING-H2 finger protein ATL78-like [Brassica rapa]	RecName: Full=RING-H2 finger protein ATL78; EC=2.3.2.27 {ECO:0000305}; AltName: Full=RING-type E3 ubiquitin transferase ATL78 {ECO:0000305};	SubName: Full=Uncharacterized protein {ECO:0000313|EnsemblPlants:Bra018781.1-P};	FOG: Predicted E3 ubiquitin ligase	GO:0016021,integral component of membrane; GO:0046872,metal ion binding; GO:0061630,ubiquitin protein ligase activity; GO:0043161,proteasome-mediated ubiquitin-dependent protein catabolic process	Zinc finger, C3HC4 type (RING finger)
BjuA021497	1	A06	2537983	2540852	-	K05929 phosphoethanolamine N-methyltransferase [EC:2.1.1.103] | (RefSeq) phosphomethylethanolamine N-methyltransferase (A)	phosphomethylethanolamine N-methyltransferase [Brassica napus]	RecName: Full=Phosphomethylethanolamine N-methyltransferase; Short=AtPMEAMT; EC=2.1.1.-; AltName: Full=Phosphoethanolamine N-methyltransferase 2;	SubName: Full=Uncharacterized protein {ECO:0000313|EnsemblPlants:Bra018740.1-P};	SAM-dependent methyltransferases	GO:0005737,cytoplasm; GO:0000234,phosphoethanolamine N-methyltransferase activity; GO:0052667,phosphomethylethanolamine N-methyltransferase activity; GO:0006656,phosphatidylcholine biosynthetic process	RNA cap guanine-N2 methyltransferase
BjuA021499	1	A06	2544816	2547729	-	K01426 amidase [EC:3.5.1.4] | (RefSeq) outer envelope protein 64, chloroplastic (A)	outer envelope protein 64, chloroplastic-like [Brassica napus]	RecName: Full=Outer envelope protein 64, chloroplastic; AltName: Full=Translocon at the outer membrane of chloroplasts 64-III;	SubName: Full=Uncharacterized protein {ECO:0000313|EnsemblPlants:Bra018737.1-P};	Amidases	GO:0009507,chloroplast; GO:0009941,chloroplast envelope; GO:0031359,integral component of chloroplast outer membrane; GO:0009536,plastid; GO:0004040,amidase activity; GO:0015031,protein transport	Tetratricopeptide repeat
BjuA021530	1	A06	2832261	2836964	+	K19525 vacuolar protein sorting-associated protein 13A/C | (RefSeq) uncharacterized protein LOC106349747 (A)	uncharacterized protein LOC106349747 [Brassica napus]	--	SubName: Full=Uncharacterized protein {ECO:0000313|EnsemblPlants:Bo6g010880.1};	Vacuolar protein sorting-associated protein	--	Autophagy-related protein C terminal domain
BjuA021546	1	A06	3048972	3051287	-	K23404 transmembrane anterior posterior transformation protein 1 | (RefSeq) lysine ketoglutarate reductase trans-splicing-related protein, putative (A)	PREDICTED: uncharacterized protein LOC103871548 [Brassica rapa]	--	SubName: Full=Uncharacterized protein {ECO:0000313|EnsemblPlants:Bo5g008700.1};	--	GO:0005768,endosome; GO:0016021,integral component of membrane; GO:0005802,trans-Golgi network	Protein of unknown function (DUF707)
BjuA021562	1	A06	3136073	3136405	-	--	cyclin-dependent protein kinase inhibitor SMR2-like [Brassica napus]	RecName: Full=Cyclin-dependent protein kinase inhibitor SMR2 {ECO:0000303|PubMed:24399300, ECO:0000303|PubMed:26546445}; AltName: Full=Protein SIAMESE-RELATED 2 {ECO:0000303|PubMed:24399300, ECO:0000303|PubMed:26546445};	SubName: Full=Uncharacterized protein {ECO:0000313|EnsemblPlants:Bra018645.1-P};	--	GO:0005634,nucleus; GO:0004860,protein kinase inhibitor activity; GO:0007049,cell cycle	--
BjuA021624	1	A06	3467834	3468523	+	K08066 nuclear transcription factor Y, gamma | (RefSeq) nuclear transcription factor Y subunit C-9-like (A)	nuclear transcription factor Y subunit C-9-like [Brassica napus]	RecName: Full=Nuclear transcription factor Y subunit C-9; Short=AtNF-YC-9; AltName: Full=Transcriptional activator HAP5C;	SubName: Full=Uncharacterized protein {ECO:0000313|EnsemblPlants:Bra018589.1-P};	CCAAT-binding factor, subunit C (HAP5)	GO:0005737,cytoplasm; GO:0005829,cytosol; GO:0005634,nucleus; GO:0003700,DNA-binding transcription factor activity; GO:0046982,protein heterodimerization activity; GO:0043565,sequence-specific DNA binding; GO:0009738,abscisic acid-activated signaling pathway; GO:0009740,gibberellic acid mediated signaling pathway; GO:2000306,positive regulation of photomorphogenesis; GO:0010029,regulation of seed…	Core histone H2A/H2B/H3/H4
BjuA021655	1	A06	3687033	3688462	-	K20827 RNA polymerase II subunit B1 CTD phosphatase RPAP2 [EC:3.1.3.16] | (RefSeq) hypothetical protein (A)	PREDICTED: myosin heavy chain, clone 203 isoform X1 [Brassica rapa]	RecName: Full=Nuclear envelope-associated protein 3 {ECO:0000303|PubMed:27630107}; Short=AtNEAP3 {ECO:0000303|PubMed:27630107};	SubName: Full=Uncharacterized protein {ECO:0000313|EnsemblPlants:Bra020022.1-P};	--	GO:0016021,integral component of membrane; GO:0005635,nuclear envelope; GO:0005637,nuclear inner membrane; GO:0005654,nucleoplasm; GO:0043621,protein self-association	Microtubule-associated protein Bicaudal-D
BjuA021828	1	A06	4588937	4599547	+	K03097 casein kinase II subunit alpha [EC:2.7.11.1] | (RefSeq) casein kinase II subunit alpha-2-like (A)	PREDICTED: F-box protein PP2-A12 isoform X1 [Brassica rapa]	RecName: Full=F-box protein PP2-A12; AltName: Full=Protein PHLOEM PROTEIN 2-LIKE A12; Short=AtPP2-A12;	SubName: Full=Uncharacterized protein {ECO:0000313|EnsemblPlants:Bra019781.1-P};	--	GO:0030246,carbohydrate binding	F-box domain
BjuA021856	1	A06	4865250	4869107	-	K22324 aliphatic glucosinolate S-oxygenase [EC:1.14.13.237] | (RefSeq) flavin-containing monooxygenase FMO GS-OX5 (A)	flavin-containing monooxygenase FMO GS-OX-like 2 [Brassica napus]	RecName: Full=Flavin-containing monooxygenase FMO GS-OX-like 2; EC=1.8.-.-; AltName: Full=Flavin-monooxygenase glucosinolate S-oxygenase-like 2;	RecName: Full=Flavin-containing monooxygenase {ECO:0000256|RuleBase:RU361177}; EC=1.-.-.- {ECO:0000256|RuleBase:RU361177};	Flavin-containing monooxygenase	GO:0050660,flavin adenine dinucleotide binding; GO:0004497,monooxygenase activity; GO:0004499,N,N-dimethylaniline monooxygenase activity; GO:0050661,NADP binding; GO:0050832,defense response to fungus; GO:0055114,oxidation-reduction process	Lycopene cyclase protein
BjuA021892	1	A06	6932670	6934634	-	K19613 leucine-rich repeat protein SHOC2 | (RefSeq) hypothetical protein (A)	PREDICTED: receptor-like protein 12 [Brassica oleracea var. oleracea]	RecName: Full=Receptor-like protein 19 {ECO:0000303|PubMed:18434605}; Short=AtRLP19 {ECO:0000303|PubMed:18434605}; Flags: Precursor;	SubName: Full=Uncharacterized protein {ECO:0000313|EnsemblPlants:Bo8g023100.1};	FOG: Leucine rich repeat	GO:0016021,integral component of membrane	Leucine-rich repeat
BjuA021915	1	A06	7568052	7568381	+	--	hypothetical protein EUTSA_v10009648mg [Eutrema salsugineum]	RecName: Full=Pentatricopeptide repeat-containing protein At1g14470;	SubName: Full=Uncharacterized protein {ECO:0000313|EMBL:ESQ35360.1};	FOG: PPR repeat	--	--
BjuA021917	1	A06	7568979	7569431	+	K19589 release factor glutamine methyltransferase [EC:2.1.1.297] | (RefSeq) SLOW growth protein (A)	BnaA06g09310D [Brassica napus]	RecName: Full=Pentatricopeptide repeat-containing protein At1g14470;	SubName: Full=BnaA06g09310D protein {ECO:0000313|EMBL:CDY45261.1};	FOG: PPR repeat	--	Pentacotripeptide-repeat region of PRORP
BjuA021919	1	A06	7572740	7574266	+	K21435 ankyrin repeat domain-containing protein 6 | (RefSeq) E3 ubiquitin-protein ligase MIB2-like (A)	ankyrin repeat-containing protein BDA1-like [Brassica napus]	RecName: Full=Ankyrin repeat-containing protein BDA1 {ECO:0000305}; AltName: Full=Protein BIAN DA 1 {ECO:0000303|PubMed:22740615};	SubName: Full=Uncharacterized protein {ECO:0000313|EnsemblPlants:Bo5g019690.1};	FOG: Ankyrin repeat	GO:0016021,integral component of membrane; GO:0005886,plasma membrane; GO:0045087,innate immune response; GO:0009751,response to salicylic acid	Domain of unknown function
BjuA022018	1	A06	5754565	5755034	-	K14963 COMPASS component SWD3 | (RefSeq) protein TOPLESS-like (A)	hypothetical protein EUTSA_v10006622mg [Eutrema salsugineum]	RecName: Full=Topless-related protein 1; AltName: Full=Protein MODIFIER OF SNC1 10;	SubName: Full=Topless-related protein 1 {ECO:0000313|EMBL:JAU46493.1}; Flags: Fragment;	WD40 repeat-containing protein	GO:0005829,cytosol; GO:0005634,nucleus; GO:0010072,primary shoot apical meristem specification; GO:0006355,regulation of transcription, DNA-templated; GO:0006351,transcription, DNA-templated	--
BjuA022023	1	A06	5784570	5789715	-	K14972 PAX-interacting protein 1 | (RefSeq) mediator of RNA polymerase II transcription subunit 15a-like (A)	PREDICTED: mediator of RNA polymerase II transcription subunit 15a-like isoform X2 [Brassica rapa]	RecName: Full=Mediator of RNA polymerase II transcription subunit 15a;	SubName: Full=BnaA06g10400D protein {ECO:0000313|EMBL:CDY36587.1};	--	GO:0016592,mediator complex; GO:0005634,nucleus; GO:0031490,chromatin DNA binding; GO:0003713,transcription coactivator activity; GO:0045723,positive regulation of fatty acid biosynthetic process; GO:0006355,regulation of transcription, DNA-templated; GO:0009751,response to salicylic acid; GO:0006351,transcription, DNA-templated	KIX domain
BjuA022024	1	A06	5790950	5791237	-	--	PREDICTED: uncharacterized protein LOC103872365 [Brassica rapa]	--	SubName: Full=Uncharacterized protein {ECO:0000313|EnsemblPlants:Bra026107.1-P};	--	--	zinc-ribbon domain
BjuA022025	1	A06	5791566	5791894	-	K14972 PAX-interacting protein 1 | (RefSeq) mediator of RNA polymerase II transcription subunit 15a-like (A)	PREDICTED: mediator of RNA polymerase II transcription subunit 15a-like isoform X3 [Brassica rapa]	RecName: Full=Mediator of RNA polymerase II transcription subunit 15a;	SubName: Full=BnaA06g10420D protein {ECO:0000313|EMBL:CDY36589.1};	--	GO:0016592,mediator complex; GO:0005634,nucleus; GO:0031490,chromatin DNA binding; GO:0003713,transcription coactivator activity; GO:0045723,positive regulation of fatty acid biosynthetic process; GO:0006355,regulation of transcription, DNA-templated; GO:0009751,response to salicylic acid; GO:0006351,transcription, DNA-templated	KIX domain
BjuA022026	1	A06	5796108	5797705	-	K14972 PAX-interacting protein 1 | (RefSeq) mediator of RNA polymerase II transcription subunit 15a-like (A)	PREDICTED: mediator of RNA polymerase II transcription subunit 15a-like [Brassica rapa]	RecName: Full=Mediator of RNA polymerase II transcription subunit 15a;	SubName: Full=Uncharacterized protein {ECO:0000313|EnsemblPlants:Bra026106.1-P};	--	GO:0016592,mediator complex; GO:0005634,nucleus; GO:0031490,chromatin DNA binding; GO:0003713,transcription coactivator activity; GO:0045723,positive regulation of fatty acid biosynthetic process; GO:0006355,regulation of transcription, DNA-templated; GO:0009751,response to salicylic acid; GO:0006351,transcription, DNA-templated	KIX domain
BjuA022077	1	A06	6085427	6085834	+	K10393 kinesin family member 2/24 | (RefSeq) kinesin-13A-like (A)	PREDICTED: uncharacterized protein LOC108825045 [Raphanus sativus]	--	SubName: Full=Uncharacterized protein {ECO:0000313|EnsemblPlants:Bo5g118750.1};	FOG: Reverse transcriptase	--	zinc-binding in reverse transcriptase
BjuA022268	1	A06	9159810	9160648	-	K01824 cholestenol Delta-isomerase [EC:5.3.3.5] | (RefSeq) hypothetical protein (A)	hypothetical protein EUTSA_v10008732mg [Eutrema salsugineum]	RecName: Full=Probable 3-beta-hydroxysteroid-Delta(8),Delta(7)-isomerase; EC=5.3.3.5; AltName: Full=Cholestenol Delta-isomerase; AltName: Full=Delta(8)-Delta(7) sterol isomerase; Short=D8-D7 sterol isomerase;	SubName: Full=Uncharacterized protein {ECO:0000313|EMBL:ESQ34794.1};	C-8,7 sterol isomerase	GO:0005789,endoplasmic reticulum membrane; GO:0016021,integral component of membrane; GO:0005886,plasma membrane; GO:0000247,C-8 sterol isomerase activity; GO:0047750,cholestenol delta-isomerase activity; GO:0016126,sterol biosynthetic process	Emopamil binding protein
BjuA022583	1	A02	4905418	4907637	+	K10523 speckle-type POZ protein | (RefSeq) BTB/POZ and MATH domain-containing protein 5-like (A)	PREDICTED: BTB/POZ and MATH domain-containing protein 5-like [Brassica rapa]	RecName: Full=BTB/POZ and MATH domain-containing protein 5; AltName: Full=Protein BTB-POZ AND MATH DOMAIN 5; Short=AtBPM5;	SubName: Full=Uncharacterized protein {ECO:0000313|EnsemblPlants:Bra020142.1-P};	Speckle-type POZ protein SPOP and related proteins with TRAF, MATH and BTB/POZ domains	GO:0005829,cytosol; GO:0005634,nucleus; GO:0071472,cellular response to salt stress; GO:0042631,cellular response to water deprivation; GO:0016567,protein ubiquitination; GO:0006970,response to osmotic stress	MATH domain
BjuA022774	1	A06	16321890	16324289	-	K08867 WNK lysine deficient protein kinase [EC:2.7.11.1] | (RefSeq) probable serine/threonine-protein kinase WNK3 (A)	PREDICTED: probable serine/threonine-protein kinase WNK3 [Brassica rapa]	RecName: Full=Probable serine/threonine-protein kinase WNK3; Short=AtWNK3; EC=2.7.11.1; AltName: Full=Protein kinase with no lysine 3;	SubName: Full=Uncharacterized protein {ECO:0000313|EnsemblPlants:Bra019537.1-P};	Serine/threonine protein kinase	GO:0005829,cytosol; GO:0005524,ATP binding; GO:0004672,protein kinase activity; GO:0004674,protein serine/threonine kinase activity; GO:0035556,intracellular signal transduction; GO:0006468,protein phosphorylation	Fungal protein kinase
BjuA022819	1	A06	16760840	16765834	-	K00128 aldehyde dehydrogenase (NAD+) [EC:1.2.1.3] | (RefSeq) aldehyde dehydrogenase family 2 member B4, mitochondrial-like (A)	BnaA03g50730D [Brassica napus]	RecName: Full=Aldehyde dehydrogenase family 2 member B4, mitochondrial; Short=ALDH2a; EC=1.2.1.3; Flags: Precursor;	SubName: Full=BnaA03g50730D protein {ECO:0000313|EMBL:CDY49384.1};	Aldehyde dehydrogenase	GO:0009507,chloroplast; GO:0005759,mitochondrial matrix; GO:0005739,mitochondrion; GO:0004029,aldehyde dehydrogenase (NAD) activity; GO:0005524,ATP binding; GO:0046686,response to cadmium ion	Aldehyde dehydrogenase family
BjuA022869	1	A06	17185466	17185708	+	K04733 interleukin-1 receptor-associated kinase 4 [EC:2.7.11.1] | (RefSeq) probable inactive receptor kinase At1g48480 (A)	BnaA06g24380D [Brassica napus]	RecName: Full=Probable inactive receptor kinase At1g48480; Flags: Precursor;	SubName: Full=Uncharacterized protein {ECO:0000313|EnsemblPlants:Bra016905.1-P};	--	GO:0016021,integral component of membrane; GO:0005886,plasma membrane; GO:0009506,plasmodesma; GO:0005774,vacuolar membrane; GO:0005524,ATP binding; GO:0004672,protein kinase activity	--
BjuA022881	1	A06	17354890	17355593	+	K10405 kinesin family member C1 | (RefSeq) ATK5; kinesin 5 (A)	PREDICTED: kinesin-5 [Raphanus sativus]	RecName: Full=Kinesin-like protein KIN-14D {ECO:0000305}; AltName: Full=AtKIN14b {ECO:0000303|PubMed:18088313};	SubName: Full=Uncharacterized protein {ECO:0000313|EnsemblPlants:Bra010058.1-P};	Kinesin (KAR3 subfamily)	GO:0005871,kinesin complex; GO:0005634,nucleus; GO:0009524,phragmoplast; GO:0005876,spindle microtubule; GO:0005524,ATP binding; GO:0016887,ATPase activity; GO:0008017,microtubule binding; GO:0003777,microtubule motor activity; GO:0051301,cell division; GO:0000226,microtubule cytoskeleton organization; GO:0007018,microtubule-based movement; GO:0051225,spindle assembly	Microtubule binding
BjuA023110	1	A09	29496586	29497465	+	--	PREDICTED: uncharacterized protein LOC103840204 isoform X1 [Brassica rapa]	--	SubName: Full=Uncharacterized protein {ECO:0000313|EnsemblPlants:Bra023226.1-P};	--	GO:0005886,plasma membrane	--
BjuA023145	1	A07	12586456	12586952	-	K20843 hydroxyproline O-galactosyltransferase 2/3/4/5/6 [EC:2.4.1.-] | (RefSeq) hypothetical protein (A)	PREDICTED: uncharacterized protein LOC103828817 [Brassica rapa]	--	SubName: Full=Uncharacterized protein {ECO:0000313|EnsemblPlants:Bo7g043720.1};	--	--	--
BjuA023189	1	A07	14394257	14395808	+	K12135 zinc finger protein CONSTANS | (RefSeq) CO; B-box type zinc finger protein with CCT domain-containing protein (A)	PREDICTED: zinc finger protein CONSTANS-LIKE 15-like [Brassica oleracea var. oleracea]	RecName: Full=Zinc finger protein CONSTANS-LIKE 15;	SubName: Full=Uncharacterized protein {ECO:0000313|EnsemblPlants:Bo7g048510.1};	--	GO:0005634,nucleus; GO:0003700,DNA-binding transcription factor activity; GO:0008270,zinc ion binding; GO:0006355,regulation of transcription, DNA-templated	B-box zinc finger
BjuA023442	1	A06	19952789	19953367	+	--	PREDICTED: uncharacterized protein LOC103874105 [Brassica rapa]	--	SubName: Full=Uncharacterized protein {ECO:0000313|EnsemblPlants:Bra024496.1-P};	--	--	--
BjuA023547	1	A06	21034801	21040326	-	K19882 O-palmitoleoyl-L-serine hydrolase [EC:3.1.1.98] | (RefSeq) pectin acetylesterase 9-like (A)	pectin acetylesterase 9 isoform X1 [Brassica napus]	RecName: Full=Pectin acetylesterase 9 {ECO:0000303|PubMed:25115560}; EC=3.1.1.- {ECO:0000305}; Flags: Precursor;	RecName: Full=Pectin acetylesterase {ECO:0000256|RuleBase:RU363114}; EC=3.1.1.- {ECO:0000256|RuleBase:RU363114};	Pectin acetylesterase and similar proteins	GO:0005576,extracellular region; GO:0009505,plant-type cell wall; GO:0052793,pectin acetylesterase activity; GO:0071555,cell wall organization	Pectinacetylesterase
BjuA023609	1	A06	21414749	21417619	+	K22943 protein YIPF6 | (RefSeq) Protein YIPF6 (A)	30S ribosomal protein [Arabidopsis thaliana]	RecName: Full=Ribosome-binding factor PSRP1, chloroplastic {ECO:0000303|PubMed:10874039}; AltName: Full=30S ribosomal protein 1; AltName: Full=CS-S5 {ECO:0000303|PubMed:2693942}; Short=CS5; AltName: Full=Plastid-specific 30S ribosomal protein 1 {ECO:0000303|PubMed:2376575}; Short=PSrp-1 {ECO:0000303|PubMed:2376575}; AltName: Full=Ribosomal protein 1; AltName: Full=S22 {ECO:0000303|PubMed:1731992}…	SubName: Full=Uncharacterized protein {ECO:0000313|EMBL:OAO90894.1};	--	GO:0009570,chloroplast stroma; GO:0019843,rRNA binding; GO:0044238,primary metabolic process; GO:0006417,regulation of translation	Sigma 54 modulation protein / S30EA ribosomal protein
BjuA023853	1	A06	23633177	23634319	+	--	PREDICTED: uncharacterized protein LOC103875017 [Brassica rapa]	--	SubName: Full=Uncharacterized protein {ECO:0000313|EnsemblPlants:Bra037437.1-P};	--	--	--
BjuA024061	1	A06	23284175	23288296	-	K01897 long-chain acyl-CoA synthetase [EC:6.2.1.3] | (RefSeq) long chain acyl-CoA synthetase 7, peroxisomal (A)	long chain acyl-CoA synthetase 7, peroxisomal [Brassica napus]	RecName: Full=Long chain acyl-CoA synthetase 7, peroxisomal; EC=6.2.1.3;	SubName: Full=Uncharacterized protein {ECO:0000313|EnsemblPlants:Bra009951.1-P};	Long-chain acyl-CoA synthetases (AMP-forming)	GO:0005777,peroxisome; GO:0005524,ATP binding; GO:0102391,decanoate-CoA ligase activity; GO:0004467,long-chain fatty acid-CoA ligase activity; GO:0006631,fatty acid metabolic process; GO:0010193,response to ozone; GO:0009651,response to salt stress	AMP-binding enzyme C-terminal domain
BjuA024137	1	A06	24495609	24496726	-	--	PREDICTED: uncharacterized protein LOC103874904 [Brassica rapa]	--	SubName: Full=Uncharacterized protein {ECO:0000313|EnsemblPlants:Bra037530.1-P};	--	--	Pterin 4 alpha carbinolamine dehydratase
BjuA024163	1	A06	24373247	24374652	+	K12135 zinc finger protein CONSTANS | (RefSeq) zinc finger protein CONSTANS-LIKE 2-like (A)	PREDICTED: zinc finger protein CONSTANS-LIKE 10 [Brassica rapa]	RecName: Full=Zinc finger protein CONSTANS-LIKE 10;	SubName: Full=Uncharacterized protein {ECO:0000313|EnsemblPlants:Bra037499.1-P};	--	GO:0005634,nucleus; GO:0005886,plasma membrane; GO:0003700,DNA-binding transcription factor activity; GO:0008270,zinc ion binding	B-box zinc finger
BjuA024345	1	A06	25612878	25614749	+	K13430 serine/threonine-protein kinase PBS1 [EC:2.7.11.1] | (RefSeq) serine/threonine-protein kinase CDG1 (A)	PREDICTED: serine/threonine-protein kinase CDG1 isoform X1 [Brassica rapa]	RecName: Full=Serine/threonine-protein kinase CDG1 {ECO:0000305}; EC=2.7.11.1 {ECO:0000269|PubMed:21855796}; AltName: Full=Protein CONSTITUTIVE DIFFERENTIAL GROWTH 1 {ECO:0000303|PubMed:15466232};	SubName: Full=Uncharacterized protein {ECO:0000313|EnsemblPlants:Bra025238.1-P};	Serine/threonine protein kinase	GO:0005886,plasma membrane; GO:0005524,ATP binding; GO:0004672,protein kinase activity; GO:0004675,transmembrane receptor protein serine/threonine kinase activity; GO:0009742,brassinosteroid mediated signaling pathway; GO:0007166,cell surface receptor signaling pathway; GO:0040007,growth; GO:1900459,positive regulation of brassinosteroid mediated signaling pathway	Protein kinase domain
BjuA024392	1	A06	25939706	25941362	-	K05396 D-cysteine desulfhydrase [EC:4.4.1.15] | (RefSeq) D-cysteine desulfhydrase 2, mitochondrial (A)	PREDICTED: D-cysteine desulfhydrase 2, mitochondrial isoform X2 [Brassica rapa]	RecName: Full=D-cysteine desulfhydrase 2, mitochondrial; EC=4.4.1.15; AltName: Full=AtD-CDes1; Short=D-CDes1; Flags: Precursor;	SubName: Full=Uncharacterized protein {ECO:0000313|EnsemblPlants:Bra025184.1-P};	--	GO:0005739,mitochondrion; GO:0019148,D-cysteine desulfhydrase activity; GO:0080146,L-cysteine desulfhydrase activity; GO:0009093,cysteine catabolic process	Pyridoxal-phosphate dependent enzyme
BjuA024831	1	A06	28477234	28479311	+	--	amino-acid permease BAT1 [Brassica napus]	RecName: Full=Amino-acid permease BAT1; AltName: Full=Bidirectional amino acid transporter 1; AltName: Full=GABA permease; Short=AtGABP;	SubName: Full=BnaA06g35110D protein {ECO:0000313|EMBL:CDY17692.1};	Amino acid transporters	GO:0005887,integral component of plasma membrane; GO:0031966,mitochondrial membrane; GO:0005739,mitochondrion; GO:0015297,antiporter activity; GO:0015181,arginine transmembrane transporter activity; GO:0015185,gamma-aminobutyric acid transmembrane transporter activity; GO:0015180,L-alanine transmembrane transporter activity; GO:0005313,L-glutamate transmembrane transporter activity; GO:0015189,L-…	Amino acid permease
BjuA024975	1	A06	29712087	29714724	+	K04733 interleukin-1 receptor-associated kinase 4 [EC:2.7.11.1] | (RefSeq) protein NSP-INTERACTING KINASE 2 (A)	leucine-rich repeat receptor-like kinase (mitochondrion) [Brassica rapa subsp. oleifera]	RecName: Full=Probable LRR receptor-like serine/threonine-protein kinase At5g45780; EC=2.7.11.1; Flags: Precursor;	SubName: Full=Leucine-rich repeat receptor-like kinase {ECO:0000313|EMBL:AFO67893.1};	--	GO:0016021,integral component of membrane; GO:0005886,plasma membrane; GO:0005524,ATP binding; GO:0004675,transmembrane receptor protein serine/threonine kinase activity; GO:0007166,cell surface receptor signaling pathway; GO:0006468,protein phosphorylation	Fungal protein kinase
BjuA025032	1	A06	30081800	30084003	+	--	PREDICTED: galactan beta-1,4-galactosyltransferase GALS2 [Brassica rapa]	RecName: Full=Galactan beta-1,4-galactosyltransferase GALS2 {ECO:0000305}; EC=2.4.1.- {ECO:0000305}; AltName: Full=Beta-1,4-galactan synthase; AltName: Full=Galactan synthase 2 {ECO:0000303|PubMed:23243126};	SubName: Full=Uncharacterized protein {ECO:0000313|EnsemblPlants:Bra033759.1-P};	Extracellular protein with conserved cysteines	GO:0005737,cytoplasm; GO:0000139,Golgi membrane; GO:0016021,integral component of membrane; GO:0005773,vacuole; GO:0016757,transferase activity, transferring glycosyl groups; GO:0042546,cell wall biogenesis; GO:0071555,cell wall organization	Glycosyl transferase family 2
BjuA025218	1	A07	1372141	1373205	-	K23048 RING finger protein unkempt | (RefSeq) hypothetical protein (A)	PREDICTED: zinc finger CCCH domain-containing protein 20 [Brassica oleracea var. oleracea]	RecName: Full=Zinc finger CCCH domain-containing protein 20; Short=AtC3H20;	SubName: Full=Uncharacterized protein {ECO:0000313|EnsemblPlants:Bo7g005390.1};	CCCH-type Zn-finger protein	GO:0005886,plasma membrane; GO:0003677,DNA binding; GO:0003700,DNA-binding transcription factor activity; GO:0046872,metal ion binding; GO:0006355,regulation of transcription, DNA-templated; GO:0006979,response to oxidative stress	RNA-binding, Nab2-type zinc finger
BjuA025229	1	A07	1249598	1253954	+	K11699 RNA-dependent RNA polymerase [EC:2.7.7.48] | (RefSeq) probable RNA-dependent RNA polymerase 5 (A)	BnaA07g00770D [Brassica napus]	RecName: Full=Probable RNA-dependent RNA polymerase 5; Short=AtRDRP5; EC=2.7.7.48; AltName: Full=RNA-directed RNA polymerase 5;	RecName: Full=RNA-dependent RNA polymerase {ECO:0000256|RuleBase:RU363098}; EC=2.7.7.48 {ECO:0000256|RuleBase:RU363098};	RNA-directed RNA polymerase QDE-1 required for posttranscriptional gene silencing and RNA interference	GO:0003723,RNA binding; GO:0003968,RNA-directed 5'-3' RNA polymerase activity; GO:0031047,gene silencing by RNA	RNA dependent RNA polymerase
BjuA025242	1	A07	1128113	1130096	-	K21776 protein lin-54 | (RefSeq) protein tesmin/TSO1-like CXC 5 (A)	BnaA07g00040D [Brassica napus]	RecName: Full=Protein tesmin/TSO1-like CXC 6; Short=AtTCX6;	SubName: Full=BnaA07g00040D protein {ECO:0000313|EMBL:CDY31991.1};	Metallothionein-like protein	GO:0005634,nucleus; GO:0003700,DNA-binding transcription factor activity; GO:0046872,metal ion binding; GO:0007275,multicellular organism development	Tesmin/TSO1-like CXC domain, cysteine-rich domain
BjuA025244	1	A07	1121338	1123509	+	K16189 phytochrome-interacting factor 4 | (RefSeq) transcription factor PIF1-like (A)	LOW QUALITY PROTEIN: transcription factor PIF1-like [Brassica napus]	RecName: Full=Transcription factor PIF1; AltName: Full=Basic helix-loop-helix protein 15; Short=AtbHLH15; Short=bHLH 15; AltName: Full=Protein PHY-INTERACTING FACTOR 1; AltName: Full=Protein PHYTOCHROME INTERACTING FACTOR 3-LIKE 5; AltName: Full=Transcription factor EN 101; AltName: Full=bHLH transcription factor bHLH015;	SubName: Full=BnaA07g00060D protein {ECO:0000313|EMBL:CDY31989.1};	--	GO:0005634,nucleus; GO:0003677,DNA binding; GO:0003700,DNA-binding transcription factor activity; GO:0042802,identical protein binding; GO:0010313,phytochrome binding; GO:0046983,protein dimerization activity; GO:0015995,chlorophyll biosynthetic process; GO:0009740,gibberellic acid mediated signaling pathway; GO:0006783,heme biosynthetic process; GO:0009959,negative gravitropism; GO:0010100,negat…	Helix-loop-helix DNA-binding domain
BjuA025309	1	A05	14456019	14456634	-	K01802 peptidylprolyl isomerase [EC:5.2.1.8] | (RefSeq) peptidyl-prolyl cis-trans isomerase FKBP12-like (A)	PREDICTED: protein LHCP TRANSLOCATION DEFECT [Brassica rapa]	RecName: Full=Protein LHCP TRANSLOCATION DEFECT; AltName: Full=Protein GRANA-DEFICIENT CHLOROPLAST 1; Flags: Precursor;	SubName: Full=Uncharacterized protein {ECO:0000313|EnsemblPlants:Bra030468.1-P};	--	GO:0009507,chloroplast; GO:0009941,chloroplast envelope; GO:0009570,chloroplast stroma; GO:0009535,chloroplast thylakoid membrane; GO:0090391,granum assembly; GO:0006886,intracellular protein transport; GO:0080167,response to karrikin	Ankyrin repeats (3 copies)
BjuA025346	1	A07	2239918	2241351	+	K18878 BHLH transcription factor Upa20 | (RefSeq) Upa20; transcription factor bHLH137-like (A)	PREDICTED: transcription factor HBI1-like [Brassica rapa]	RecName: Full=Transcription factor HBI1; AltName: Full=Basic helix-loop-helix protein 64; Short=AtbHLH64; Short=bHLH 64; AltName: Full=Protein HOMOLOG OF BEE2 INTERACTING WITH IBH1; AltName: Full=Transcription factor EN 79; AltName: Full=bHLH transcription factor bHLH064;	SubName: Full=Uncharacterized protein {ECO:0000313|EnsemblPlants:Bra039618.1-P};	--	GO:0005634,nucleus; GO:0003677,DNA binding; GO:0046983,protein dimerization activity; GO:0009742,brassinosteroid mediated signaling pathway; GO:0009740,gibberellic acid mediated signaling pathway; GO:0040008,regulation of growth; GO:0006355,regulation of transcription, DNA-templated; GO:0006351,transcription, DNA-templated	Helix-loop-helix DNA-binding domain
BjuA025493	1	A07	6098357	6099008	+	K05389 potassium channel subfamily K, other eukaryote | (RefSeq) two-pore potassium channel 1 (A)	BnaUnng01760D [Brassica napus]	RecName: Full=Two-pore potassium channel 1; Short=AtTPK1; AltName: Full=Calcium-activated outward-rectifying potassium channel 1; Short=AtKCO1;	SubName: Full=Uncharacterized protein {ECO:0000313|EnsemblPlants:Bra034117.1-P};	--	GO:0005887,integral component of plasma membrane; GO:0009705,plant-type vacuole membrane; GO:0005774,vacuolar membrane; GO:0005216,ion channel activity; GO:0046872,metal ion binding; GO:0022841,potassium ion leak channel activity; GO:0030007,cellular potassium ion homeostasis; GO:0051260,protein homooligomerization; GO:0010029,regulation of seed germination; GO:0010119,regulation of stomatal move…	--
BjuA025657	1	A07	11618744	11620692	+	K00365 urate oxidase [EC:1.7.3.3] | (RefSeq) uricase-like (A)	uricase-like [Brassica napus]	RecName: Full=Uricase; EC=1.7.3.3; AltName: Full=Nodulin-35 homolog; AltName: Full=Urate oxidase;	RecName: Full=Uricase {ECO:0000256|RuleBase:RU004455}; EC=1.7.3.3 {ECO:0000256|RuleBase:RU004455};	Uricase (urate oxidase)	GO:0005777,peroxisome; GO:0004846,urate oxidase activity; GO:0007031,peroxisome organization; GO:0006144,purine nucleobase metabolic process; GO:0019628,urate catabolic process	Uricase
BjuA025735	1	A07	13430018	13432015	+	K21026 acetylajmaline esterase [EC:3.1.1.80] | (RefSeq) GDSL esterase/lipase At1g28570-like (A)	BnaA07g08290D [Brassica napus]	RecName: Full=GDSL esterase/lipase At1g28570; EC=3.1.1.-; AltName: Full=Extracellular lipase At1g28570; Flags: Precursor;	SubName: Full=BnaA07g08290D protein {ECO:0000313|EMBL:CDY15658.1};	--	GO:0005576,extracellular region; GO:0016788,hydrolase activity, acting on ester bonds; GO:0016042,lipid catabolic process	GDSL-like Lipase/Acylhydrolase
BjuA025780	1	A07	14846171	14846853	-	K03327 multidrug resistance protein, MATE family | (RefSeq) protein DETOXIFICATION 25-like (A)	PREDICTED: protein DETOXIFICATION 25-like [Brassica rapa]	RecName: Full=Protein DETOXIFICATION 25 {ECO:0000303|PubMed:11739388}; Short=AtDTX25 {ECO:0000303|PubMed:11739388}; AltName: Full=Multidrug and toxic compound extrusion protein 25 {ECO:0000305}; Short=MATE protein 25 {ECO:0000305};	RecName: Full=Protein DETOXIFICATION {ECO:0000256|RuleBase:RU004914}; AltName: Full=Multidrug and toxic compound extrusion protein {ECO:0000256|RuleBase:RU004914};	Uncharacterized membrane protein, predicted efflux pump	GO:0016021,integral component of membrane; GO:0015297,antiporter activity; GO:0015238,drug transmembrane transporter activity; GO:0006855,drug transmembrane transport	--
BjuA025853	1	A06	8818030	8818768	+	--	PREDICTED: uncharacterized protein LOC103872757 [Brassica rapa]	--	SubName: Full=Uncharacterized protein {ECO:0000313|EnsemblPlants:Bra025747.1-P};	--	GO:0009061,anaerobic respiration	--
BjuA025906	1	A07	5272936	5273482	+	--	PREDICTED: MATH domain and coiled-coil domain-containing protein At2g42470-like [Camelina sativa]	--	--	--	--	--
BjuA026062	1	A07	16523570	16525884	-	K08051 pleckstrin homology domain containing family A member 8 | (RefSeq) glycolipid transfer protein 2-like (A)	BnaA07g37290D [Brassica napus]	RecName: Full=Glycolipid transfer protein 2 {ECO:0000303|PubMed:16309699};	SubName: Full=BnaA07g37290D protein {ECO:0000313|EMBL:CDY61063.1};	Glycolipid transfer protein	GO:0005737,cytoplasm; GO:0120013,intermembrane lipid transfer activity	Glycolipid transfer protein (GLTP)
BjuA026072	1	A07	16601563	16602854	+	K22703 hydroxy-3-indolylmethylglucosinolate O-methyltransferase [EC:2.1.1.-] | (RefSeq) indole glucosinolate O-methyltransferase 2-like (A)	PREDICTED: indole glucosinolate O-methyltransferase 2-like [Brassica rapa]	RecName: Full=Indole glucosinolate O-methyltransferase 1 {ECO:0000303|PubMed:21317374}; EC=2.1.1.- {ECO:0000305};	SubName: Full=Uncharacterized protein {ECO:0000313|EnsemblPlants:Bra012269.1-P};	Hydroxyindole-O-methyltransferase and related SAM-dependent methyltransferases	GO:0008168,methyltransferase activity; GO:0008171,O-methyltransferase activity; GO:0046983,protein dimerization activity; GO:0008757,S-adenosylmethionine-dependent methyltransferase activity; GO:0019438,aromatic compound biosynthetic process; GO:0042343,indole glucosinolate metabolic process	Dimerisation domain
BjuA026099	1	A07	16827858	16834191	-	K03781 catalase [EC:1.11.1.6] | (RefSeq) F5M15.5 (A)	F5M15.5 [Arabidopsis thaliana]	RecName: Full=Catalase-3; EC=1.11.1.6;	RecName: Full=Catalase {ECO:0000256|RuleBase:RU000498}; EC=1.11.1.6 {ECO:0000256|RuleBase:RU000498};	Catalase	GO:0048046,apoplast; GO:0005618,cell wall; GO:0009507,chloroplast; GO:0009941,chloroplast envelope; GO:0009570,chloroplast stroma; GO:0022626,cytosolic ribosome; GO:0016020,membrane; GO:0005739,mitochondrion; GO:0005777,peroxisome; GO:0005886,plasma membrane; GO:0009506,plasmodesma; GO:0005773,vacuole; GO:0004096,catalase activity; GO:0050897,cobalt ion binding; GO:0020037,heme binding; GO:000372…	HdeA/HdeB family
BjuA026303	1	A07	18750583	18751723	+	--	PREDICTED: CASP-like protein 5A2 [Brassica rapa]	RecName: Full=CASP-like protein 5A2; Short=AtCASPL5A2;	RecName: Full=CASP-like protein {ECO:0000256|RuleBase:RU361233};	--	GO:0016021,integral component of membrane; GO:0005886,plasma membrane	Domain of unknown function (DUF588)
BjuA026393	1	A07	19576255	19577396	+	K05941 glutathione gamma-glutamylcysteinyltransferase [EC:2.3.2.15] | (RefSeq) glutathione gamma-glutamylcysteinyltransferase 1-like (A)	PREDICTED: NAC domain-containing protein 92-like [Brassica rapa]	RecName: Full=NAC domain-containing protein 92 {ECO:0000303|PubMed:15029955}; Short=ANAC092 {ECO:0000303|PubMed:15029955}; Short=AtNAC2 {ECO:0000303|PubMed:16359384}; Short=AtNAC6 {ECO:0000303|PubMed:21511905}; AltName: Full=Protein ORESARA 1 {ECO:0000303|PubMed:9351240};	SubName: Full=Uncharacterized protein {ECO:0000313|EnsemblPlants:Bra028435.1-P};	--	GO:0005634,nucleus; GO:0003700,DNA-binding transcription factor activity; GO:0042803,protein homodimerization activity; GO:0043565,sequence-specific DNA binding; GO:0048527,lateral root development; GO:0010150,leaf senescence; GO:1904250,positive regulation of age-related resistance; GO:0051091,positive regulation of DNA-binding transcription factor activity; GO:1900057,positive regulation of lea…	No apical meristem (NAM) protein
BjuA026408	1	A07	19741282	19750461	-	K20478 golgin subfamily B member 1 | (RefSeq) titin-like isoform X1 (A)	titin-like isoform X1 [Brassica napus]	--	SubName: Full=Uncharacterized protein {ECO:0000313|EnsemblPlants:Bo6g064480.1};	FOG: Low-complexity	--	--
BjuA026423	1	A07	19874872	19876101	+	K20783 arabinosyltransferase [EC:2.4.2.-] | (RefSeq) hypothetical protein (A)	PREDICTED: uncharacterized protein At4g15970 [Brassica rapa]	RecName: Full=Uncharacterized protein At4g15970;	SubName: Full=Uncharacterized protein {ECO:0000313|EnsemblPlants:Bra028479.1-P};	--	GO:0043231,intracellular membrane-bounded organelle; GO:0004519,endonuclease activity; GO:0003723,RNA binding; GO:0009451,RNA modification	Nucleotide-diphospho-sugar transferase
BjuA026580	1	A07	21500665	21502433	-	K17500 integrin-linked kinase-associated serine/threonine phosphatase 2C [EC:3.1.3.16] | (RefSeq) WAT1-related protein At3g18200 isoform X1 (A)	PREDICTED: WAT1-related protein At3g56620-like [Brassica oleracea var. oleracea]	RecName: Full=WAT1-related protein At3g56620;	RecName: Full=WAT1-related protein {ECO:0000256|RuleBase:RU363077};	--	GO:0016021,integral component of membrane; GO:0005886,plasma membrane; GO:0022857,transmembrane transporter activity	EamA-like transporter family
BjuA026803	1	A07	24828150	24829507	-	K12126 phytochrome-interacting factor 3 | (RefSeq) transcription factor PIL1 isoform X1 (A)	PREDICTED: transcription factor PIF6-like isoform X3 [Brassica rapa]	RecName: Full=Transcription factor PIF6; AltName: Full=Basic helix-loop-helix protein 132; Short=AtbHLH132; Short=bHLH 132; AltName: Full=Protein PHYTOCHROME INTERACTING FACTOR 3-LIKE 2; AltName: Full=Protein PHYTOCHROME-INTERACTING FACTOR 6; AltName: Full=Transcription factor EN 111; AltName: Full=bHLH transcription factor bHLH132;	SubName: Full=Uncharacterized protein {ECO:0000313|EnsemblPlants:Bra003483.1-P};	--	GO:0005634,nucleus; GO:0003677,DNA binding; GO:0003700,DNA-binding transcription factor activity; GO:0046983,protein dimerization activity; GO:0010017,red or far-red light signaling pathway; GO:0006351,transcription, DNA-templated	Helix-loop-helix DNA-binding domain
BjuA026942	1	A07	25467911	25469643	-	K14431 transcription factor TGA | (RefSeq) transcription factor TGA7-like isoform X1 (A)	PREDICTED: transcription factor TGA7-like isoform X2 [Brassica rapa]	RecName: Full=Transcription factor TGA7; AltName: Full=bZIP transcription factor 50; Short=AtbZIP50;	SubName: Full=mRNA, clone: RTFL01-35-N08 {ECO:0000313|EMBL:BAJ34470.1};	--	GO:0005634,nucleus; GO:0003700,DNA-binding transcription factor activity; GO:0043565,sequence-specific DNA binding; GO:0042742,defense response to bacterium; GO:0006351,transcription, DNA-templated	Basic region leucine zipper
BjuA026981	1	A07	25789119	25789790	-	--	protein MIZU-KUSSEI 1-like [Brassica napus]	RecName: Full=Protein MIZU-KUSSEI 1;	SubName: Full=Uncharacterized protein {ECO:0000313|EnsemblPlants:Bra003713.1-P};	--	GO:0032541,cortical endoplasmic reticulum; GO:0005737,cytoplasm; GO:0005783,endoplasmic reticulum; GO:0005789,endoplasmic reticulum membrane; GO:0016020,membrane; GO:0009658,chloroplast organization; GO:0010274,hydrotropism	Protein of unknown function, DUF617
BjuA027009	1	A07	25990429	25991738	-	K12135 zinc finger protein CONSTANS | (RefSeq) CO; B-box type zinc finger protein with CCT domain-containing protein (A)	B-box zinc finger protein 21-like [Brassica napus]	RecName: Full=B-box zinc finger protein 21 {ECO:0000303|PubMed:19920209}; Short=AtBBX21; AltName: Full=Protein LONG HYPOCOTYL UNDER SHADE {ECO:0000303|PubMed:21070414}; AltName: Full=Protein SALT TOLERANCE HOMOLOG 2;	SubName: Full=Uncharacterized protein {ECO:0000313|EnsemblPlants:Bra003748.1-P};	--	GO:0005634,nucleus; GO:0003700,DNA-binding transcription factor activity; GO:0043565,sequence-specific DNA binding; GO:0000989,NA; GO:0008270,zinc ion binding; GO:0009640,photomorphogenesis; GO:0006355,regulation of transcription, DNA-templated; GO:0009641,shade avoidance; GO:0006351,transcription, DNA-templated	Cytoplasmic polyadenylation element-binding protein ZZ domain
BjuA027209	1	A07	27895036	27896479	+	K12135 zinc finger protein CONSTANS | (RefSeq) zinc finger protein CONSTANS-LIKE 2-like (A)	PREDICTED: zinc finger protein CONSTANS-LIKE 6-like [Brassica rapa]	RecName: Full=Zinc finger protein CONSTANS-LIKE 6;	SubName: Full=Uncharacterized protein {ECO:0000313|EnsemblPlants:Bra004035.1-P};	GATA-4/5/6 transcription factors	GO:0005634,nucleus; GO:0003700,DNA-binding transcription factor activity; GO:0008270,zinc ion binding; GO:0006355,regulation of transcription, DNA-templated	B-box zinc finger
BjuA027219	1	A07	27981522	27982747	-	K12135 zinc finger protein CONSTANS | (RefSeq) zinc finger protein CONSTANS-like (A)	PREDICTED: putative zinc finger protein At1g68190 [Brassica rapa]	RecName: Full=Putative zinc finger protein At1g68190;	SubName: Full=BnaA07g24720D protein {ECO:0000313|EMBL:CDY07393.1};	--	GO:0005634,nucleus; GO:0003700,DNA-binding transcription factor activity; GO:0008270,zinc ion binding; GO:0006355,regulation of transcription, DNA-templated	B-box zinc finger
BjuA027386	1	A07	29177826	29182059	-	K17616 CTD small phosphatase-like protein 2 [EC:3.1.3.-] | (RefSeq) uncharacterized protein LOC105168412 (A)	PREDICTED: HORMA domain-containing protein 1 isoform X1 [Brassica rapa]	RecName: Full=Meiosis-specific protein ASY1 {ECO:0000305}; AltName: Full=Protein ASYNAPTIC 1 {ECO:0000303|PubMed:10855496}; Short=AtASY1 {ECO:0000303|PubMed:22319460};	SubName: Full=Uncharacterized protein {ECO:0000313|EnsemblPlants:Bra004222.1-P};	HORMA domain	GO:0000785,chromatin; GO:0005694,chromosome; GO:0000794,condensed nuclear chromosome; GO:0005654,nucleoplasm; GO:0051026,chiasma assembly; GO:0007129,synapsis	HORMA domain
BjuA027399	1	A07	30635537	30638769	+	K08835 serine/threonine-protein kinase OSR1/STK39 [EC:2.7.11.1] | (RefSeq) serine/threonine-protein kinase BLUS1 (A)	PREDICTED: serine/threonine-protein kinase BLUS1 isoform X2 [Brassica rapa]	RecName: Full=Serine/threonine-protein kinase BLUS1; EC=2.7.11.1; AltName: Full=Protein BLUE LIGHT SIGNALING 1;	SubName: Full=Uncharacterized protein {ECO:0000313|EnsemblPlants:Bra016220.1-P};	Ste20-like serine/threonine protein kinase	GO:0005829,cytosol; GO:0005524,ATP binding; GO:0046872,metal ion binding; GO:0004674,protein serine/threonine kinase activity; GO:0032147,activation of protein kinase activity; GO:0007346,regulation of mitotic cell cycle; GO:1902456,regulation of stomatal opening; GO:0023014,signal transduction by protein phosphorylation; GO:0031098,stress-activated protein kinase signaling cascade	Phosphotransferase enzyme family
BjuA027411	1	A07	30678682	30681024	-	K04733 interleukin-1 receptor-associated kinase 4 [EC:2.7.11.1] | (RefSeq) cysteine-rich receptor-like protein kinase 2 (A)	PREDICTED: cysteine-rich receptor-like protein kinase 2 [Brassica rapa]	RecName: Full=Cysteine-rich receptor-like protein kinase 2; Short=Cysteine-rich RLK2; EC=2.7.11.-; Flags: Precursor;	SubName: Full=Uncharacterized protein {ECO:0000313|EnsemblPlants:Bra016207.1-P};	--	GO:0016021,integral component of membrane; GO:0005886,plasma membrane; GO:0009506,plasmodesma; GO:0005524,ATP binding; GO:0004674,protein serine/threonine kinase activity; GO:0046777,protein autophosphorylation; GO:0010193,response to ozone	Protein kinase domain
BjuA027704	1	A07	33819157	33820197	-	--	PREDICTED: uncharacterized protein LOC106298683 [Brassica oleracea var. oleracea]	--	SubName: Full=Uncharacterized protein {ECO:0000313|EnsemblPlants:Bo6g121530.1};	--	--	Arabidopsis protein of unknown function
BjuA027707	1	A07	33839217	33840866	+	K14431 transcription factor TGA | (RefSeq) transcription factor TGA7-like (A)	transcription factor TGA7-like [Brassica napus]	RecName: Full=Transcription factor TGA7; AltName: Full=bZIP transcription factor 50; Short=AtbZIP50;	SubName: Full=Uncharacterized protein {ECO:0000313|EnsemblPlants:Bo6g121590.1};	--	GO:0005634,nucleus; GO:0003700,DNA-binding transcription factor activity; GO:0043565,sequence-specific DNA binding; GO:0042742,defense response to bacterium; GO:0006351,transcription, DNA-templated	Basic region leucine zipper
BjuA027709	1	A07	33854657	33862095	-	K17469 sulfate transporter 2, low-affinity | (RefSeq) sulfate transporter 2.2 (A)	PREDICTED: sulfate transporter 2.2 [Brassica rapa]	RecName: Full=Sulfate transporter 2.2; AltName: Full=AST56; AltName: Full=AtH14;	SubName: Full=Uncharacterized protein {ECO:0000313|EnsemblPlants:Bra015642.1-P};	Sulfate/bicarbonate/oxalate exchanger SAT-1 and related transporters (SLC26 family)	GO:0005887,integral component of plasma membrane; GO:0008271,secondary active sulfate transmembrane transporter activity; GO:0015116,sulfate transmembrane transporter activity; GO:0015293,symporter activity; GO:1902358,sulfate transmembrane transport	Macoilin family
BjuA027822	1	A08	8143365	8149076	-	K01537 Ca2+-transporting ATPase [EC:3.6.3.8] | (RefSeq) calcium-transporting ATPase 9, plasma membrane-type-like (A)	PREDICTED: calcium-transporting ATPase 9, plasma membrane-type-like [Brassica rapa]	RecName: Full=Calcium-transporting ATPase 9, plasma membrane-type; EC=3.6.3.8; AltName: Full=Ca(2+)-ATPase isoform 9;	RecName: Full=Calcium-transporting ATPase {ECO:0000256|RuleBase:RU361146}; EC=3.6.3.8 {ECO:0000256|RuleBase:RU361146};	Calcium transporting ATPase	GO:0005887,integral component of plasma membrane; GO:0043231,intracellular membrane-bounded organelle; GO:0005886,plasma membrane; GO:0005524,ATP binding; GO:0005388,calcium-transporting ATPase activity; GO:0005516,calmodulin binding; GO:0046872,metal ion binding; GO:0009555,pollen development; GO:0007338,single fertilization	haloacid dehalogenase-like hydrolase
BjuA028002	1	A08	2778708	2781020	-	K21027 tRNA-5-taurinomethyluridine 2-sulfurtransferase [EC:2.8.1.14] | (RefSeq) tRNA-specific 2-thiouridylase MnmA (A)	PREDICTED: uncharacterized protein LOC103832852 [Brassica rapa]	--	SubName: Full=Uncharacterized protein {ECO:0000313|EnsemblPlants:Bra014273.1-P};	tRNA (5-methylaminomethyl-2-thiouridylate)-methyltransferase	GO:0016783,sulfurtransferase activity; GO:0008033,tRNA processing	Asparagine synthase
BjuA028003	1	A08	2785245	2787866	+	K20456 oxysterol-binding protein 1 | (RefSeq) hypothetical protein (A)	protein DETOXIFICATION 42-like [Brassica napus]	RecName: Full=Protein DETOXIFICATION 42 {ECO:0000303|PubMed:11739388}; Short=AtDTX42 {ECO:0000303|PubMed:11739388}; AltName: Full=Aluminum-activated citrate transporter {ECO:0000303|PubMed:18826429}; AltName: Full=AtMATE {ECO:0000303|PubMed:18826429}; AltName: Full=FRD-like protein {ECO:0000303|PubMed:12172022}; AltName: Full=Multidrug and toxic compound extrusion protein 42 {ECO:0000305}; Short=…	RecName: Full=Protein DETOXIFICATION {ECO:0000256|RuleBase:RU004914}; AltName: Full=Multidrug and toxic compound extrusion protein {ECO:0000256|RuleBase:RU004914};	Uncharacterized membrane protein, predicted efflux pump	GO:0016021,integral component of membrane; GO:0005886,plasma membrane; GO:0015297,antiporter activity; GO:0015137,citrate transmembrane transporter activity; GO:0015238,drug transmembrane transporter activity; GO:0015746,citrate transport; GO:0010044,response to aluminum ion	Polysaccharide biosynthesis C-terminal domain
BjuA028019	1	A08	3003546	3007259	-	K01354 oligopeptidase B [EC:3.4.21.83] | (RefSeq) protease 2-like (A)	PREDICTED: uncharacterized protein LOC103832880 [Brassica rapa]	--	SubName: Full=Uncharacterized protein {ECO:0000313|EnsemblPlants:Bra014248.1-P};	Predicted serine protease	GO:0004252,serine-type endopeptidase activity; GO:0070008,serine-type exopeptidase activity	Acetyl xylan esterase (AXE1)
BjuA028056	1	A08	3485330	3485713	-	--	PREDICTED: uncharacterized protein LOC103865052 [Brassica rapa]	--	SubName: Full=BnaA08g03060D protein {ECO:0000313|EMBL:CDY16461.1};	--	--	--
BjuA028083	1	A05	28804981	28805436	+	K00052 3-isopropylmalate dehydrogenase [EC:1.1.1.85] | (RefSeq) 3-isopropylmalate dehydrogenase 2, chloroplastic-like (A)	PREDICTED: uncharacterized protein LOC103870496 [Brassica rapa]	--	SubName: Full=Uncharacterized protein {ECO:0000313|EnsemblPlants:Bra029811.1-P};	--	--	--
BjuA028201	1	A08	12578697	12589250	-	K17604 zinc finger SWIM domain-containing protein 3 | (RefSeq) uncharacterized protein LOC111409841 (A)	PREDICTED: uncharacterized protein LOC106344317 [Brassica oleracea var. oleracea]	RecName: Full=Agamous-like MADS-box protein AGL18;	SubName: Full=Uncharacterized protein {ECO:0000313|EnsemblPlants:Bo8g049480.1};	--	GO:0005634,nucleus; GO:0003700,DNA-binding transcription factor activity; GO:0046983,protein dimerization activity; GO:0000977,RNA polymerase II regulatory region sequence-specific DNA binding; GO:0009908,flower development; GO:0009910,negative regulation of flower development; GO:0048577,negative regulation of short-day photoperiodism, flowering; GO:0009555,pollen development; GO:0045944,positiv…	SWIM zinc finger
BjuA028428	1	A08	11926647	11927880	-	K01859 chalcone isomerase [EC:5.5.1.6] | (RefSeq) vacuolar-sorting receptor 1-like (A)	BnaA03g46390D [Brassica napus]	RecName: Full=Vacuolar-sorting receptor 2; Short=AtVSR2; AltName: Full=BP80-like protein c; Short=AtBP80c; AltName: Full=Epidermal growth factor receptor-like protein 4; Short=AtELP4; Flags: Precursor;	SubName: Full=BnaA03g46390D protein {ECO:0000313|EMBL:CDY10980.1};	--	GO:0030665,clathrin-coated vesicle membrane; GO:0000139,Golgi membrane; GO:0016021,integral component of membrane; GO:0031902,late endosome membrane; GO:0005509,calcium ion binding; GO:0015031,protein transport	--
BjuA028431	1	A08	11913416	11915956	-	K01931 protein neuralized [EC:2.3.2.27] | (RefSeq) uncharacterized LOC103713536 (A)	PREDICTED: uncharacterized protein LOC103833423 [Brassica rapa]	RecName: Full=Probable E3 ubiquitin-protein ligase XBOS34; EC=2.3.2.27; AltName: Full=Ankyrin repeat domain and RING finger-containing protein XBOS34; AltName: Full=RING-type E3 ubiquitin transferase XBOS34; AltName: Full=XB3 protein homolog 4;	SubName: Full=Uncharacterized protein {ECO:0000313|EnsemblPlants:Bra039871.1-P};	--	GO:0005737,cytoplasm; GO:0005634,nucleus; GO:0000151,ubiquitin ligase complex; GO:0046872,metal ion binding; GO:0031625,ubiquitin protein ligase binding; GO:0004842,ubiquitin-protein transferase activity	Prokaryotic RING finger family 4
BjuA028463	1	A08	11280941	11292605	-	K10706 senataxin [EC:3.6.4.-] | (RefSeq) probable helicase MAGATAMA 3 isoform X1 (A)	BnaA08g14420D [Brassica napus]	RecName: Full=Probable helicase MAGATAMA 3; EC=3.6.4.-; AltName: Full=SEN1-like protein;	SubName: Full=BnaA08g14420D protein {ECO:0000313|EMBL:CDY14311.1};	tRNA-splicing endonuclease positive effector (SEN1)	GO:0005634,nucleus; GO:0005524,ATP binding; GO:0004386,helicase activity; GO:0009553,embryo sac development; GO:0010183,pollen tube guidance; GO:0009875,pollen-pistil interaction	AAA domain
BjuA028503	1	A08	15530239	15530995	+	K22378 E3 ubiquitin-protein ligase RNF181 [EC:2.3.2.27] | (RefSeq) zinc finger family protein (A)	PREDICTED: probable E3 ubiquitin-protein ligase RHY1A [Brassica rapa]	RecName: Full=Probable E3 ubiquitin-protein ligase RHY1A {ECO:0000305}; EC=2.3.2.27; AltName: Full=RING-H2 finger Y1a {ECO:0000303|PubMed:9781696}; AltName: Full=RING-H2 zinc finger protein RHY1a {ECO:0000305}; AltName: Full=RING-type E3 ubiquitin transferase RHY1A {ECO:0000305};	SubName: Full=Uncharacterized protein {ECO:0000313|EnsemblPlants:Bra014221.1-P};	FOG: Predicted E3 ubiquitin ligase	GO:0046872,metal ion binding; GO:0061630,ubiquitin protein ligase activity; GO:0043161,proteasome-mediated ubiquitin-dependent protein catabolic process	Zinc-ribbon, C4HC2 type
BjuA028509	1	A08	15557709	15562171	-	K07119 uncharacterized protein | (RefSeq) prostaglandin reductase-3-like (A)	BnaA08g02470D [Brassica napus]	RecName: Full=2-alkenal reductase (NADP(+)-dependent); EC=1.3.1.102 {ECO:0000269|PubMed:17945329, ECO:0000269|Ref.3, ECO:0000269|Ref.4}; AltName: Full=Alkenal double bound reductase; AltName: Full=Allylic alcohol dehydrogenase 1 {ECO:0000303|PubMed:11117876}; Short=allyl-ADH1 {ECO:0000303|PubMed:11117876}; AltName: Full=Flavin-free double bond reductase {ECO:0000303|Ref.4}; Short=NtDBR; AltName: …	SubName: Full=BnaA08g02470D protein {ECO:0000313|EMBL:CDY16520.1};	Predicted NAD-dependent oxidoreductase	GO:0016491,oxidoreductase activity	TrkA-N domain
BjuA028633	1	A08	12867197	12868568	-	--	uncharacterized protein BNAC08G11100D [Brassica napus]	--	SubName: Full=BnaC08g11100D protein {ECO:0000313|EMBL:CDY08880.1};	--	--	PLATZ transcription factor
BjuA028765	1	A08	14543969	14545390	+	K15223 upstream activation factor subunit UAF30 | (RefSeq) uncharacterized protein BNAA08G10220D (A)	uncharacterized protein BNAA08G10220D [Brassica napus]	--	SubName: Full=Uncharacterized protein {ECO:0000313|EnsemblPlants:Bra020851.1-P};	RNA polymerase I transcription factor UAF	--	DEK C terminal domain
BjuA029327	1	A08	17978744	17982907	+	K10527 enoyl-CoA hydratase/3-hydroxyacyl-CoA dehydrogenase [EC:4.2.1.17 1.1.1.35 1.1.1.211] | (RefSeq) peroxisomal fatty acid beta-oxidation multifunctional protein AIM1 (A)	PREDICTED: peroxisomal fatty acid beta-oxidation multifunctional protein AIM1-like [Brassica rapa]	RecName: Full=Peroxisomal fatty acid beta-oxidation multifunctional protein AIM1; AltName: Full=Protein ABNORMAL INFLORESCENCE MERISTEM 1; Short=AtAIM1; Includes: RecName: Full=Enoyl-CoA hydratase/3-2-trans-enoyl-CoA isomerase/3-hydroxybutyryl-CoA epimerase; EC=4.2.1.17; EC=5.1.2.3; EC=5.3.3.8; Includes: RecName: Full=3-hydroxyacyl-CoA dehydrogenase; EC=1.1.1.35;	SubName: Full=BnaA08g30740D protein {ECO:0000313|EMBL:CDY66477.1};	Hydroxyacyl-CoA dehydrogenase/enoyl-CoA hydratase	GO:0005618,cell wall; GO:0009507,chloroplast; GO:0005777,peroxisome; GO:0009506,plasmodesma; GO:0003857,3-hydroxyacyl-CoA dehydrogenase activity; GO:0008692,3-hydroxybutyryl-CoA epimerase activity; GO:0004165,dodecenoyl-CoA delta-isomerase activity; GO:0004300,enoyl-CoA hydratase activity; GO:0006635,fatty acid beta-oxidation; GO:0009908,flower development; GO:0009695,jasmonic acid biosynthetic p…	Enoyl-CoA hydratase/isomerase
BjuA029351	1	A08	18160726	18162777	-	K04733 interleukin-1 receptor-associated kinase 4 [EC:2.7.11.1] | (RefSeq) L-type lectin-domain containing receptor kinase VII.1 (A)	probable L-type lectin-domain containing receptor kinase VII.2 isoform X2 [Brassica napus]	RecName: Full=Probable L-type lectin-domain containing receptor kinase VII.2; Short=Arabidopsis thaliana lectin-receptor kinase d; Short=AthlecRK-d; Short=LecRK-VII.2; EC=2.7.11.1; Flags: Precursor;	SubName: Full=BnaA08g13760D protein {ECO:0000313|EMBL:CDY14245.1};	--	GO:0016021,integral component of membrane; GO:0005886,plasma membrane; GO:0005524,ATP binding; GO:0030246,carbohydrate binding; GO:0004674,protein serine/threonine kinase activity	Ephrin type-A receptor 2 transmembrane domain
BjuA029359	1	A08	18187946	18188203	+	--	PREDICTED: uncharacterized protein LOC103834773 [Brassica rapa]	--	SubName: Full=Uncharacterized protein {ECO:0000313|EnsemblPlants:Bra010381.1-P};	--	--	Wound-induced protein
BjuA029404	1	A07	33568249	33569273	-	--	uncharacterized protein LOC106395297 [Brassica napus]	--	SubName: Full=Uncharacterized protein {ECO:0000313|EnsemblPlants:Bo6g121130.1};	--	--	Cell-cycle sustaining, positive selection,
BjuA029468	1	A07	32821338	32822612	+	K12135 zinc finger protein CONSTANS | (RefSeq) zinc finger protein CONSTANS-like (A)	PREDICTED: B-box zinc finger protein 21 [Brassica rapa]	RecName: Full=B-box zinc finger protein 21 {ECO:0000303|PubMed:19920209}; Short=AtBBX21; AltName: Full=Protein LONG HYPOCOTYL UNDER SHADE {ECO:0000303|PubMed:21070414}; AltName: Full=Protein SALT TOLERANCE HOMOLOG 2;	SubName: Full=Uncharacterized protein {ECO:0000313|EnsemblPlants:Bra015835.1-P};	--	GO:0005634,nucleus; GO:0003700,DNA-binding transcription factor activity; GO:0043565,sequence-specific DNA binding; GO:0000989,NA; GO:0008270,zinc ion binding; GO:0009640,photomorphogenesis; GO:0006355,regulation of transcription, DNA-templated; GO:0009641,shade avoidance; GO:0006351,transcription, DNA-templated	Domain of unknown function (DUF4428)
BjuA029542	1	A07	33250756	33252581	+	K07088 uncharacterized protein | (RefSeq) protein PIN-LIKES 7-like (A)	protein PIN-LIKES 3 [Brassica napus]	RecName: Full=Protein PIN-LIKES 3 {ECO:0000303|PubMed:22504182}; AltName: Full=Auxin efflux carrier-like protein 3 {ECO:0000303|PubMed:22504182};	SubName: Full=Uncharacterized protein {ECO:0000313|EnsemblPlants:Bra015736.1-P};	Predicted membrane protein	GO:0005789,endoplasmic reticulum membrane; GO:0016021,integral component of membrane; GO:0009734,auxin-activated signaling pathway; GO:0009733,response to auxin; GO:0055085,transmembrane transport	Membrane transport protein
BjuA029581	1	A08	18812210	18815281	+	K13424 WRKY transcription factor 33 | (RefSeq) WRKY transcription factor WRKY24-like (A)	probable WRKY transcription factor 20 [Brassica napus]	RecName: Full=Probable WRKY transcription factor 20; AltName: Full=WRKY DNA-binding protein 20;	SubName: Full=Uncharacterized protein {ECO:0000313|EnsemblPlants:Bra010431.1-P};	--	GO:0005634,nucleus; GO:0003700,DNA-binding transcription factor activity; GO:0043565,sequence-specific DNA binding; GO:0045893,positive regulation of transcription, DNA-templated; GO:0009961,response to 1-aminocyclopropane-1-carboxylic acid; GO:0009611,response to wounding; GO:0006351,transcription, DNA-templated	WRKY DNA -binding domain
BjuA029614	1	A08	18590686	18594188	+	K05658 ATP-binding cassette, subfamily B (MDR/TAP), member 1 [EC:7.6.2.2] | (RefSeq) uncharacterized protein LOC111781709 (A)	protein SRG1-like [Brassica napus]	RecName: Full=Protein SRG1; Short=AtSRG1; AltName: Full=Protein SENESCENCE-RELATED GENE 1;	SubName: Full=Uncharacterized protein {ECO:0000313|EnsemblPlants:Bra010469.1-P};	Iron/ascorbate family oxidoreductases	GO:0046872,metal ion binding; GO:0016682,oxidoreductase activity, acting on diphenols and related substances as donors, oxygen as acceptor; GO:0010150,leaf senescence	non-haem dioxygenase in morphine synthesis N-terminal
BjuA029623	1	A08	18867221	18870153	-	K17987 next to BRCA1 gene 1 protein | (RefSeq) protein NBR1 homolog (A)	PREDICTED: protein NBR1 homolog [Brassica rapa]	RecName: Full=Protein NBR1 homolog {ECO:0000305}; Short=AtNBR1 {ECO:0000303|PubMed:21606687}; AltName: Full=At4g24690 {ECO:0000312|EMBL:AAP37784.1};	SubName: Full=Uncharacterized protein {ECO:0000313|EnsemblPlants:Bra010484.1-P};	Uncharacterized conserved protein	GO:0005737,cytoplasm; GO:0005773,vacuole; GO:0043130,ubiquitin binding; GO:0008270,zinc ion binding; GO:0016236,macroautophagy; GO:0051258,protein polymerization; GO:0015031,protein transport	UBA/TS-N domain
BjuA029653	1	A08	19082285	19083072	+	K18470 Rho GTPase-activating protein 1 | (RefSeq) protein GDAP2 homolog (A)	ganglioside-induced differentiation-associated protein 2-like [Brassica napus]	--	SubName: Full=Uncharacterized protein {ECO:0000313|EnsemblPlants:Bra010519.1-P};	Hismacro and SEC14 domain-containing proteins	--	Divergent CRAL/TRIO domain
BjuA029664	1	A08	19140111	19140689	+	K19040 E3 ubiquitin-protein ligase ATL10/75/76/77/78 [EC:2.3.2.27] | (RefSeq) RING-H2 finger protein ATL78-like (A)	PREDICTED: probable E3 ubiquitin-protein ligase ATL45 [Brassica rapa]	RecName: Full=Probable E3 ubiquitin-protein ligase ATL45 {ECO:0000305}; EC=2.3.2.27 {ECO:0000305}; AltName: Full=RING-H2 finger A3b {ECO:0000303|PubMed:9781696}; AltName: Full=RING-H2 finger protein ATL45 {ECO:0000305}; AltName: Full=RING-H2 zinc finger protein RHA3b {ECO:0000305}; AltName: Full=RING-type E3 ubiquitin transferase ATL45 {ECO:0000305};	SubName: Full=Uncharacterized protein {ECO:0000313|EnsemblPlants:Bra010532.1-P};	FOG: Predicted E3 ubiquitin ligase	GO:0016021,integral component of membrane; GO:0046872,metal ion binding; GO:0061630,ubiquitin protein ligase activity; GO:0006952,defense response; GO:0043161,proteasome-mediated ubiquitin-dependent protein catabolic process; GO:0010200,response to chitin	RING-variant domain
BjuA029666	1	A08	19149112	19150988	-	K21433 ankyrin repeat domain-containing protein 1 | (RefSeq) predicted protein (A)	BnaA08g14990D [Brassica napus]	RecName: Full=Ankyrin repeat domain-containing protein 2A {ECO:0000303|PubMed:18193034}; Short=AtAKR2;	SubName: Full=BnaA08g14990D protein {ECO:0000313|EMBL:CDY24811.1};	FOG: Ankyrin repeat	GO:0009707,chloroplast outer membrane; GO:0005737,cytoplasm; GO:0005634,nucleus; GO:0030941,chloroplast targeting sequence binding; GO:0051861,glycolipid binding	UCH-binding domain
BjuA029813	1	A08	20078699	20080013	+	K19720 collagen, type III, alpha | (RefSeq) predicted protein (A)	PREDICTED: B-box zinc finger protein 20 [Brassica rapa]	RecName: Full=B-box zinc finger protein 20 {ECO:0000303|PubMed:19920209}; AltName: Full=Protein BZR1 SUPPRESSOR 1 {ECO:0000303|PubMed:22535582}; AltName: Full=Protein DOUBLE B-BOX 2; AltName: Full=Protein SALT TOLERANCE HOMOLOG 7;	SubName: Full=Uncharacterized protein {ECO:0000313|EnsemblPlants:Bra010713.1-P};	--	GO:0005634,nucleus; GO:0003700,DNA-binding transcription factor activity; GO:0043565,sequence-specific DNA binding; GO:0000989,NA; GO:0008270,zinc ion binding; GO:1900458,negative regulation of brassinosteroid mediated signaling pathway; GO:2000306,positive regulation of photomorphogenesis; GO:0006355,regulation of transcription, DNA-templated; GO:0009741,response to brassinosteroid; GO:0010200,r…	B-box zinc finger
BjuA029817	1	A08	20109522	20117869	-	K12385 Niemann-Pick C1 protein | (RefSeq) Niemann-Pick C1 protein (A)	PREDICTED: Niemann-Pick C1 protein [Brassica rapa]	--	SubName: Full=Uncharacterized protein {ECO:0000313|EnsemblPlants:Bra010746.1-P};	Cholesterol transport protein (Niemann-Pick C disease protein)	GO:0016021,integral component of membrane; GO:0005774,vacuolar membrane; GO:0005319,lipid transporter activity; GO:0048868,pollen tube development; GO:0090153,regulation of sphingolipid biosynthetic process	Sterol-sensing domain of SREBP cleavage-activation
BjuA029944	1	A08	20952245	20956638	-	K01866 tyrosyl-tRNA synthetase [EC:6.1.1.1] | (RefSeq) tyrosine--tRNA ligase 2, cytoplasmic-like (A)	tyrosine--tRNA ligase 2, cytoplasmic-like [Brassica napus]	RecName: Full=Tyrosine--tRNA ligase 2, cytoplasmic {ECO:0000305}; EC=6.1.1.1 {ECO:0000305}; AltName: Full=Tyrosyl-tRNA synthetase {ECO:0000305}; Short=TyrRS {ECO:0000305};	SubName: Full=Uncharacterized protein {ECO:0000313|EnsemblPlants:Bra010883.1-P};	Tyrosyl-tRNA synthetase, cytoplasmic	GO:0005737,cytoplasm; GO:0005524,ATP binding; GO:0004831,tyrosine-tRNA ligase activity; GO:0004832,valine-tRNA ligase activity; GO:0006438,valyl-tRNA aminoacylation	tRNA synthetases class I (W and Y)
BjuA029997	1	A08	21277064	21282984	-	K09260 MADS-box transcription enhancer factor 2A | (RefSeq) hypothetical protein (A)	PREDICTED: agamous-like MADS-box protein AGL9 homolog isoform X1 [Brassica rapa]	RecName: Full=Agamous-like MADS-box protein AGL9 homolog; AltName: Full=MADS D;	SubName: Full=BnaAnng21750D protein {ECO:0000313|EMBL:CDY66153.1};	MADS box transcription factor	GO:0005634,nucleus; GO:0003700,DNA-binding transcription factor activity; GO:0046983,protein dimerization activity; GO:0000977,RNA polymerase II regulatory region sequence-specific DNA binding; GO:0045944,positive regulation of transcription by RNA polymerase II; GO:0006351,transcription, DNA-templated	Putative Actinobacterial Holin-X, holin superfamily III
BjuA030233	1	A08	21807826	21809115	-	K11982 E3 ubiquitin-protein ligase RNF115/126 [EC:2.3.2.27] | (RefSeq) E3 ubiquitin-protein ligase RING1-like (A)	PREDICTED: E3 ubiquitin-protein ligase RING1-like [Brassica oleracea var. oleracea]	RecName: Full=E3 ubiquitin-protein ligase MPSR1 {ECO:0000305}; EC=2.3.2.27 {ECO:0000269|PubMed:29087340}; AltName: Full=Protein MISFOLDED PROTEIN SENSING RING E3 LIGASE 1 {ECO:0000303|PubMed:29087340}; AltName: Full=RING-type E3 ubiquitin transferase MPSR1 {ECO:0000305};	SubName: Full=Uncharacterized protein {ECO:0000313|EnsemblPlants:Bra016290.1-P};	FOG: Predicted E3 ubiquitin ligase	GO:0005737,cytoplasm; GO:0005829,cytosol; GO:0046872,metal ion binding; GO:0051787,misfolded protein binding; GO:0061630,ubiquitin protein ligase activity; GO:0061659,ubiquitin-like protein ligase activity; GO:0071218,cellular response to misfolded protein; GO:0071629,cytoplasm protein quality control by the ubiquitin-proteasome system; GO:0043161,proteasome-mediated ubiquitin-dependent protein c…	Prokaryotic RING finger family 4
BjuA030318	1	A08	22436622	22438055	+	K19755 radial spoke head protein 1 | (RefSeq) MORN repeat-containing protein 4-like (A)	radial spoke head 10 homolog B-like [Brassica napus]	RecName: Full=Phosphatidylinositol 4-phosphate 5-kinase 1; Short=AtPIP5K1; EC=2.7.1.68; AltName: Full=1-phosphatidylinositol 4-phosphate kinase 1; AltName: Full=Diphosphoinositide kinase 1; AltName: Full=PtdIns(4)P-5-kinase 1;	SubName: Full=Uncharacterized protein {ECO:0000313|EnsemblPlants:Bra016399.1-P};	Junctional membrane complex protein Junctophilin and related MORN repeat proteins	GO:0005886,plasma membrane; GO:0016308,1-phosphatidylinositol-4-phosphate 5-kinase activity; GO:0051015,actin filament binding; GO:0003785,actin monomer binding; GO:0005524,ATP binding; GO:0016307,phosphatidylinositol phosphate kinase activity	MORN repeat
BjuA030364	1	A08	22708673	22709806	+	--	PREDICTED: putative F-box/kelch-repeat protein At1g20790 [Brassica rapa]	RecName: Full=Putative F-box/kelch-repeat protein At1g20790;	SubName: Full=Uncharacterized protein {ECO:0000313|EnsemblPlants:Bra016452.1-P};	--	GO:0004842,ubiquitin-protein transferase activity; GO:0031146,SCF-dependent proteasomal ubiquitin-dependent protein catabolic process	F-box domain
BjuA030468	1	A08	23266156	23268720	+	K20794 N-alpha-acetyltransferase 40 [EC:2.3.1.257] | (RefSeq) N-alpha-acetyltransferase 40-like isoform X2 (A)	PREDICTED: N-alpha-acetyltransferase 40 isoform X2 [Brassica rapa]	--	SubName: Full=Uncharacterized protein {ECO:0000313|EnsemblPlants:Bra016559.1-P};	Acetyltransferase (GNAT) domain-containing protein	GO:0008080,N-acetyltransferase activity	Acetyltransferase (GNAT) domain
BjuA030471	1	A08	23284204	23284725	+	K13448 calcium-binding protein CML | (RefSeq) probable calcium-binding protein CML27 (A)	PREDICTED: probable calcium-binding protein CML27 [Brassica rapa]	RecName: Full=Probable calcium-binding protein CML27; AltName: Full=Calmodulin-like protein 27;	SubName: Full=Uncharacterized protein {ECO:0000313|EnsemblPlants:Bra016564.1-P};	Calmodulin and related proteins (EF-Hand superfamily)	GO:0005886,plasma membrane; GO:0005773,vacuole; GO:0005509,calcium ion binding	Secreted protein acidic and rich in cysteine Ca binding region
BjuA030642	1	A02	31194655	31195632	+	K09287 RAV-like factor | (RefSeq) AP2/ERF and B3 domain-containing transcription factor ARF14-like (A)	PREDICTED: AP2/ERF and B3 domain-containing transcription factor ARF14-like [Brassica rapa]	RecName: Full=AP2/ERF and B3 domain-containing transcription factor ARF14; AltName: Full=Protein AUXIN RESPONSE FACTOR 14; AltName: Full=RAV1-like ethylene-responsive transcription factor ARF14;	SubName: Full=Uncharacterized protein {ECO:0000313|EnsemblPlants:Bra026509.1-P};	--	GO:0005634,nucleus; GO:0003700,DNA-binding transcription factor activity; GO:0043565,sequence-specific DNA binding; GO:0044212,transcription regulatory region DNA binding; GO:0009873,ethylene-activated signaling pathway; GO:0006351,transcription, DNA-templated	AP2 domain
BjuA030806	1	A08	22974187	22977271	+	K00789 S-adenosylmethionine synthetase [EC:2.5.1.6] | (RefSeq) S-adenosylmethionine synthase (A)	PREDICTED: uncharacterized protein LOC108822554 [Raphanus sativus]	--	SubName: Full=Uncharacterized protein {ECO:0000313|EnsemblPlants:Bo8g068280.1};	--	--	VWA domain containing CoxE-like protein
BjuA031012	1	A08	24123850	24124203	+	--	hypothetical protein [Brassica rapa]	--	SubName: Full=Uncharacterized protein {ECO:0000313|EMBL:ABQ50561.1};	--	GO:0000822,inositol hexakisphosphate binding; GO:0009734,auxin-activated signaling pathway	--
BjuA031022	1	A08	24149395	24151230	+	K17964 leucine-rich PPR motif-containing protein, mitochondrial | (RefSeq) pentatricopeptide repeat-containing protein At1g12300, mitochondrial (A)	pentatricopeptide repeat-containing protein At1g12620-like [Brassica napus]	RecName: Full=Pentatricopeptide repeat-containing protein At1g12620;	SubName: Full=Uncharacterized protein {ECO:0000313|EnsemblPlants:Bra016762.1-P};	FOG: PPR repeat	GO:0005739,mitochondrion; GO:0004519,endonuclease activity; GO:0003723,RNA binding; GO:0080156,mitochondrial mRNA modification; GO:0006397,mRNA processing	Vps23 core domain
BjuA031211	1	A08	24877444	24880473	+	K11844 ubiquitin carboxyl-terminal hydrolase 16/45 [EC:3.4.19.12] | (RefSeq) ubiquitin carboxyl-terminal hydrolase 2 (A)	myosin-binding protein 1-like [Brassica napus]	RecName: Full=Myosin-binding protein 1 {ECO:0000303|PubMed:23995081};	SubName: Full=Uncharacterized protein {ECO:0000313|EnsemblPlants:Bo8g058030.1};	--	GO:0016021,integral component of membrane; GO:0030133,transport vesicle; GO:0017022,myosin binding	Zein-binding
BjuA031214	1	A08	24884717	24907863	-	K10357 myosin V | (RefSeq) myosin-9-like (A)	myosin-9-like [Brassica napus]	RecName: Full=Myosin-9; AltName: Full=Myosin XI C; Short=AtXIC;	SubName: Full=BnaA08g26800D protein {ECO:0000313|EMBL:CDY31130.1};	Myosin class V heavy chain	GO:0016459,myosin complex; GO:0003779,actin binding; GO:0005524,ATP binding; GO:0005516,calmodulin binding; GO:0000146,microfilament motor activity; GO:0003774,motor activity; GO:0007015,actin filament organization; GO:0030048,actin filament-based movement; GO:0051640,organelle localization; GO:0009860,pollen tube growth	Yuri gagarin
BjuA031278	1	A08	25503655	25506931	+	K15113 solute carrier family 25 (mitochondrial iron transporter), member 28/37 | (RefSeq) hypothetical protein (A)	BnaA08g28800D [Brassica napus]	RecName: Full=Zinc finger protein CONSTANS-LIKE 7;	SubName: Full=Uncharacterized protein {ECO:0000313|EnsemblPlants:Bra030669.1-P};	GATA-4/5/6 transcription factors	GO:0005730,nucleolus; GO:0003700,DNA-binding transcription factor activity; GO:0008270,zinc ion binding; GO:0045893,positive regulation of transcription, DNA-templated; GO:0006355,regulation of transcription, DNA-templated; GO:0010223,secondary shoot formation; GO:0009641,shade avoidance	CCT motif
BjuA031419	1	A09	1569175	1570929	-	K01507 inorganic pyrophosphatase [EC:3.6.1.1] | (RefSeq) soluble inorganic pyrophosphatase 1-like (A)	soluble inorganic pyrophosphatase 1-like [Brassica napus]	RecName: Full=Soluble inorganic pyrophosphatase 1 {ECO:0000303|PubMed:15135060}; EC=3.6.1.1 {ECO:0000269|Ref.9}; AltName: Full=Pyrophosphate phospho-hydrolase 1 {ECO:0000303|PubMed:15135060}; Short=PPase 1 {ECO:0000303|PubMed:15135060};	SubName: Full=Uncharacterized protein {ECO:0000313|EnsemblPlants:Bo9g004040.1};	Inorganic pyrophosphatase/Nucleosome remodeling factor, subunit NURF38	GO:0005737,cytoplasm; GO:0005829,cytosol; GO:0005634,nucleus; GO:0004427,inorganic diphosphatase activity; GO:0000287,magnesium ion binding; GO:0019915,lipid storage; GO:0006796,phosphate-containing compound metabolic process	Inorganic pyrophosphatase
BjuA031425	1	A09	1475925	1478322	+	K00521 ferric-chelate reductase [EC:1.16.1.7] | (RefSeq) ferric reduction oxidase 7, chloroplastic-like (A)	NAC domain-containing protein 69-like [Brassica napus]	RecName: Full=NAC domain-containing protein 69 {ECO:0000303|PubMed:15029955}; Short=ANAC069 {ECO:0000303|PubMed:15029955}; AltName: Full=Protein NAC WITH TRANSMEMBRANE MOTIF 2; AltName: Full=Protein NTM1-like 13 {ECO:0000303|PubMed:17158162};	SubName: Full=BnaA09g51620D protein {ECO:0000313|EMBL:CDY59814.1}; SubName: Full=NAC transcription factor 69-1 {ECO:0000313|EMBL:AIS36138.1};	--	GO:0016021,integral component of membrane; GO:0005634,nucleus; GO:0005886,plasma membrane; GO:0003677,DNA binding; GO:0003700,DNA-binding transcription factor activity; GO:0045893,positive regulation of transcription, DNA-templated; GO:0006351,transcription, DNA-templated	No apical meristem (NAM) protein
BjuA031546	1	A09	1843515	1844613	-	K07418 cytochrome P450 family 2 subfamily J [EC:1.14.14.1] | (RefSeq) cytochrome P450 71B17-like (A)	cytochrome P450 71B4-like [Brassica napus]	RecName: Full=Cytochrome P450 71B4; EC=1.14.-.-;	SubName: Full=Uncharacterized protein {ECO:0000313|EnsemblPlants:Bra034235.1-P};	Cytochrome P450 CYP2 subfamily	GO:0016021,integral component of membrane; GO:0016020,membrane; GO:0020037,heme binding; GO:0005506,iron ion binding; GO:0016709,oxidoreductase activity, acting on paired donors, with incorporation or reduction of molecular oxygen, NAD(P)H as one donor, and incorporation of one atom of oxygen; GO:0044550,secondary metabolite biosynthetic process	Cytochrome P450
BjuA031547	1	A09	1844616	1844885	-	K20617 cytochrome P450 family 71 subfamily A | (RefSeq) hypothetical protein (A)	BnaAnng14290D [Brassica napus]	RecName: Full=Cytochrome P450 71B4; EC=1.14.-.-;	SubName: Full=BnaAnng14290D protein {ECO:0000313|EMBL:CDY56377.1};	Cytochrome P450 CYP2 subfamily	GO:0016021,integral component of membrane; GO:0016020,membrane; GO:0020037,heme binding; GO:0005506,iron ion binding; GO:0016709,oxidoreductase activity, acting on paired donors, with incorporation or reduction of molecular oxygen, NAD(P)H as one donor, and incorporation of one atom of oxygen; GO:0044550,secondary metabolite biosynthetic process	Cytochrome P450
BjuA031574	1	A09	3619566	3625673	-	K01188 beta-glucosidase [EC:3.2.1.21] | (RefSeq) uncharacterized protein LOC106394339 (A)	PREDICTED: uncharacterized protein LOC108808110 [Raphanus sativus]	RecName: Full=AAA-ATPase At3g28580; EC=3.6.1.3 {ECO:0000250|UniProtKB:Q9FLD5};	SubName: Full=BnaC02g22580D protein {ECO:0000313|EMBL:CDY45862.1};	FOG: Reverse transcriptase	GO:0005783,endoplasmic reticulum; GO:0016021,integral component of membrane; GO:0005524,ATP binding; GO:0016887,ATPase activity; GO:0009737,response to abscisic acid; GO:0000304,response to singlet oxygen	Reverse transcriptase-like
BjuA031958	1	A09	4571267	4576609	-	K15535 phosphoglucan, water dikinase [EC:2.7.9.5] | (RefSeq) phosphoglucan, water dikinase, chloroplastic (A)	PREDICTED: phosphoglucan, water dikinase, chloroplastic [Brassica rapa]	RecName: Full=Phosphoglucan, water dikinase, chloroplastic; EC=2.7.9.5; Flags: Precursor;	SubName: Full=Uncharacterized protein {ECO:0000313|EnsemblPlants:Bra036577.1-P};	--	GO:0009507,chloroplast; GO:0009570,chloroplast stroma; GO:0009536,plastid; GO:0102217,6-phosphoglucan, water dikinase activity; GO:0005524,ATP binding; GO:0019200,carbohydrate kinase activity; GO:0046872,metal ion binding; GO:0051752,phosphoglucan, water dikinase activity; GO:2001070,starch binding; GO:0046777,protein autophosphorylation; GO:0005983,starch catabolic process; GO:0005982,starch met…	Starch binding domain
BjuA032351	1	A09	4833474	4835465	-	K13354 solute carrier family 25 (peroxisomal adenine nucleotide transporter), member 17 | (RefSeq) peroxisomal adenine nucleotide carrier 1-like (A)	PREDICTED: peroxisomal adenine nucleotide carrier 2-like [Brassica rapa]	RecName: Full=Peroxisomal adenine nucleotide carrier 2;	SubName: Full=Uncharacterized protein {ECO:0000313|EnsemblPlants:Bra036625.1-P};	Predicted mitochondrial carrier protein	GO:0005779,integral component of peroxisomal membrane; GO:0005743,mitochondrial inner membrane; GO:0005777,peroxisome; GO:0015217,ADP transmembrane transporter activity; GO:0015297,antiporter activity; GO:0005347,ATP transmembrane transporter activity; GO:0015866,ADP transport; GO:0015867,ATP transport; GO:0006635,fatty acid beta-oxidation; GO:0080024,indolebutyric acid metabolic process; GO:0006…	Mitochondrial carrier protein
BjuA032512	1	A09	5446537	5456130	-	K04733 interleukin-1 receptor-associated kinase 4 [EC:2.7.11.1] | (RefSeq) G-type lectin S-receptor-like serine/threonine-protein kinase LECRK2 (A)	BnaA09g05490D [Brassica napus]	RecName: Full=G-type lectin S-receptor-like serine/threonine-protein kinase RLK1; EC=2.7.11.1; AltName: Full=Receptor-like protein kinase 1; Flags: Precursor;	SubName: Full=Uncharacterized protein {ECO:0000313|EnsemblPlants:Bra035953.1-P};	--	GO:0016021,integral component of membrane; GO:0005886,plasma membrane; GO:0005524,ATP binding; GO:0005516,calmodulin binding; GO:0030246,carbohydrate binding; GO:0004674,protein serine/threonine kinase activity; GO:0006468,protein phosphorylation	PAN-like domain
BjuA032536	1	A09	5597055	5597663	-	K09286 EREBP-like factor | (RefSeq) ethylene-responsive transcription factor 5 (A)	PREDICTED: ethylene-responsive transcription factor ERF107 [Brassica rapa]	RecName: Full=Ethylene-responsive transcription factor ERF107;	SubName: Full=Uncharacterized protein {ECO:0000313|EnsemblPlants:Bra035919.1-P};	--	GO:0005634,nucleus; GO:0003700,DNA-binding transcription factor activity; GO:0043565,sequence-specific DNA binding; GO:0044212,transcription regulatory region DNA binding; GO:0000976,transcription regulatory region sequence-specific DNA binding; GO:0009873,ethylene-activated signaling pathway; GO:0019760,glucosinolate metabolic process; GO:1904277,negative regulation of wax biosynthetic process; …	AP2 domain
BjuA032656	1	A09	7435451	7437819	-	K16075 magnesium transporter | (RefSeq) magnesium transporter MRS2-2-like (A)	magnesium transporter MRS2-2 isoform X2 [Brassica napus]	RecName: Full=Magnesium transporter MRS2-2; AltName: Full=Magnesium Transporter 9; Short=AtMGT9;	SubName: Full=BnaA09g06890D protein {ECO:0000313|EMBL:CDY18706.1};	Magnesium transporters: CorA family	GO:0016021,integral component of membrane; GO:0005886,plasma membrane; GO:0015095,magnesium ion transmembrane transporter activity; GO:0009555,pollen development	Intermediate filament protein
BjuA032705	1	A01	37951984	37955593	+	K19613 leucine-rich repeat protein SHOC2 | (RefSeq) disease resistance protein TAO1-like (A)	disease resistance protein RPS6 [Brassica napus]	RecName: Full=Disease resistance protein RPS6 {ECO:0000303|PubMed:19525323}; AltName: Full=Resistance to Pseudomonas syringae 6 {ECO:0000303|PubMed:19525323};	SubName: Full=BnaA01g32130D protein {ECO:0000313|EMBL:CDY41306.1};	--	GO:0043531,ADP binding; GO:0006952,defense response; GO:0007165,signal transduction	AFG1-like ATPase
BjuA032818	1	A09	6635200	6641640	-	K07088 uncharacterized protein | (RefSeq) protein PIN-LIKES 7-like (A)	protein PIN-LIKES 7-like [Brassica napus]	RecName: Full=Protein PIN-LIKES 7 {ECO:0000303|PubMed:22504182}; AltName: Full=Auxin efflux carrier-like protein 7 {ECO:0000303|PubMed:22504182};	SubName: Full=BnaA09g08160D protein {ECO:0000313|EMBL:CDY18579.1};	Predicted membrane protein	GO:0005789,endoplasmic reticulum membrane; GO:0016021,integral component of membrane; GO:0009734,auxin-activated signaling pathway; GO:0009733,response to auxin; GO:0055085,transmembrane transport	Ras of Complex, Roc, domain of DAPkinase
BjuA032821	1	A09	6699810	6702606	+	K03715 1,2-diacylglycerol 3-beta-galactosyltransferase [EC:2.4.1.46] | (RefSeq) monogalactosyldiacylglycerol synthase 3, chloroplastic (A)	PREDICTED: monogalactosyldiacylglycerol synthase 3, chloroplastic [Brassica rapa]	RecName: Full=Monogalactosyldiacylglycerol synthase 3, chloroplastic; Short=AtMGD3; EC=2.4.1.46; AltName: Full=MGDG synthase type C; Flags: Precursor;	SubName: Full=Uncharacterized protein {ECO:0000313|EnsemblPlants:Bra037199.1-P};	--	GO:0009707,chloroplast outer membrane; GO:0046509,1,2-diacylglycerol 3-beta-galactosyltransferase activity; GO:0016036,cellular response to phosphate starvation; GO:0006631,fatty acid metabolic process; GO:0019374,galactolipid metabolic process; GO:0009247,glycolipid biosynthetic process	Glycosyl transferases group 1
BjuA032836	1	A09	6825327	6829170	+	K00140 malonate-semialdehyde dehydrogenase (acetylating) / methylmalonate-semialdehyde dehydrogenase [EC:1.2.1.18 1.2.1.27] | (RefSeq) methylmalonate-semialdehyde dehydrogenase [acylating], mitochondrial (A)	methylmalonate-semialdehyde dehydrogenase [acylating]	RecName: Full=Methylmalonate-semialdehyde dehydrogenase [acylating], mitochondrial; Short=MM-ALDH; Short=MMSDH; Short=Malonate-semialdehyde dehydrogenase [acylating]; EC=1.2.1.27; AltName: Full=Aldehyde dehydrogenase family 6 member B2; Flags: Precursor;	SubName: Full=BnaA09g08370D protein {ECO:0000313|EMBL:CDY37216.1};	Methylmalonate semialdehyde dehydrogenase	GO:0005739,mitochondrion; GO:0005507,copper ion binding; GO:0004491,methylmalonate-semialdehyde dehydrogenase (acylating) activity; GO:0006979,response to oxidative stress	Aldehyde dehydrogenase family
BjuA032907	1	A09	9189583	9191119	-	K12345 3-oxo-5-alpha-steroid 4-dehydrogenase 3 [EC:1.3.1.22 1.3.1.94] | (RefSeq) polyprenol reductase 2-like (A)	PREDICTED: polyprenol reductase 2-like isoform X1 [Brassica rapa]	RecName: Full=Polyprenol reductase 2 {ECO:0000303|PubMed:26628744}; EC=1.3.1.94 {ECO:0000269|PubMed:26628744};	SubName: Full=BnaC09g09050D protein {ECO:0000313|EMBL:CDY26778.1};	Predicted steroid reductase	GO:0005783,endoplasmic reticulum; GO:0005789,endoplasmic reticulum membrane; GO:0005794,Golgi apparatus; GO:0016021,integral component of membrane; GO:0102389,polyprenol reductase activity; GO:0006629,lipid metabolic process; GO:0006487,protein N-linked glycosylation	3-oxo-5-alpha-steroid 4-dehydrogenase
BjuA032959	1	A09	9587763	9588338	+	K11275 histone H1/5 | (RefSeq) histone H1 (A)	PREDICTED: histone H1 [Brassica oleracea var. oleracea]	RecName: Full=Histone H1;	SubName: Full=Uncharacterized protein {ECO:0000313|EnsemblPlants:Bo9g026260.1};	--	GO:0000786,nucleosome; GO:0005634,nucleus; GO:0003677,DNA binding; GO:0006334,nucleosome assembly	linker histone H1 and H5 family
BjuA033208	1	A09	10350959	10353675	-	K00901 diacylglycerol kinase (ATP) [EC:2.7.1.107] | (RefSeq) diacylglycerol kinase 5 (A)	PREDICTED: diacylglycerol kinase 5 [Brassica rapa]	RecName: Full=Diacylglycerol kinase 5; Short=AtDGK5; Short=DAG kinase 5; EC=2.7.1.107; AltName: Full=Diglyceride kinase 5; Short=DGK 5;	RecName: Full=Diacylglycerol kinase {ECO:0000256|RuleBase:RU361128}; Short=DAG kinase {ECO:0000256|RuleBase:RU361128}; EC=2.7.1.107 {ECO:0000256|RuleBase:RU361128};	Diacylglycerol kinase	GO:0005524,ATP binding; GO:0004143,diacylglycerol kinase activity; GO:0003951,NAD+ kinase activity; GO:0006952,defense response; GO:0007205,protein kinase C-activating G protein-coupled receptor signaling pathway	Diacylglycerol kinase catalytic domain
BjuA033331	1	A09	12980342	12980896	-	--	--	--	--	--	--	--
BjuA033450	1	A09	14005125	14006408	+	K05275 pyridoxine 4-dehydrogenase [EC:1.1.1.65] | (RefSeq) pyridoxal reductase-like (A)	PREDICTED: probable aldo-keto reductase 4 [Brassica rapa]	RecName: Full=Probable aldo-keto reductase 4; EC=1.1.1.-;	SubName: Full=Uncharacterized protein {ECO:0000313|EMBL:EFH62856.1};	Voltage-gated shaker-like K+ channel, subunit beta/KCNAB	GO:0005829,cytosol; GO:0016491,oxidoreductase activity; GO:0046686,response to cadmium ion	Aldo/keto reductase family
BjuA033451	1	A09	14006573	14006842	+	K05275 pyridoxine 4-dehydrogenase [EC:1.1.1.65] | (RefSeq) pyridoxal reductase-like (A)	PREDICTED: probable aldo-keto reductase 4 [Brassica rapa]	RecName: Full=Probable aldo-keto reductase 3; EC=1.1.1.-;	SubName: Full=Uncharacterized protein {ECO:0000313|EnsemblPlants:Bra027139.1-P};	Voltage-gated shaker-like K+ channel, subunit beta/KCNAB	GO:0009941,chloroplast envelope; GO:0005886,plasma membrane; GO:0016491,oxidoreductase activity	Aldo/keto reductase family
BjuA033608	1	A09	15599295	15600519	+	K20660 cytochrome P450 family 709 | (RefSeq) cytochrome P450 709B3-like (A)	BnaA06g32050D [Brassica napus]	RecName: Full=Cytochrome P450 709B3 {ECO:0000305}; EC=1.14.-.- {ECO:0000305};	SubName: Full=Uncharacterized protein {ECO:0000313|EnsemblPlants:Bra025281.1-P};	Cytochrome P450 CYP4/CYP19/CYP26 subfamilies	GO:0016021,integral component of membrane; GO:0020037,heme binding; GO:0005506,iron ion binding; GO:0004497,monooxygenase activity; GO:0016705,oxidoreductase activity, acting on paired donors, with incorporation or reduction of molecular oxygen; GO:0009737,response to abscisic acid; GO:0009651,response to salt stress	Cytochrome P450
BjuA033609	1	A09	15623714	15624244	+	K20393 PRA1 family protein 3 | (RefSeq) hypothetical protein (A)	PREDICTED: uncharacterized protein LOC103838685 isoform X2 [Brassica rapa]	--	SubName: Full=Uncharacterized protein {ECO:0000313|EnsemblPlants:Bra027933.1-P};	--	--	Phorbol esters/diacylglycerol binding domain (C1 domain)
BjuA033644	1	A09	15905554	15909380	+	K10870 RAD51-like protein 2 | (RefSeq) DNA repair protein RAD51 homolog 3-like (A)	acyltransferase-like protein At1g54570, chloroplastic [Brassica napus]	RecName: Full=Acyltransferase-like protein At1g54570, chloroplastic; EC=2.3.1.-; Flags: Precursor;	SubName: Full=BnaA09g15830D protein {ECO:0000313|EMBL:CDY42348.1};	--	GO:0009507,chloroplast; GO:0010287,plastoglobule; GO:0004144,diacylglycerol O-acyltransferase activity; GO:0033306,phytol metabolic process; GO:0019432,triglyceride biosynthetic process	Uncharacterised protein family (UPF0227)
BjuA033844	1	A09	18973233	18974727	+	K23047 E3 ubiquitin-protein ligase UNKL [EC:2.3.2.27] | (RefSeq) zinc finger CCCH domain-containing protein 30-like (A)	AT-hook motif nuclear-localized protein 8 [Brassica napus]	RecName: Full=AT-hook motif nuclear-localized protein 8 {ECO:0000312|EMBL:FAA00279.1};	SubName: Full=BnaA09g18090D protein {ECO:0000313|EMBL:CDY35172.1};	--	GO:0005634,nucleus; GO:0003677,DNA binding; GO:0006355,regulation of transcription, DNA-templated; GO:0006351,transcription, DNA-templated	AT hook motif
BjuA033891	1	A09	19543091	19545002	-	K14445 solute carrier family 13 (sodium-dependent dicarboxylate transporter), member 2/3/5 | (RefSeq) tonoplast dicarboxylate transporter-like (A)	PREDICTED: uncharacterized protein LOC103839518 isoform X1 [Brassica rapa]	RecName: Full=Tonoplast dicarboxylate transporter; Short=AttDT; AltName: Full=Sodium-dicarboxylate cotransporter-like; Short=AtSDAT; AltName: Full=Vacuolar malate transporter;	SubName: Full=BnaC09g20290D protein {ECO:0000313|EMBL:CDY25958.1};	Na+/dicarboxylate, Na+/tricarboxylate and phosphate transporters	GO:0016021,integral component of membrane; GO:0005774,vacuolar membrane; GO:0005773,vacuole; GO:0015140,malate transmembrane transporter activity; GO:0015743,malate transport; GO:0051453,regulation of intracellular pH; GO:0006814,sodium ion transport	Citrate transporter
BjuA033895	1	A09	19567441	19568163	+	K08065 nuclear transcription Y subunit beta | (RefSeq) nuclear transcription factor Y subunit B-6 (A)	nuclear transcription factor Y subunit B-6 [Brassica napus]	RecName: Full=Nuclear transcription factor Y subunit B-6; Short=AtNF-YB-6; AltName: Full=Protein LEAFY COTYLEDON 1-LIKE;	SubName: Full=Uncharacterized protein {ECO:0000313|EnsemblPlants:Bo9g069720.1};	CCAAT-binding factor, subunit A (HAP3)	GO:0005634,nucleus; GO:0033613,activating transcription factor binding; GO:0003700,DNA-binding transcription factor activity; GO:0046982,protein heterodimerization activity; GO:0043565,sequence-specific DNA binding; GO:0009738,abscisic acid-activated signaling pathway; GO:0045893,positive regulation of transcription, DNA-templated; GO:0006355,regulation of transcription, DNA-templated; GO:0006351…	Transcription initiation factor IID, 18kD subunit
BjuA034090	1	A09	14220160	14221962	+	K02639 ferredoxin | (RefSeq) ferredoxin-2-like (A)	PREDICTED: uncharacterized protein LOC103840153 isoform X2 [Brassica rapa]	RecName: Full=Ferredoxin-A; Short=Fd A;	RecName: Full=Ferredoxin {ECO:0000256|RuleBase:RU364001};	--	GO:0009507,chloroplast; GO:0051537,2 iron, 2 sulfur cluster binding; GO:0009055,electron transfer activity; GO:0046872,metal ion binding	2Fe-2S iron-sulfur cluster binding domain
BjuA034108	1	A09	22436045	22439458	+	K08592 sentrin-specific protease 1 [EC:3.4.22.68] | (RefSeq) ubiquitin-like-specific protease ESD4 (A)	PREDICTED: uncharacterized protein LOC108872247 [Brassica rapa]	--	SubName: Full=Uncharacterized protein {ECO:0000313|EnsemblPlants:Bo4g167940.1};	--	GO:0008234,cysteine-type peptidase activity	Ulp1 protease family, C-terminal catalytic domain
BjuA034309	1	A09	21911721	21913024	+	K18045 tyrosine-protein phosphatase SIW14 [EC:3.1.3.48] | (RefSeq) probable tyrosine-protein phosphatase At1g05000 (A)	probable tyrosine-protein phosphatase At1g05000 [Brassica napus]	RecName: Full=Probable tyrosine-protein phosphatase DSP4 {ECO:0000305}; EC=3.1.3.48 {ECO:0000255|PROSITE-ProRule:PRU10044}; AltName: Full=Protein PLANT AND FUNGI ATYPICAL DUAL-SPECIFICITY PHOSPHATASE 4 {ECO:0000303|PubMed:21409566}; Short=AtPFA-DSP4 {ECO:0000303|PubMed:21409566};	SubName: Full=BnaA09g20630D protein {ECO:0000313|EMBL:CDY16685.1};	Predicted protein tyrosine phosphatase	GO:0005737,cytoplasm; GO:0004725,protein tyrosine phosphatase activity; GO:0006952,defense response; GO:1900424,regulation of defense response to bacterium	Protein-tyrosine phosphatase
BjuA034342	1	A04	18664583	18666098	-	K10352 myosin heavy chain | (RefSeq) LOC109769381; protein NETWORKED 1A (A)	PREDICTED: protein NETWORKED 4B isoform X2 [Brassica rapa]	RecName: Full=Protein NETWORKED 4B {ECO:0000303|PubMed:22840520};	SubName: Full=Uncharacterized protein {ECO:0000313|EnsemblPlants:Bra021638.1-P};	--	GO:0003779,actin binding	Autophagy protein 16 (ATG16)
BjuA034411	1	A09	25469283	25469549	-	--	hypothetical protein AALP_AA6G214400 [Arabis alpina]	--	SubName: Full=Uncharacterized protein {ECO:0000313|EMBL:KFK32228.1};	--	--	Wound-induced protein
BjuA034417	1	A09	25650075	25650317	-	--	PREDICTED: uncharacterized protein LOC103839776 [Brassica rapa]	--	SubName: Full=Uncharacterized protein {ECO:0000313|EnsemblPlants:Bra029551.1-P};	--	--	Wound-induced protein
BjuA034557	1	A09	27683845	27685483	-	K14156 choline/ethanolamine kinase [EC:2.7.1.32 2.7.1.82] | (RefSeq) probable choline kinase 3 (A)	PREDICTED: probable choline kinase 3 [Brassica rapa]	RecName: Full=Probable choline kinase 3; EC=2.7.1.32;	SubName: Full=Uncharacterized protein {ECO:0000313|EnsemblPlants:Bra028032.1-P};	Choline kinase	GO:0005524,ATP binding; GO:0004103,choline kinase activity	Haspin like kinase domain
BjuA034559	1	A09	27692101	27693837	+	K14548 U3 small nucleolar RNA-associated protein 4 | (RefSeq) LOW QUALITY PROTEIN: U3 small nucleolar RNA-associated protein 4 homolog (A)	PREDICTED: tryptophan aminotransferase-related protein 3-like [Brassica rapa]	RecName: Full=Tryptophan aminotransferase-related protein 4; EC=2.6.1.-;	SubName: Full=Uncharacterized protein {ECO:0000313|EnsemblPlants:Bra028030.1-P};	--	GO:0016021,integral component of membrane; GO:0016846,carbon-sulfur lyase activity; GO:0008483,transaminase activity	Aminotransferase class I and II
BjuA034573	1	A09	27854053	27856332	-	K08819 cyclin-dependent kinase 12/13 [EC:2.7.11.22 2.7.11.23] | (RefSeq) probable serine/threonine-protein kinase At1g09600 (A)	probable serine/threonine-protein kinase At1g09600 [Brassica napus]	RecName: Full=Probable serine/threonine-protein kinase At1g09600; EC=2.7.11.-;	SubName: Full=Uncharacterized protein {ECO:0000313|EnsemblPlants:Bra028011.1-P};	Cdc2-related protein kinase	GO:0005634,nucleus; GO:0005524,ATP binding; GO:0004693,cyclin-dependent protein serine/threonine kinase activity; GO:0006468,protein phosphorylation	Protein tyrosine kinase
BjuA034733	1	A09	30862378	30864624	-	K17388 Rho-associated protein kinase 2 [EC:2.7.11.1] | (RefSeq) uncharacterized LOC104881115 (A)	WPP domain-associated protein-like [Brassica napus]	RecName: Full=WPP domain-associated protein;	SubName: Full=Uncharacterized protein {ECO:0000313|EnsemblPlants:Bra032399.1-P};	--	GO:0005794,Golgi apparatus; GO:0005739,mitochondrion	--
BjuA035009	1	A09	34302827	34303995	+	--	PREDICTED: uncharacterized protein LOC103839063 [Brassica rapa]	RecName: Full=E3 ubiquitin-protein ligase AIRP2 {ECO:0000305}; EC=2.3.2.27 {ECO:0000269|PubMed:21969385}; AltName: Full=Protein ABA INSENSITIVE RING PROTEIN 2 {ECO:0000303|PubMed:21969385}; Short=AtAIRP2 {ECO:0000303|PubMed:21969385}; AltName: Full=RING-type E3 ubiquitin transferase AIRP2 {ECO:0000305};	SubName: Full=Uncharacterized protein {ECO:0000313|EnsemblPlants:Bo5g051810.1};	Predicted E3 ubiquitin ligase	GO:0005829,cytosol; GO:0061630,ubiquitin protein ligase activity; GO:0009737,response to abscisic acid; GO:0009651,response to salt stress; GO:0006511,ubiquitin-dependent protein catabolic process	zinc-RING finger domain
BjuA035135	1	A09	35506406	35507836	+	K18878 BHLH transcription factor Upa20 | (RefSeq) Upa20; transcription factor bHLH137-like (A)	PREDICTED: transcription factor HBI1-like isoform X2 [Brassica rapa]	RecName: Full=Transcription factor HBI1; AltName: Full=Basic helix-loop-helix protein 64; Short=AtbHLH64; Short=bHLH 64; AltName: Full=Protein HOMOLOG OF BEE2 INTERACTING WITH IBH1; AltName: Full=Transcription factor EN 79; AltName: Full=bHLH transcription factor bHLH064;	SubName: Full=BnaA06g25320D protein {ECO:0000313|EMBL:CDY29225.1};	--	GO:0005634,nucleus; GO:0003677,DNA binding; GO:0046983,protein dimerization activity; GO:0009742,brassinosteroid mediated signaling pathway; GO:0009740,gibberellic acid mediated signaling pathway; GO:0040008,regulation of growth; GO:0006355,regulation of transcription, DNA-templated; GO:0006351,transcription, DNA-templated	Helix-loop-helix DNA-binding domain
BjuA035270	1	A09	40712924	40715197	-	K01265 methionyl aminopeptidase [EC:3.4.11.18] | (RefSeq) predicted protein (A)	ERBB-3 BINDING PROTEIN 1 isoform X1 [Brassica napus]	RecName: Full=ERBB-3 BINDING PROTEIN 1 {ECO:0000303|PubMed:17024182}; Short=AtEBP1 {ECO:0000303|PubMed:17024182}; AltName: Full=Proliferation-associated protein G2p {ECO:0000303|PubMed:17024182}; Short=AtG2 {ECO:0000303|PubMed:10645728}; AltName: Full=Protein CELL-PROLIFERATION-RELATED {ECO:0000303|PubMed:15689342}; Short=AtCPR {ECO:0000303|PubMed:15689342};	SubName: Full=Uncharacterized protein {ECO:0000313|EnsemblPlants:Bra006878.1-P};	Metallopeptidase	GO:0030529,NA; GO:0005730,nucleolus; GO:0005634,nucleus; GO:0005886,plasma membrane; GO:0003723,RNA binding; GO:0009734,auxin-activated signaling pathway; GO:0044843,cell cycle G1/S phase transition; GO:0007275,multicellular organism development; GO:0051302,regulation of cell division; GO:0001558,regulation of cell growth; GO:0009735,response to cytokinin; GO:0006364,rRNA processing	Metallopeptidase family M24
BjuA035286	1	A09	40602085	40604701	+	--	PREDICTED: stress response protein nst1-like [Brassica rapa]	--	SubName: Full=Uncharacterized protein {ECO:0000313|EnsemblPlants:Bra036786.1-P};	--	--	TFIIB zinc-binding
BjuA035517	1	A09	42640833	42644436	+	K13525 transitional endoplasmic reticulum ATPase | (RefSeq) cell division control protein 48 homolog D (A)	PREDICTED: cell division control protein 48 homolog D isoform X1 [Brassica rapa]	RecName: Full=Cell division control protein 48 homolog D; Short=AtCDC48d; AltName: Full=Transitional endoplasmic reticulum ATPase D;	SubName: Full=Uncharacterized protein {ECO:0000313|EnsemblPlants:Bra006978.1-P};	AAA+-type ATPase	GO:0005856,cytoskeleton; GO:0005829,cytosol; GO:0005794,Golgi apparatus; GO:0005730,nucleolus; GO:0005654,nucleoplasm; GO:0009524,phragmoplast; GO:0005886,plasma membrane; GO:0005524,ATP binding; GO:0016787,hydrolase activity; GO:0007049,cell cycle; GO:0051301,cell division; GO:0045732,positive regulation of protein catabolic process; GO:0015031,protein transport; GO:0046686,response to cadmium i…	AAA domain
BjuA035825	1	A09	45338036	45339845	+	K00109 2-hydroxyglutarate dehydrogenase [EC:1.1.99.2] | (RefSeq) L-2-hydroxyglutarate dehydrogenase, mitochondrial (A)	PREDICTED: L-2-hydroxyglutarate dehydrogenase, mitochondrial [Brassica rapa]	RecName: Full=L-2-hydroxyglutarate dehydrogenase, mitochondrial {ECO:0000305}; EC=1.1.99.2 {ECO:0000269|PubMed:26203119}; Flags: Precursor;	SubName: Full=Uncharacterized protein {ECO:0000313|EnsemblPlants:Bra007273.1-P};	Predicted FAD-dependent oxidoreductase	GO:0005739,mitochondrion; GO:0003973,(S)-2-hydroxy-acid oxidase activity; GO:0047545,2-hydroxyglutarate dehydrogenase activity; GO:0071949,FAD binding	FAD binding domain
BjuA035904	1	A02	5971916	5972242	-	--	BnaA02g07110D [Brassica napus]	RecName: Full=Non-specific lipid-transfer protein 4; Short=LTP 4; Flags: Precursor;	RecName: Full=Non-specific lipid-transfer protein {ECO:0000256|RuleBase:RU000628};	--	GO:0016020,membrane; GO:0008289,lipid binding; GO:0006869,lipid transport; GO:0009737,response to abscisic acid; GO:0009651,response to salt stress; GO:0009414,response to water deprivation	Probable lipid transfer
BjuA035905	1	A02	5976728	5977060	+	--	PREDICTED: non-specific lipid-transfer protein 4-like [Brassica rapa]	RecName: Full=Non-specific lipid-transfer protein 3; Short=LTP 3; Flags: Precursor;	RecName: Full=Non-specific lipid-transfer protein {ECO:0000256|RuleBase:RU000628};	--	GO:0048046,apoplast; GO:0005618,cell wall; GO:0016020,membrane; GO:0008289,lipid binding; GO:0006869,lipid transport; GO:0009737,response to abscisic acid; GO:0009414,response to water deprivation	Protease inhibitor/seed storage/LTP family
BjuA036018	1	A07	782840	785208	-	K14491 two-component response regulator ARR-B family | (RefSeq) two-component response regulator ORR24-like isoform X1 (A)	transcription activator GLK1-like isoform X1 [Brassica napus]	RecName: Full=Transcription activator GLK1; AltName: Full=GBF'S PRO-RICH REGION-INTERACTING factor 1; AltName: Full=Golden2-like protein 1; Short=AtGLK1;	SubName: Full=BnaA07g00410D protein {ECO:0000313|EMBL:CDY31954.1};	--	GO:0005634,nucleus; GO:0003677,DNA binding; GO:1900056,negative regulation of leaf senescence; GO:0006355,regulation of transcription, DNA-templated; GO:0006351,transcription, DNA-templated	Myb-like DNA-binding domain
BjuA036102	1	A09	46103269	46106919	+	K06911 uncharacterized protein | (RefSeq) F-box/LRR-repeat protein At3g59200-like isoform X1 (A)	PREDICTED: LOW QUALITY PROTEIN: F-box/LRR-repeat protein At4g14096-like [Brassica rapa]	RecName: Full=Putative F-box protein At1g58310;	SubName: Full=Uncharacterized protein {ECO:0000313|EnsemblPlants:Bo8g093100.1};	--	--	Leucine Rich repeats (2 copies)
BjuA036107	1	A09	46120966	46122291	-	K21989 calcium permeable stress-gated cation channel | (RefSeq) CSC1-like protein At4g35870 (A)	PREDICTED: CSC1-like protein At4g35870 [Brassica rapa]	RecName: Full=CSC1-like protein At4g35870;	SubName: Full=Uncharacterized protein {ECO:0000313|EnsemblPlants:Bra023792.1-P};	Uncharacterized conserved protein	GO:0016021,integral component of membrane; GO:0005622,intracellular; GO:0006811,ion transport; GO:0006623,protein targeting to vacuole	Cytosolic domain of 10TM putative phosphate transporter
BjuA036122	1	A09	46208093	46209272	-	--	uncharacterized protein BNAA09G37840D [Brassica napus]	--	SubName: Full=Uncharacterized protein {ECO:0000313|EnsemblPlants:Bo01353s020.1};	--	--	Domain of unknown function (DUF4504)
BjuA036161	1	A09	46420441	46421700	+	K10443 kelch-like protein 2/3 | (RefSeq) F-box/kelch-repeat protein At1g16250-like isoform X1 (A)	PREDICTED: F-box/kelch-repeat protein SKIP20 [Brassica rapa]	RecName: Full=F-box/kelch-repeat protein SKIP20; AltName: Full=SKP1-interacting partner 20;	SubName: Full=Uncharacterized protein {ECO:0000313|EnsemblPlants:Bra007494.1-P};	FOG: Kelch repeat	GO:0005829,cytosol; GO:0005634,nucleus; GO:0080037,negative regulation of cytokinin-activated signaling pathway; GO:0016567,protein ubiquitination; GO:2000762,regulation of phenylpropanoid metabolic process	F-box domain
BjuA036279	1	A09	47218566	47221026	+	K14486 auxin response factor | (RefSeq) auxin response factor 18-like isoform X1 (A)	auxin response factor 18 [Brassica napus]	RecName: Full=Auxin response factor 18;	RecName: Full=Auxin response factor {ECO:0000256|RuleBase:RU004561};	--	GO:0005634,nucleus; GO:0003677,DNA binding; GO:0003700,DNA-binding transcription factor activity; GO:0009734,auxin-activated signaling pathway; GO:0006351,transcription, DNA-templated	AUX/IAA family
BjuA036303	1	A09	47397106	47399339	+	K19882 O-palmitoleoyl-L-serine hydrolase [EC:3.1.1.98] | (RefSeq) pectin acetylesterase 6 (A)	pectin acetylesterase 6 [Brassica napus]	RecName: Full=Pectin acetylesterase 6 {ECO:0000303|PubMed:25115560}; EC=3.1.1.- {ECO:0000305}; Flags: Precursor;	RecName: Full=Pectin acetylesterase {ECO:0000256|RuleBase:RU363114}; EC=3.1.1.- {ECO:0000256|RuleBase:RU363114};	Pectin acetylesterase and similar proteins	GO:0005576,extracellular region; GO:0009505,plant-type cell wall; GO:0052793,pectin acetylesterase activity; GO:0071555,cell wall organization	Pectinacetylesterase
BjuA036331	1	A09	47498196	47499262	+	--	PREDICTED: uncharacterized protein LOC103842062 isoform X2 [Brassica rapa]	--	SubName: Full=BnaA09g39920D protein {ECO:0000313|EMBL:CDY11426.1};	--	GO:0006950,response to stress	Universal stress protein family
BjuA036396	1	A09	47779737	47780042	+	K03676 glutaredoxin 3 | (RefSeq) glutaredoxin-C14 (A)	PREDICTED: glutaredoxin-C14 [Brassica rapa]	RecName: Full=Glutaredoxin-C14; Short=AtGrxC14; AltName: Full=Protein ROXY 8;	SubName: Full=Uncharacterized protein {ECO:0000313|EnsemblPlants:Bra007718.1-P};	Glutaredoxin and related proteins	GO:0005737,cytoplasm; GO:0009055,electron transfer activity; GO:0015035,protein disulfide oxidoreductase activity; GO:0045454,cell redox homeostasis	Glutaredoxin-like domain (DUF836)
BjuA036464	1	A09	48085692	48086189	-	K05909 laccase [EC:1.10.3.2] | (RefSeq) uncharacterized protein LOC109002717 (A)	PREDICTED: lachrymatory-factor synthase [Brassica oleracea var. oleracea]	RecName: Full=Lachrymatory-factor synthase; Flags: Precursor;	SubName: Full=Uncharacterized protein {ECO:0000313|EnsemblPlants:Bo8g098970.1};	--	GO:0005773,vacuole	Polyketide cyclase / dehydrase and lipid transport
BjuA036566	1	A09	48410891	48415487	-	K00465 carotenoid 9,10(9',10')-cleavage dioxygenase 1 [EC:1.13.11.-] | (RefSeq) carotenoid 9,10(9',10')-cleavage dioxygenase 1-like (A)	PREDICTED: carotenoid 9,10(9',10')-cleavage dioxygenase 1-like [Brassica rapa]	RecName: Full=Carotenoid 9,10(9',10')-cleavage dioxygenase 1; EC=1.14.99.n4; AltName: Full=AtCCD1; AltName: Full=Neoxanthin cleavage enzyme NC1; Short=AtNCED1;	SubName: Full=BnaA09g41150D protein {ECO:0000313|EMBL:CDY34748.1};	Beta, beta-carotene 15,15'-dioxygenase and related enzymes	GO:0005737,cytoplasm; GO:0005794,Golgi apparatus; GO:0005886,plasma membrane; GO:0009506,plasmodesma; GO:0005774,vacuolar membrane; GO:0005773,vacuole; GO:0045549,9-cis-epoxycarotenoid dioxygenase activity; GO:0046872,metal ion binding; GO:0016121,carotene catabolic process; GO:0016118,carotenoid catabolic process; GO:0016124,xanthophyll catabolic process	Retinal pigment epithelial membrane protein
BjuA036580	1	A09	48526848	48529918	+	K18819 inositol 3-alpha-galactosyltransferase [EC:2.4.1.123] | (RefSeq) galactinol synthase 6-like isoform X1 (A)	PREDICTED: uncharacterized protein LOC103842245 [Brassica rapa]	RecName: Full=Galactinol synthase 6; Short=AtGolS6; Short=GolS-6; EC=2.4.1.123;	SubName: Full=Uncharacterized protein {ECO:0000313|EnsemblPlants:Bra007841.1-P};	Nuclear localization sequence binding protein	GO:0005737,cytoplasm; GO:0047216,inositol 3-alpha-galactosyltransferase activity; GO:0046872,metal ion binding; GO:0006012,galactose metabolic process	Glycosyl transferase family 8
BjuA036650	1	A09	49057032	49059418	-	K13260 isoflavone/4'-methoxyisoflavone 2'-hydroxylase [EC:1.14.13.89 1.14.13.53] | (RefSeq) cytochrome P450 81D11-like (A)	BnaA09g42100D [Brassica napus]	RecName: Full=Cytochrome P450 81D11; EC=1.14.-.-;	SubName: Full=BnaA09g42100D protein {ECO:0000313|EMBL:CDY46086.1};	Cytochrome P450 CYP2 subfamily	GO:0016021,integral component of membrane; GO:0016020,membrane; GO:0020037,heme binding; GO:0005506,iron ion binding; GO:0016709,oxidoreductase activity, acting on paired donors, with incorporation or reduction of molecular oxygen, NAD(P)H as one donor, and incorporation of one atom of oxygen; GO:0002213,defense response to insect; GO:0098542,defense response to other organism; GO:0042343,indole …	Cytochrome P450
BjuA036687	1	A09	49471785	49474797	+	K10638 E3 ubiquitin-protein ligase UHRF1 [EC:2.3.2.27] | (RefSeq) E3 ubiquitin-protein ligase ORTHRUS 2-like (A)	E3 ubiquitin-protein ligase ORTHRUS 2-like [Brassica napus]	RecName: Full=E3 ubiquitin-protein ligase ORTHRUS 2; EC=2.3.2.27; AltName: Full=Protein VARIANT IN METHYLATION 1; AltName: Full=RING-type E3 ubiquitin transferase ORTHRUS 2 {ECO:0000305};	SubName: Full=Uncharacterized protein {ECO:0000313|EnsemblPlants:Bra038515.1-P};	--	GO:0010369,chromocenter; GO:0005720,nuclear heterochromatin; GO:0005634,nucleus; GO:0003682,chromatin binding; GO:0010385,double-stranded methylated DNA binding; GO:0042393,histone binding; GO:0046872,metal ion binding; GO:0008327,methyl-CpG binding; GO:0010428,methyl-CpNpG binding; GO:0010429,methyl-CpNpN binding; GO:0061630,ubiquitin protein ligase activity; GO:0004842,ubiquitin-protein transfe…	zinc RING finger of MSL2
BjuA036698	1	A09	49541343	49542446	-	K00430 peroxidase [EC:1.11.1.7] | (RefSeq) peroxidase 17-like (A)	peroxidase 17-like [Brassica napus]	RecName: Full=Peroxidase 17; Short=Atperox P17; EC=1.11.1.7; AltName: Full=ATP25a; Flags: Precursor;	RecName: Full=Peroxidase {ECO:0000256|RuleBase:RU362060, ECO:0000256|SAAS:SAAS00709852}; EC=1.11.1.7 {ECO:0000256|RuleBase:RU362060, ECO:0000256|SAAS:SAAS00709852};	--	GO:0005829,cytosol; GO:0005576,extracellular region; GO:0009505,plant-type cell wall; GO:0005773,vacuole; GO:0020037,heme binding; GO:0046872,metal ion binding; GO:0004601,peroxidase activity; GO:0042744,hydrogen peroxide catabolic process; GO:0009809,lignin biosynthetic process; GO:0006979,response to oxidative stress; GO:0010228,vegetative to reproductive phase transition of meristem	Peroxidase
BjuA036770	1	A09	49976391	49976558	-	--	WEB family protein At3g51720-like [Brassica napus]	RecName: Full=WEB family protein At3g51720;	SubName: Full=Uncharacterized protein {ECO:0000313|EnsemblPlants:Bra007760.1-P};	--	GO:0005829,cytosol; GO:0009904,chloroplast accumulation movement; GO:0009903,chloroplast avoidance movement	--
BjuA036771	1	A09	49976576	49978228	-	--	BnaA02g16410D [Brassica napus]	RecName: Full=WEB family protein At3g51720;	SubName: Full=Uncharacterized protein {ECO:0000313|EnsemblPlants:Bra007760.1-P};	--	GO:0005829,cytosol; GO:0009904,chloroplast accumulation movement; GO:0009903,chloroplast avoidance movement	--
BjuA036779	1	A01	10291008	10291732	+	--	PREDICTED: uncharacterized protein LOC103866046 [Brassica rapa]	--	SubName: Full=Uncharacterized protein {ECO:0000313|EMBL:EFH45875.1};	Nuclear localization sequence binding protein	--	--
BjuA037017	1	A09	52871086	52873366	-	K22324 aliphatic glucosinolate S-oxygenase [EC:1.14.13.237] | (RefSeq) FMOGS-OX5; flavin-containing monooxygenase FMO GS-OX5-like (A)	flavin-containing monooxygenase FMO GS-OX-like 2 [Brassica napus]	RecName: Full=Flavin-containing monooxygenase FMO GS-OX-like 2; EC=1.8.-.-; AltName: Full=Flavin-monooxygenase glucosinolate S-oxygenase-like 2;	RecName: Full=Flavin-containing monooxygenase {ECO:0000256|RuleBase:RU361177}; EC=1.-.-.- {ECO:0000256|RuleBase:RU361177};	Flavin-containing monooxygenase	GO:0050660,flavin adenine dinucleotide binding; GO:0004497,monooxygenase activity; GO:0004499,N,N-dimethylaniline monooxygenase activity; GO:0050661,NADP binding; GO:0050832,defense response to fungus; GO:0055114,oxidation-reduction process	Lycopene cyclase protein
BjuA037032	1	A09	53087788	53088519	-	K03671 thioredoxin 1 | (RefSeq) thioredoxin-like protein CXXS1 (A)	PREDICTED: thioredoxin-like protein CXXS1 [Brassica rapa]	RecName: Full=Thioredoxin-like protein CXXS1; Short=AtCXXS1; AltName: Full=Mono-cysteine thioredoxin 1;	SubName: Full=Uncharacterized protein {ECO:0000313|EnsemblPlants:Bra031769.1-P};	Thioredoxin	GO:0005829,cytosol; GO:0016671,oxidoreductase activity, acting on a sulfur group of donors, disulfide as acceptor; GO:0003756,protein disulfide isomerase activity; GO:0015035,protein disulfide oxidoreductase activity; GO:0047134,protein-disulfide reductase activity; GO:0004791,thioredoxin-disulfide reductase activity; GO:0045454,cell redox homeostasis; GO:0034599,cellular response to oxidative st…	Iodothyronine deiodinase
BjuA037035	1	A09	53073461	53075523	-	K15283 solute carrier family 35, member E1 | (RefSeq) glucose-6-phosphate/phosphate translocator 2, chloroplastic-like (A)	glucose-6-phosphate/phosphate translocator 2, chloroplastic-like [Brassica napus]	RecName: Full=Glucose-6-phosphate/phosphate translocator 2, chloroplastic; Flags: Precursor;	SubName: Full=Uncharacterized protein {ECO:0000313|EnsemblPlants:Bo8g108840.1}; Flags: Fragment;	Glucose-6-phosphate/phosphate and phosphoenolpyruvate/phosphate antiporter	GO:0031969,chloroplast membrane; GO:0016021,integral component of membrane; GO:0005774,vacuolar membrane; GO:0015152,glucose-6-phosphate transmembrane transporter activity; GO:0005315,inorganic phosphate transmembrane transporter activity; GO:0015120,phosphoglycerate transmembrane transporter activity; GO:0071917,triose-phosphate transmembrane transporter activity; GO:0015760,glucose-6-phosphate …	UAA transporter family
BjuA037075	1	A09	53256508	53259700	+	K08472 mlo protein | (RefSeq) MLO1; MLO-like protein 2 (A)	MLO-like protein 2 [Brassica rapa]	RecName: Full=MLO-like protein 2; Short=AtMlo2;	RecName: Full=MLO-like protein {ECO:0000256|RuleBase:RU280816};	--	GO:0005794,Golgi apparatus; GO:0016021,integral component of membrane; GO:0005886,plasma membrane; GO:0009506,plasmodesma; GO:0005516,calmodulin binding; GO:0009817,defense response to fungus, incompatible interaction; GO:0031348,negative regulation of defense response; GO:0009620,response to fungus	Mlo family
BjuA037130	1	A09	53690188	53693184	-	K00924 kinase [EC:2.7.1.-] | (RefSeq) receptor-like protein kinase HSL1 (A)	PREDICTED: receptor-like protein kinase HAIKU2 [Brassica rapa]	RecName: Full=Receptor-like protein kinase HAIKU2; EC=2.7.11.1; Flags: Precursor;	SubName: Full=Uncharacterized protein {ECO:0000313|EnsemblPlants:Bra031693.1-P};	--	GO:0016021,integral component of membrane; GO:0005524,ATP binding; GO:0004674,protein serine/threonine kinase activity; GO:0009960,endosperm development	Protein kinase domain
BjuA037225	1	A09	54864195	54864790	-	K20478 golgin subfamily B member 1 | (RefSeq) protein NETWORKED 1D-like (A)	PREDICTED: protein NETWORKED 3A-like [Brassica rapa]	RecName: Full=Protein NETWORKED 3A {ECO:0000303|PubMed:22840520};	SubName: Full=Uncharacterized protein {ECO:0000313|EnsemblPlants:Bra032551.1-P};	--	GO:0005856,cytoskeleton; GO:0031965,nuclear membrane; GO:0005774,vacuolar membrane; GO:0003779,actin binding	KIP1-like protein
BjuA037259	1	A09	55397804	55399822	-	--	PREDICTED: uncharacterized protein LOC103843749 isoform X1 [Brassica rapa]	--	SubName: Full=Uncharacterized protein {ECO:0000313|EnsemblPlants:Bra032599.1-P};	--	--	Polyketide cyclase / dehydrase and lipid transport
BjuA037267	1	A09	55338658	55341757	-	K16189 phytochrome-interacting factor 4 | (RefSeq) transcription factor PIF1-like (A)	transcription factor HFR1-like isoform X1 [Brassica napus]	RecName: Full=Transcription factor HFR1 {ECO:0000303|PubMed:10995393}; AltName: Full=Basic helix-loop-helix protein 26 {ECO:0000303|PubMed:12679534}; Short=AtbHLH26 {ECO:0000303|PubMed:12679534}; Short=bHLH 26 {ECO:0000303|PubMed:12679534}; AltName: Full=Protein LONG HYPOCOTYL IN FAR-RED 1 {ECO:0000303|PubMed:10995393}; AltName: Full=Protein REDUCED PHYTOCHROME SIGNALING {ECO:0000303|PubMed:11090…	SubName: Full=Uncharacterized protein {ECO:0000313|EnsemblPlants:Bra032610.1-P};	--	GO:0005829,cytosol; GO:0005634,nucleus; GO:0003677,DNA binding; GO:0003700,DNA-binding transcription factor activity; GO:0046983,protein dimerization activity; GO:0003712,transcription coregulator activity; GO:0009738,abscisic acid-activated signaling pathway; GO:0009785,blue light signaling pathway; GO:0009585,red, far-red light phototransduction; GO:0010218,response to far red light; GO:0009642…	Helix-loop-helix DNA-binding domain
BjuA037293	1	A10	336415	337087	+	--	PREDICTED: uncharacterized protein LOC108812645 [Raphanus sativus]	--	SubName: Full=Uncharacterized protein {ECO:0000313|EnsemblPlants:Bra040956.1-P};	--	--	--
BjuA037357	1	A10	1031419	1033299	+	--	PREDICTED: uncharacterized protein LOC103843989 [Brassica rapa]	--	SubName: Full=Uncharacterized protein {ECO:0000313|EnsemblPlants:Bra015547.1-P};	--	--	Domain of unknown function (DUF1338)
BjuA037370	1	A10	1093967	1099602	+	K04733 interleukin-1 receptor-associated kinase 4 [EC:2.7.11.1] | (RefSeq) probable LRR receptor-like serine/threonine-protein kinase At1g06840 (A)	probable LRR receptor-like serine/threonine-protein kinase At1g06840 [Brassica napus]	RecName: Full=Probable LRR receptor-like serine/threonine-protein kinase At1g06840; EC=2.7.11.1; Flags: Precursor;	SubName: Full=BnaA10g27950D protein {ECO:0000313|EMBL:CDY54882.1};	--	GO:0016021,integral component of membrane; GO:0016020,membrane; GO:0005886,plasma membrane; GO:0005524,ATP binding; GO:0004674,protein serine/threonine kinase activity	Leucine-rich repeat
BjuA037384	1	A10	1162884	1164294	-	K13229 2,4-dihydroxy-1,4-benzoxazin-3-one-glucoside dioxygenase [EC:1.14.11.59] | (RefSeq) DIBOA-glucoside dioxygenase BX6 (A)	PREDICTED: 1-aminocyclopropane-1-carboxylate oxidase homolog 1 [Brassica rapa]	RecName: Full=1-aminocyclopropane-1-carboxylate oxidase homolog 1;	SubName: Full=Uncharacterized protein {ECO:0000313|EnsemblPlants:Bra015513.1-P};	Iron/ascorbate family oxidoreductases	GO:0046872,metal ion binding; GO:0016491,oxidoreductase activity	2OG-Fe(II) oxygenase superfamily
BjuA037470	1	A10	4652319	4655758	-	K04422 mitogen-activated protein kinase kinase kinase 13 [EC:2.7.11.25] | (RefSeq) serine/threonine-protein kinase EDR1 isoform X1 (A)	probable serine/threonine-protein kinase roco11 [Brassica napus]	RecName: Full=Serine/threonine-protein kinase CTR1 {ECO:0000303|PubMed:8431946}; EC=2.7.11.1 {ECO:0000305}; AltName: Full=Protein CONSTITUTIVE TRIPLE RESPONSE1 {ECO:0000303|PubMed:8431946};	SubName: Full=Uncharacterized protein {ECO:0000313|EnsemblPlants:Bo5g004830.1};	--	GO:0005789,endoplasmic reticulum membrane; GO:0005524,ATP binding; GO:0004674,protein serine/threonine kinase activity; GO:0004712,protein serine/threonine/tyrosine kinase activity; GO:0004871,NA; GO:0071281,cellular response to iron ion; GO:0009873,ethylene-activated signaling pathway; GO:0009686,gibberellin biosynthetic process; GO:0010105,negative regulation of ethylene-activated signaling pat…	PB1 domain
BjuA037506	1	A10	4873187	4874438	-	K23222 nuclease HARBI1 [EC:3.1.-.-] | (RefSeq) putative nuclease HARBI1 (A)	BnaC04g36790D [Brassica napus]	--	SubName: Full=Uncharacterized protein {ECO:0000313|EnsemblPlants:Bo4g108560.1};	--	--	Plant transposon protein
BjuA037563	1	A06	12814090	12815667	+	K04733 interleukin-1 receptor-associated kinase 4 [EC:2.7.11.1] | (RefSeq) probable L-type lectin-domain containing receptor kinase I.6 (A)	PREDICTED: L-type lectin-domain containing receptor kinase I.3 [Brassica rapa]	RecName: Full=L-type lectin-domain containing receptor kinase I.3 {ECO:0000303|PubMed:19773388}; Short=AtLecRK2 {ECO:0000303|PubMed:19773388}; Short=LecRK-I.3 {ECO:0000303|PubMed:19773388}; EC=2.7.11.1 {ECO:0000255|PROSITE-ProRule:PRU00159, ECO:0000269|PubMed:15067507}; AltName: Full=Salt-responsive receptor protein kinase 1 {ECO:0000305|PubMed:15067507}; Flags: Precursor;	SubName: Full=Uncharacterized protein {ECO:0000313|EnsemblPlants:Bra038287.1-P};	--	GO:0016021,integral component of membrane; GO:0005886,plasma membrane; GO:0005524,ATP binding; GO:0030246,carbohydrate binding; GO:0004674,protein serine/threonine kinase activity; GO:0004675,transmembrane receptor protein serine/threonine kinase activity; GO:0071369,cellular response to ethylene stimulus; GO:0071472,cellular response to salt stress; GO:0050832,defense response to fungus; GO:0046…	Phosphotransferase enzyme family
BjuA037635	1	A10	3209754	3211095	-	--	PREDICTED: LOW QUALITY PROTEIN: uncharacterized protein LOC103844514 [Brassica rapa]	--	SubName: Full=Uncharacterized protein {ECO:0000313|EnsemblPlants:Bra033390.1-P};	--	--	--
BjuA037735	1	A10	3818430	3819341	+	--	BnaAnng33130D [Brassica napus]	--	SubName: Full=BnaAnng33130D protein {ECO:0000313|EMBL:CDY70254.1};	FOG: Reverse transcriptase	GO:0016021,integral component of membrane	Cephalosporin hydroxylase
BjuA038039	1	A10	4210592	4212219	+	K17964 leucine-rich PPR motif-containing protein, mitochondrial | (RefSeq) uncharacterized protein LOC109237110 (A)	pentatricopeptide repeat-containing protein At1g02150 [Brassica napus]	RecName: Full=Pentatricopeptide repeat-containing protein At1g02150;	SubName: Full=Uncharacterized protein {ECO:0000313|EnsemblPlants:Bra033215.1-P};	FOG: PPR repeat	GO:0009507,chloroplast; GO:0043231,intracellular membrane-bounded organelle; GO:0004519,endonuclease activity; GO:0003729,mRNA binding; GO:0003723,RNA binding; GO:0009451,RNA modification	Tetratricopeptide repeat
BjuA038218	1	A10	8843010	8844404	-	--	PREDICTED: uncharacterized protein LOC103844884 [Brassica rapa]	--	SubName: Full=Uncharacterized protein {ECO:0000313|EnsemblPlants:Bra003002.1-P};	--	--	Protein of unknown function (DUF1223)
BjuA038242	1	A07	3234589	3236450	-	K00666 fatty-acyl-CoA synthase [EC:6.2.1.-] | (RefSeq) probable acyl-activating enzyme 1, peroxisomal (A)	probable acyl-activating enzyme 2 [Brassica napus]	RecName: Full=Probable acyl-activating enzyme 2; EC=6.2.1.-; AltName: Full=AMP-binding protein 2; Short=AtAMPBP2;	SubName: Full=BnaA07g02760D protein {ECO:0000313|EMBL:CDY24351.1};	Acyl-CoA synthetase	GO:0016874,ligase activity; GO:0006631,fatty acid metabolic process	AMP-binding enzyme C-terminal domain
BjuA038247	1	A07	3181287	3184502	+	K17535 serine/threonine-protein kinase TNNI3K [EC:2.7.11.1] | (RefSeq) serine/threonine-protein kinase STY46-like (A)	serine/threonine-protein kinase STY8-like [Brassica napus]	RecName: Full=Serine/threonine-protein kinase STY8 {ECO:0000305}; EC=2.7.11.1 {ECO:0000269|PubMed:17090544}; AltName: Full=Serine/threonine/tyrosine-protein kinase 8 {ECO:0000303|PubMed:16429265};	SubName: Full=Uncharacterized protein {ECO:0000313|EnsemblPlants:Bra002078.1-P};	Tyrosine kinase specific for activated (GTP-bound) p21cdc42Hs	GO:0005829,cytosol; GO:0005524,ATP binding; GO:0004674,protein serine/threonine kinase activity; GO:0004712,protein serine/threonine/tyrosine kinase activity; GO:0004871,NA; GO:0009658,chloroplast organization; GO:0035556,intracellular signal transduction	Phosphotransferase enzyme family
BjuA038279	1	A10	9108649	9108984	-	--	PREDICTED: uncharacterized protein LOC103844912 isoform X2 [Brassica rapa]	--	SubName: Full=BnaCnng62010D protein {ECO:0000313|EMBL:CDY69128.1};	--	--	--
BjuA038602	1	A10	11508866	11511284	+	K03255 protein TIF31 | (RefSeq) hypothetical protein (A)	PREDICTED: telomere repeat-binding protein 1 isoform X1 [Brassica rapa]	RecName: Full=Telomere repeat-binding protein 1; Short=AtTRP1;	SubName: Full=Uncharacterized protein {ECO:0000313|EnsemblPlants:Bra002566.1-P};	--	GO:0005737,cytoplasm; GO:0016020,membrane; GO:0031965,nuclear membrane; GO:0000783,nuclear telomere cap complex; GO:0005886,plasma membrane; GO:0003691,double-stranded telomeric DNA binding; GO:0009873,ethylene-activated signaling pathway; GO:0006355,regulation of transcription, DNA-templated; GO:0009733,response to auxin; GO:0046686,response to cadmium ion; GO:0009723,response to ethylene; GO:00…	Myb-like DNA-binding domain
BjuA038767	1	A10	12124717	12125196	+	K20855 beta-1,3-galactosyltransferase 1/2/3/4/5/7/8 [EC:2.4.1.-] | (RefSeq) probable beta-1,3-galactosyltransferase 2 (A)	uncharacterized protein LOC106370395 [Brassica napus]	--	SubName: Full=Uncharacterized protein {ECO:0000313|EnsemblPlants:Bra002459.1-P};	--	--	Senescence regulator
BjuA038785	1	A10	12267215	12268834	-	K20889 probable glucuronoxylan glucuronosyltransferase IRX7 [EC2.4.1.-] | (RefSeq) probable glucuronoxylan glucuronosyltransferase F8H (A)	probable glucuronoxylan glucuronosyltransferase F8H [Brassica napus]	RecName: Full=Probable glucuronoxylan glucuronosyltransferase F8H; EC=2.4.1.-; AltName: Full=FRA8 homolog; AltName: Full=Protein FRAGILE FIBER 8 homolog;	SubName: Full=BnaA10g13640D protein {ECO:0000313|EMBL:CDY50331.1};	Acetylglucosaminyltransferase EXT1/exostosin 1	GO:0005794,Golgi apparatus; GO:0000139,Golgi membrane; GO:0016021,integral component of membrane; GO:0016757,transferase activity, transferring glycosyl groups; GO:0071555,cell wall organization; GO:0006486,protein glycosylation	Exostosin family
BjuA038846	1	A10	12751409	12752253	+	--	PREDICTED: putative protein TPRXL [Brassica rapa]	--	SubName: Full=Uncharacterized protein {ECO:0000313|EnsemblPlants:Bra002375.1-P};	Nuclear localization sequence binding protein	--	--
BjuA039002	1	A05	26612178	26614181	-	K03152 protein deglycase [EC:3.5.1.124] | (RefSeq) TJLP1; protein DJ-1 homolog A (A)	PREDICTED: protein DJ-1 homolog A [Brassica rapa]	RecName: Full=Protein DJ-1 homolog A; Short=AtDJ1A;	SubName: Full=ThiJ-like protein {ECO:0000313|EMBL:AAP96742.1};	Putative transcriptional regulator DJ-1	GO:0005829,cytosol; GO:0005634,nucleus; GO:0005886,plasma membrane; GO:0009506,plasmodesma; GO:0005774,vacuolar membrane; GO:0005773,vacuole; GO:0019172,glyoxalase III activity; GO:1900409,positive regulation of cellular response to oxidative stress; GO:0046686,response to cadmium ion	CobB/CobQ-like glutamine amidotransferase domain
BjuA039037	1	A10	13975465	13978435	+	--	PREDICTED: uncharacterized protein LOC103846212, partial [Brassica rapa]	--	SubName: Full=Uncharacterized protein {ECO:0000313|EnsemblPlants:Bra002147.1-P};	--	--	Zinc finger, C3HC4 type (RING finger)
BjuA039157	1	A10	14565292	14567246	-	K13947 auxin efflux carrier family | (RefSeq) auxin efflux carrier component 5 (A)	PREDICTED: auxin efflux carrier component 5 [Brassica rapa]	RecName: Full=Auxin efflux carrier component 5 {ECO:0000303|PubMed:15817418}; Short=AtPIN5 {ECO:0000303|PubMed:15817418};	RecName: Full=Auxin efflux carrier component {ECO:0000256|RuleBase:RU362108};	--	GO:0005783,endoplasmic reticulum; GO:0005789,endoplasmic reticulum membrane; GO:0016021,integral component of membrane; GO:0005886,plasma membrane; GO:0010329,auxin efflux transmembrane transporter activity; GO:0080161,auxin transmembrane transporter activity; GO:0010252,auxin homeostasis; GO:0009926,auxin polar transport; GO:0009734,auxin-activated signaling pathway; GO:0080162,intracellular aux…	Membrane transport protein
BjuA039186	1	A10	14705726	14709040	+	--	PREDICTED: uncharacterized protein LOC106315223, partial [Brassica oleracea var. oleracea]	--	SubName: Full=BnaC09g41700D protein {ECO:0000313|EMBL:CDY26498.1};	--	--	--
BjuA039191	1	A10	14786769	14789641	-	--	PREDICTED: myelin transcription factor 1 isoform X1 [Brassica rapa]	--	SubName: Full=Uncharacterized protein {ECO:0000313|EnsemblPlants:Bra008655.1-P};	--	--	--
BjuA039220	1	A10	15309264	15310692	+	K00286 pyrroline-5-carboxylate reductase [EC:1.5.1.2] | (RefSeq) pyrroline-5-carboxylate reductase (A)	PREDICTED: pyrroline-5-carboxylate reductase [Brassica oleracea var. oleracea]	RecName: Full=Pyrroline-5-carboxylate reductase; Short=P5C reductase; Short=P5CR; EC=1.5.1.2; AltName: Full=Protein EMBRYO DEFECTIVE 2772;	RecName: Full=Pyrroline-5-carboxylate reductase {ECO:0000256|RuleBase:RU003903}; EC=1.5.1.2 {ECO:0000256|RuleBase:RU003903};	Pyrroline-5-carboxylate reductase	GO:0005618,cell wall; GO:0005737,cytoplasm; GO:0004735,pyrroline-5-carboxylate reductase activity; GO:0055129,L-proline biosynthetic process; GO:0009408,response to heat; GO:0009651,response to salt stress	D-isomer specific 2-hydroxyacid dehydrogenase, NAD binding domain
BjuA039399	1	A10	16149594	16149785	-	--	--	--	--	--	--	Urea transporter
BjuA039598	1	A10	17984754	17985808	-	K08064 nuclear transcription factor Y, alpha | (RefSeq) nuclear transcription factor Y subunit A-10-like isoform X1 (A)	nuclear transcription factor Y subunit A-10-like isoform X3 [Brassica napus]	RecName: Full=Nuclear transcription factor Y subunit A-10; Short=AtNF-YA-10;	SubName: Full=Uncharacterized protein {ECO:0000313|EnsemblPlants:Bra009200.1-P};	CCAAT-binding factor, subunit B (HAP2)	GO:0016602,CCAAT-binding factor complex; GO:0003677,DNA binding; GO:0003700,DNA-binding transcription factor activity; GO:0006351,transcription, DNA-templated	CCAAT-binding transcription factor (CBF-B/NF-YA) subunit B
BjuA039889	1	A10	18084003	18089123	+	--	TLD domain-containing protein 1 [Brassica napus]	--	SubName: Full=BnaA10g30570D protein {ECO:0000313|EMBL:CDY64725.1};	Uncharacterized conserved protein, contains TLDc domain	GO:0005509,calcium ion binding	EF-hand domain
BjuA039902	1	A10	18175806	18176713	+	K15414 complement component 1 Q subcomponent-binding protein, mitochondrial | (RefSeq) uncharacterized protein At2g39795, mitochondrial-like (A)	uncharacterized protein At2g39795, mitochondrial-like [Brassica napus]	RecName: Full=Uncharacterized protein At2g39795, mitochondrial; Flags: Precursor;	SubName: Full=Uncharacterized protein {ECO:0000313|EnsemblPlants:Bo9g176650.1};	MAM33, mitochondrial matrix glycoprotein	GO:0005759,mitochondrial matrix; GO:0005739,mitochondrion	Mitochondrial glycoprotein
BjuA039908	1	A10	18239184	18241700	-	K13493 cytokinin-N-glucosyltransferase [EC:2.4.1.-] | (RefSeq) UDP-glycosyltransferase 76C1 (A)	PREDICTED: UDP-glycosyltransferase 76C1 [Brassica rapa]	RecName: Full=UDP-glycosyltransferase 76C1; EC=2.4.1.-; AltName: Full=Cytokinin-N-glucosyltransferase 1;	SubName: Full=Uncharacterized protein {ECO:0000313|EnsemblPlants:Bra009143.1-P};	UDP-glucuronosyl and UDP-glucosyl transferase	GO:0043231,intracellular membrane-bounded organelle; GO:0047807,cytokinin 7-beta-glucosyltransferase activity; GO:0080062,cytokinin 9-beta-glucosyltransferase activity; GO:0080043,quercetin 3-O-glucosyltransferase activity; GO:0080044,quercetin 7-O-glucosyltransferase activity; GO:0008152,metabolic process	UDP-glucoronosyl and UDP-glucosyl transferase
BjuA039911	1	A10	18253219	18255300	+	K19613 leucine-rich repeat protein SHOC2 | (RefSeq) predicted protein (A)	PREDICTED: plant intracellular Ras-group-related LRR protein 1 [Brassica rapa]	RecName: Full=Plant intracellular Ras-group-related LRR protein 1;	SubName: Full=Uncharacterized protein {ECO:0000313|EnsemblPlants:Bra009140.1-P};	FOG: Leucine rich repeat	GO:0055046,microgametogenesis; GO:0009555,pollen development	Leucine Rich Repeat
BjuA039936	1	A10	18349294	18352471	-	K14809 ATP-dependent RNA helicase DDX55/SPB4 [EC:3.6.4.13] | (RefSeq) DEAD-box ATP-dependent RNA helicase 18-like (A)	DEAD-box ATP-dependent RNA helicase 18-like [Brassica napus]	RecName: Full=DEAD-box ATP-dependent RNA helicase 18; EC=3.6.4.13;	RecName: Full=RNA helicase {ECO:0000256|SAAS:SAAS00892872}; EC=3.6.4.13 {ECO:0000256|SAAS:SAAS00892872};	ATP-dependent RNA helicase	GO:0005737,cytoplasm; GO:0005730,nucleolus; GO:0005524,ATP binding; GO:0004004,ATP-dependent RNA helicase activity; GO:0003723,RNA binding; GO:0010501,RNA secondary structure unwinding	Type III restriction enzyme, res subunit
BjuA039938	1	A10	18357948	18358937	-	K09286 EREBP-like factor | (RefSeq) dehydration-responsive element-binding protein 2A-like isoform X1 (A)	dehydration-responsive element-binding protein 2A-like isoform X1 [Brassica napus]	RecName: Full=Dehydration-responsive element-binding protein 2A; Short=Protein DREB2A;	SubName: Full=Uncharacterized protein {ECO:0000313|EnsemblPlants:Bra009112.1-P};	--	GO:0005634,nucleus; GO:0003700,DNA-binding transcription factor activity; GO:0043565,sequence-specific DNA binding; GO:0044212,transcription regulatory region DNA binding; GO:0010286,heat acclimation; GO:0045893,positive regulation of transcription, DNA-templated; GO:0009408,response to heat; GO:0042542,response to hydrogen peroxide; GO:0010224,response to UV-B; GO:0009414,response to water depri…	AP2 domain
BjuA040005	1	A10	18688164	18688562	+	--	PREDICTED: cyclin-dependent protein kinase inhibitor SIM [Brassica rapa]	RecName: Full=Cyclin-dependent protein kinase inhibitor SIM {ECO:0000303|PubMed:24399300, ECO:0000303|PubMed:26546445}; AltName: Full=Protein SIAMESE;	SubName: Full=Uncharacterized protein {ECO:0000313|EnsemblPlants:Bra009451.1-P};	--	GO:0005634,nucleus; GO:0004861,cyclin-dependent protein serine/threonine kinase inhibitor activity; GO:0042023,DNA endoreduplication; GO:0045786,negative regulation of cell cycle; GO:0045736,negative regulation of cyclin-dependent protein serine/threonine kinase activity; GO:0045839,negative regulation of mitotic nuclear division; GO:0010026,trichome differentiation	--
BjuA040024	1	A10	18798574	18801295	+	K19916 double C2-like domain-containing protein alpha | (RefSeq) LOW QUALITY PROTEIN: synaptotagmin-3-like (A)	synaptotagmin-3-like isoform X1 [Brassica napus]	RecName: Full=Synaptotagmin-3; AltName: Full=NTMC2T1.3; AltName: Full=Synaptotagmin C;	SubName: Full=Uncharacterized protein {ECO:0000313|EnsemblPlants:Bra009476.1-P};	Ca2+-dependent lipid-binding protein CLB1/vesicle protein vp115/Granuphilin A, contains C2 domain	GO:0005783,endoplasmic reticulum; GO:0016021,integral component of membrane; GO:0008289,lipid binding; GO:0046872,metal ion binding; GO:0006869,lipid transport	Synaptotagmin-like mitochondrial-lipid-binding domain
BjuA040035	1	A10	18852503	18854781	-	K06630 14-3-3 protein epsilon | (RefSeq) probable methyltransferase PMT5 (A)	PREDICTED: probable methyltransferase PMT7 [Brassica oleracea var. oleracea]	RecName: Full=Probable methyltransferase PMT7; EC=2.1.1.-;	SubName: Full=Uncharacterized protein {ECO:0000313|EnsemblPlants:Bo9g181420.1};	--	GO:0005737,cytoplasm; GO:0005768,endosome; GO:0005794,Golgi apparatus; GO:0000139,Golgi membrane; GO:0016021,integral component of membrane; GO:0005802,trans-Golgi network; GO:0008757,S-adenosylmethionine-dependent methyltransferase activity; GO:0032259,methylation	Methyltransferase domain
BjuA040038	1	A10	18862698	18865895	-	K14674 TAG lipase / steryl ester hydrolase / phospholipase A2 / LPA acyltransferase [EC:3.1.1.3 3.1.1.13 3.1.1.4 2.3.1.51] | (RefSeq) triacylglycerol lipase SDP1-like (A)	triacylglycerol lipase SDP1-like [Brassica napus]	RecName: Full=Triacylglycerol lipase SDP1; EC=3.1.1.3; AltName: Full=Protein SUGAR-DEPENDENT 1;	SubName: Full=Uncharacterized protein {ECO:0000313|EnsemblPlants:Bra009491.1-P};	Predicted esterase of the alpha-beta hydrolase superfamily	GO:0016021,integral component of membrane; GO:0012511,monolayer-surrounded lipid storage body; GO:0004806,triglyceride lipase activity; GO:0006071,glycerol metabolic process; GO:0019433,triglyceride catabolic process; GO:0006641,triglyceride metabolic process	Patatin-like phospholipase
BjuA040043	1	A10	18887892	18889543	+	--	PREDICTED: F-box protein At5g03970 isoform X3 [Brassica rapa]	RecName: Full=F-box protein At5g03970;	SubName: Full=Uncharacterized protein {ECO:0000313|EnsemblPlants:Bra009497.1-P};	--	--	F-box-like
BjuA040210	1	A10	19794689	19799123	+	K13946 auxin influx carrier (AUX1 LAX family) | (RefSeq) auxin transporter-like protein 1 (A)	BnaA10g27610D [Brassica napus]	RecName: Full=Auxin transporter-like protein 1; AltName: Full=AUX1-like protein 1;	SubName: Full=BnaA10g27610D protein {ECO:0000313|EMBL:CDY40307.1};	Amino acid transporters	GO:0016021,integral component of membrane; GO:0005886,plasma membrane; GO:0015171,amino acid transmembrane transporter activity; GO:0010328,auxin influx transmembrane transporter activity; GO:0015293,symporter activity; GO:0003333,amino acid transmembrane transport; GO:0009734,auxin-activated signaling pathway; GO:0048829,root cap development	Transmembrane amino acid transporter protein
BjuA040365	1	A01	30777442	30778068	-	K19040 E3 ubiquitin-protein ligase ATL10/75/76/77/78 [EC:2.3.2.27] | (RefSeq) RING-H2 finger protein ATL77-like (A)	PREDICTED: RING-H2 finger protein ATL77-like [Brassica rapa]	RecName: Full=RING-H2 finger protein ATL77; EC=2.3.2.27 {ECO:0000305}; AltName: Full=RING-type E3 ubiquitin transferase ATL77 {ECO:0000305};	SubName: Full=Uncharacterized protein {ECO:0000313|EnsemblPlants:Bra037562.1-P};	FOG: Predicted E3 ubiquitin ligase	GO:0016021,integral component of membrane; GO:0046872,metal ion binding; GO:0061630,ubiquitin protein ligase activity; GO:0043161,proteasome-mediated ubiquitin-dependent protein catabolic process	RING-type zinc-finger
BjuA040449	1	A01	13304877	13306481	+	--	uncharacterized protein LOC111199340 [Brassica napus]	--	SubName: Full=Uncharacterized protein {ECO:0000313|EnsemblPlants:Bra015095.1-P};	--	--	--
BjuA040588	1	A01	6875357	6878678	-	K15405 midchain alkane hydroxylase | (RefSeq) alkane hydroxylase MAH1-like (A)	PREDICTED: alkane hydroxylase MAH1-like [Brassica rapa]	RecName: Full=Alkane hydroxylase MAH1 {ECO:0000303|PubMed:17905869}; EC=1.14.-.- {ECO:0000305|PubMed:17905869}; AltName: Full=Cytochrome P450 96A15 {ECO:0000305}; AltName: Full=Protein MID-CHAIN ALKANE HYDROXYLASE 1 {ECO:0000303|PubMed:17905869};	SubName: Full=Uncharacterized protein {ECO:0000313|EnsemblPlants:Bra013505.1-P};	Cytochrome P450 CYP4/CYP19/CYP26 subfamilies	GO:0005783,endoplasmic reticulum; GO:0005789,endoplasmic reticulum membrane; GO:0016021,integral component of membrane; GO:0020037,heme binding; GO:0005506,iron ion binding; GO:0080133,midchain alkane hydroxylase activity; GO:0010025,wax biosynthetic process	Cytochrome P450
BjuA040604	1	A01	6775629	6779531	-	K20798 small RNA 2'-O-methyltransferase [EC:2.1.1.-] | (RefSeq) small RNA 2'-O-methyltransferase-like (A)	PREDICTED: small RNA 2'-O-methyltransferase-like [Brassica rapa]	RecName: Full=Small RNA 2'-O-methyltransferase; EC=2.1.1.n8; AltName: Full=Protein CORYMBOSA 2; AltName: Full=Protein HUA ENHANCER 1; AltName: Full=S-adenosylmethionine-dependent RNA methyltransferase HEN1;	SubName: Full=Uncharacterized protein {ECO:0000313|EnsemblPlants:Bra013484.1-P};	Uncharacterized conserved protein HEN1/CORYMBOSA2	GO:0005737,cytoplasm; GO:0005634,nucleus; GO:0046872,metal ion binding; GO:0008171,O-methyltransferase activity; GO:0003723,RNA binding; GO:0008173,RNA methyltransferase activity; GO:0010589,leaf proximal/distal pattern formation; GO:0010305,leaf vascular tissue pattern formation; GO:0035279,mRNA cleavage involved in gene silencing by miRNA; GO:0035196,production of miRNAs involved in gene silenc…	double strand RNA binding domain from DEAD END PROTEIN 1
BjuA040672	1	A01	6298963	6301779	-	K09422 transcription factor MYB, plant | (RefSeq) snRNA-activating protein complex subunit 4-like (A)	snRNA-activating protein complex subunit 4-like [Brassica napus]	RecName: Full=Transcription factor MYB3R-3 {ECO:0000303|PubMed:11597504}; AltName: Full=Myb-related protein 3R-3 {ECO:0000303|PubMed:11597504};	SubName: Full=Uncharacterized protein {ECO:0000313|EnsemblPlants:Bra013415.1-P};	Transcription factor, Myb superfamily	GO:0005634,nucleus; GO:0003700,DNA-binding transcription factor activity; GO:0043565,sequence-specific DNA binding; GO:0006974,cellular response to DNA damage stimulus; GO:0008285,negative regulation of cell proliferation; GO:0045892,negative regulation of transcription, DNA-templated; GO:0009733,response to auxin; GO:0009723,response to ethylene; GO:0009753,response to jasmonic acid; GO:0009751,…	Myb DNA-binding like
BjuA040729	1	A01	1313663	1314804	-	K11649 SWI/SNF related-matrix-associated actin-dependent regulator of chromatin subfamily C | (RefSeq) SWI/SNF complex subunit SWI3D-like (A)	BnaC03g66110D [Brassica napus]	RecName: Full=SWI/SNF complex subunit SWI3D; Short=AtSWI3D; AltName: Full=Transcription regulatory protein SWI3D;	SubName: Full=BnaC03g66110D protein {ECO:0000313|EMBL:CDY46250.1};	Chromatin remodeling factor subunit and related transcription factors	GO:0005634,nucleus; GO:0003677,DNA binding; GO:0008270,zinc ion binding; GO:0016569,covalent chromatin modification; GO:0007275,multicellular organism development; GO:0006355,regulation of transcription, DNA-templated; GO:0006351,transcription, DNA-templated	--
BjuA040744	1	A01	1230166	1234383	+	K18626 trichohyalin | (RefSeq) auxilin-like protein 1 (A)	PREDICTED: trichohyalin [Brassica rapa]	RecName: Full=Auxilin-like protein 1;	SubName: Full=Uncharacterized protein {ECO:0000313|EnsemblPlants:Bra011688.1-P};	--	GO:0031982,vesicle; GO:0006898,receptor-mediated endocytosis	DnaJ domain
BjuA040748	1	A01	1204149	1206751	-	K17681 ATPase family AAA domain-containing protein 3A/B | (RefSeq) ATPase family AAA domain-containing protein 3C-like (A)	ATPase family AAA domain-containing protein 3C-like [Brassica napus]	RecName: Full=Cell division control protein 48 homolog D; Short=AtCDC48d; AltName: Full=Transitional endoplasmic reticulum ATPase D;	SubName: Full=Uncharacterized protein {ECO:0000313|EnsemblPlants:Bo1g005560.1};	AAA+-type ATPase	GO:0005856,cytoskeleton; GO:0005829,cytosol; GO:0005794,Golgi apparatus; GO:0005730,nucleolus; GO:0005654,nucleoplasm; GO:0009524,phragmoplast; GO:0005886,plasma membrane; GO:0005524,ATP binding; GO:0016787,hydrolase activity; GO:0007049,cell cycle; GO:0051301,cell division; GO:0045732,positive regulation of protein catabolic process; GO:0015031,protein transport; GO:0046686,response to cadmium i…	AAA+ lid domain
BjuA040829	1	A02	483626	484964	+	K01102 pyruvate dehydrogenase phosphatase [EC:3.1.3.43] | (RefSeq) probable protein phosphatase 2C 67 (A)	PREDICTED: probable protein phosphatase 2C 67 [Brassica oleracea var. oleracea]	RecName: Full=Probable protein phosphatase 2C 67; Short=AtPP2C67; EC=3.1.3.16;	SubName: Full=Uncharacterized protein {ECO:0000313|EnsemblPlants:Bo2g002710.1};	Protein phosphatase 2C/pyruvate dehydrogenase (lipoamide) phosphatase	GO:0005737,cytoplasm; GO:0046872,metal ion binding; GO:0016791,phosphatase activity; GO:0004722,protein serine/threonine phosphatase activity; GO:1900056,negative regulation of leaf senescence	Stage II sporulation protein E (SpoIIE)
BjuA040840	1	A02	528265	528938	-	--	uncharacterized protein BNAC02G03400D isoform X2 [Brassica napus]	--	SubName: Full=Uncharacterized protein {ECO:0000313|EnsemblPlants:Bo2g002820.1};	--	--	--
BjuA040882	1	A02	751926	753471	+	--	PREDICTED: uncharacterized protein LOC103850525 isoform X4 [Brassica rapa]	--	SubName: Full=BnaC02g02800D protein {ECO:0000313|EMBL:CDY14163.1};	--	GO:0005777,peroxisome; GO:0010468,regulation of gene expression	--
BjuA040889	1	A02	816603	823794	-	K02470 DNA gyrase subunit B [EC:5.99.1.3] | (RefSeq) DNA gyrase subunit B, mitochondrial-like (A)	PREDICTED: DNA gyrase subunit B, chloroplastic/mitochondrial-like isoform X2 [Citrus sinensis]	RecName: Full=DNA gyrase subunit B, mitochondrial; EC=5.99.1.3; Flags: Precursor;	RecName: Full=DNA gyrase subunit B {ECO:0000256|RuleBase:RU362094}; EC=5.99.1.3 {ECO:0000256|RuleBase:RU362094};	DNA topoisomerase type II	GO:0005694,chromosome; GO:0005739,mitochondrion; GO:0009295,nucleoid; GO:0005524,ATP binding; GO:0003677,DNA binding; GO:0003918,DNA topoisomerase type II (ATP-hydrolyzing) activity; GO:0046872,metal ion binding; GO:0007059,chromosome segregation; GO:0006265,DNA topological change	C-terminal associated domain of TOPRIM
BjuA040926	1	A02	1000579	1001550	+	K09286 EREBP-like factor | (RefSeq) dehydration-responsive element-binding protein 2A-like (A)	dehydration-responsive element-binding protein 2A-like [Brassica napus]	RecName: Full=Dehydration-responsive element-binding protein 2A; Short=Protein DREB2A;	SubName: Full=Uncharacterized protein {ECO:0000313|EnsemblPlants:Bo2g006960.1};	--	GO:0005634,nucleus; GO:0003700,DNA-binding transcription factor activity; GO:0043565,sequence-specific DNA binding; GO:0044212,transcription regulatory region DNA binding; GO:0010286,heat acclimation; GO:0045893,positive regulation of transcription, DNA-templated; GO:0009408,response to heat; GO:0042542,response to hydrogen peroxide; GO:0010224,response to UV-B; GO:0009414,response to water depri…	AP2 domain
BjuA040932	1	A02	1039930	1041867	+	K10257 acyl-lipid omega-3 desaturase [EC:1.14.19.25 1.14.19.35 1.14.19.36] | (RefSeq) temperature-sensitive sn-2 acyl-lipid omega-3 desaturase (ferredoxin), chloroplastic (A)	temperature-sensitive sn-2 acyl-lipid omega-3 desaturase (ferredoxin), chloroplastic [Brassica napus]	RecName: Full=Temperature-sensitive sn-2 acyl-lipid omega-3 desaturase (ferredoxin), chloroplastic {ECO:0000303|PubMed:12232435}; EC=1.14.19.35 {ECO:0000303|PubMed:12232435}; AltName: Full=Temperature-sensitive omega-3 fatty acid desaturase 8, chloroplastic {ECO:0000303|PubMed:7846164}; Flags: Precursor;	SubName: Full=Fatty acid desaturase {ECO:0000313|EMBL:AAW78909.2};	--	GO:0009507,chloroplast; GO:0009941,chloroplast envelope; GO:0031969,chloroplast membrane; GO:0016021,integral component of membrane; GO:0042389,omega-3 fatty acid desaturase activity; GO:0016717,oxidoreductase activity, acting on paired donors, with oxidation of a pair of donors resulting in the reduction of molecular oxygen to two molecules of water; GO:0006633,fatty acid biosynthetic process; G…	Fatty acid desaturase
BjuA041091	1	A02	1902888	1903815	-	--	PREDICTED: CBS domain-containing protein CBSX3, mitochondrial [Brassica rapa]	RecName: Full=CBS domain-containing protein CBSX3, mitochondrial; Flags: Precursor;	SubName: Full=Uncharacterized protein {ECO:0000313|EnsemblPlants:Bra028561.1-P};	--	GO:0005739,mitochondrion; GO:0050897,cobalt ion binding; GO:0045454,cell redox homeostasis; GO:0009651,response to salt stress	CBS domain
BjuA041097	1	A02	1942565	1943140	+	--	PREDICTED: putative protein TPRXL [Brassica rapa]	--	SubName: Full=Uncharacterized protein {ECO:0000313|EnsemblPlants:Bra028552.1-P};	--	--	--
BjuA041162	1	A02	2442100	2444048	-	--	PREDICTED: IRK-interacting protein-like [Brassica rapa]	RecName: Full=IRK-interacting protein {ECO:0000303|PubMed:15618632};	SubName: Full=Uncharacterized protein {ECO:0000313|EnsemblPlants:Bra023381.1-P};	--	--	--
BjuA041166	1	A02	2458507	2462638	+	K09955 uncharacterized protein | (RefSeq) uncharacterized LOC103850835 (A)	PREDICTED: uncharacterized protein LOC103850835 [Brassica rapa]	--	SubName: Full=Uncharacterized protein {ECO:0000313|EnsemblPlants:Bra023384.1-P};	--	GO:0046556,alpha-L-arabinofuranosidase activity; GO:0046373,L-arabinose metabolic process	Alpha-L-arabinofuranosidase B (ABFB) domain
BjuA041179	1	A02	2528006	2528909	+	K00521 ferric-chelate reductase [EC:1.16.1.7] | (RefSeq) ferric reduction oxidase 7, chloroplastic-like (A)	PREDICTED: NAC domain-containing protein 83-like [Brassica rapa]	RecName: Full=NAC domain-containing protein 83 {ECO:0000303|PubMed:15029955}; Short=ANAC083 {ECO:0000303|PubMed:15029955}; AltName: Full=Protein VND-INTERACTING 2 {ECO:0000303|PubMed:20388856};	SubName: Full=Uncharacterized protein {ECO:0000313|EnsemblPlants:Bra023395.1-P};	--	GO:0005634,nucleus; GO:0003677,DNA binding; GO:0003700,DNA-binding transcription factor activity; GO:0010150,leaf senescence; GO:0045892,negative regulation of transcription, DNA-templated; GO:0009737,response to abscisic acid; GO:0009651,response to salt stress; GO:0006351,transcription, DNA-templated; GO:0016032,viral process; GO:0010089,xylem development	No apical meristem (NAM) protein
BjuA041215	1	A02	2675649	2679763	+	K01205 alpha-N-acetylglucosaminidase [EC:3.2.1.50] | (RefSeq) alpha-N-acetylglucosaminidase (A)	PREDICTED: alpha-N-acetylglucosaminidase isoform X1 [Brassica rapa]	RecName: Full=Alpha-N-acetylglucosaminidase {ECO:0000305}; EC=3.2.1.50 {ECO:0000305}; AltName: Full=N-acetyl-glucosaminidase {ECO:0000303|PubMed:18782908}; Short=AtNAGLU {ECO:0000303|PubMed:18782908}; AltName: Full=Protein CYCLOPS 1 {ECO:0000303|PubMed:18782908}; Flags: Precursor;	SubName: Full=Uncharacterized protein {ECO:0000313|EnsemblPlants:Bra023429.1-P};	Alpha-N-acetylglucosaminidase	GO:0005773,vacuole; GO:0004561,alpha-N-acetylglucosaminidase activity; GO:0009793,embryo development ending in seed dormancy; GO:0008152,metabolic process; GO:0051781,positive regulation of cell division	Alpha-N-acetylglucosaminidase (NAGLU) N-terminal domain
BjuA041222	1	A02	2710601	2712974	-	K15078 structure-specific endonuclease subunit SLX1 [EC:3.6.1.-] | (RefSeq) LOW QUALITY PROTEIN: putative disease resistance protein RGA4 (A)	PREDICTED: pheophytinase, chloroplastic-like [Brassica rapa]	RecName: Full=Pheophytinase, chloroplastic; EC=3.1.1.-; AltName: Full=Pheophytin pheophorbide hydrolase; AltName: Full=Protein CO-REGULATED WITH NYE1; Flags: Precursor;	SubName: Full=Uncharacterized protein {ECO:0000313|EnsemblPlants:Bra023436.1-P};	Predicted hydrolase/acyltransferase (alpha/beta hydrolase superfamily)	GO:0009507,chloroplast; GO:0009570,chloroplast stroma; GO:0009535,chloroplast thylakoid membrane; GO:0080124,pheophytinase activity; GO:0015996,chlorophyll catabolic process	Lipid-droplet associated hydrolase
BjuA041225	1	A02	2734079	2735531	+	K00660 chalcone synthase [EC:2.3.1.74] | (RefSeq) chalcone synthase 3 (A)	chalcone synthase [Brassica napus]	RecName: Full=Chalcone synthase 3; EC=2.3.1.74; AltName: Full=Naringenin-chalcone synthase 3;	SubName: Full=Chalcone synthase {ECO:0000313|EMBL:ABG76200.1};	--	GO:0016210,naringenin-chalcone synthase activity; GO:0009813,flavonoid biosynthetic process	FAE1/Type III polyketide synthase-like protein
BjuA041260	1	A02	2934432	2936841	+	K01673 carbonic anhydrase [EC:4.2.1.1] | (RefSeq) beta carbonic anhydrase 2, chloroplastic (A)	beta carbonic anhydrase 2, chloroplastic [Brassica napus]	RecName: Full=Beta carbonic anhydrase 2, chloroplastic; Short=AtbCA2; Short=AtbetaCA2; EC=4.2.1.1; AltName: Full=Beta carbonate dehydratase 2; Flags: Precursor;	RecName: Full=Carbonic anhydrase {ECO:0000256|RuleBase:RU003956}; EC=4.2.1.1 {ECO:0000256|RuleBase:RU003956}; AltName: Full=Carbonate dehydratase {ECO:0000256|RuleBase:RU003956};	Predicted carbonic anhydrase involved in protection against oxidative damage	GO:0048046,apoplast; GO:0009507,chloroplast; GO:0009941,chloroplast envelope; GO:0009570,chloroplast stroma; GO:0009535,chloroplast thylakoid membrane; GO:0005737,cytoplasm; GO:0005829,cytosol; GO:0004089,carbonate dehydratase activity; GO:0008270,zinc ion binding; GO:0015976,carbon utilization; GO:0042742,defense response to bacterium	Carbonic anhydrase
BjuA041266	1	A02	3002714	3003650	+	K01609 indole-3-glycerol phosphate synthase [EC:4.1.1.48] | (RefSeq) hypothetical protein (A)	PREDICTED: uncharacterized protein LOC103850955 [Brassica rapa]	--	SubName: Full=Uncharacterized protein {ECO:0000313|EnsemblPlants:Bra023492.1-P};	--	GO:0009941,chloroplast envelope; GO:0009570,chloroplast stroma; GO:0009535,chloroplast thylakoid membrane; GO:0046872,metal ion binding; GO:0030001,metal ion transport; GO:0009735,response to cytokinin	Heavy-metal-associated domain
BjuA041368	1	A02	3661303	3664418	-	K05863 solute carrier family 25 (mitochondrial adenine nucleotide translocator), member 4/5/6/31 | (RefSeq) ADP,ATP carrier protein ER-ANT1-like (A)	ADP,ATP carrier protein ER-ANT1-like [Brassica napus]	RecName: Full=ADP,ATP carrier protein ER-ANT1; AltName: Full=ADP/ATP translocase ER-ANT1; AltName: Full=Endoplasmic reticulum-adenine nucleotide transporter 1; Short=ER-ANT1;	SubName: Full=Uncharacterized protein {ECO:0000313|EnsemblPlants:Bra023616.1-P};	Mitochondrial ADP/ATP carrier proteins	GO:0005789,endoplasmic reticulum membrane; GO:0016021,integral component of membrane; GO:0005743,mitochondrial inner membrane; GO:0005471,ATP:ADP antiporter activity; GO:0051503,adenine nucleotide transport; GO:0046902,regulation of mitochondrial membrane permeability; GO:0048364,root development; GO:0048316,seed development; GO:0048367,shoot system development	Cellulose synthase
BjuA041401	1	A02	3888449	3889416	-	K11128 H/ACA ribonucleoprotein complex subunit 1 | (RefSeq) putative H/ACA ribonucleoprotein complex subunit 1-like protein 1 (A)	putative H/ACA ribonucleoprotein complex subunit 1-like protein 1 [Brassica napus]	RecName: Full=Putative H/ACA ribonucleoprotein complex subunit 1-like protein 1;	RecName: Full=H/ACA ribonucleoprotein complex subunit {ECO:0000256|RuleBase:RU364004};	H/ACA small nucleolar RNP component GAR1	GO:0031429,box H/ACA snoRNP complex; GO:0009535,chloroplast thylakoid membrane; GO:0005730,nucleolus; GO:0034513,box H/ACA snoRNA binding; GO:0000454,snoRNA guided rRNA pseudouridine synthesis	Gar1/Naf1 RNA binding region
BjuA041419	1	A02	4050256	4059634	+	K10144 RING finger and CHY zinc finger domain-containing protein 1 [EC:2.3.2.27] | (RefSeq) E3 ubiquitin-protein ligase MIEL1 (A)	BnaC09g39180D [Brassica napus]	RecName: Full=E3 ubiquitin-protein ligase MIEL1 {ECO:0000303|PubMed:23403577}; EC=2.3.2.27 {ECO:0000305}; AltName: Full=MYB30-interacting E3 ligase 1 {ECO:0000303|PubMed:23403577}; AltName: Full=Pirh2-like protein 1 {ECO:0000303|PubMed:21526181}; Short=AtPILP1 {ECO:0000303|PubMed:21526181}; AltName: Full=RING-type E3 ubiquitin transferase MIEL1 {ECO:0000305};	SubName: Full=BnaC09g39180D protein {ECO:0000313|EMBL:CDY13908.1};	Predicted lipase	GO:0005737,cytoplasm; GO:0005634,nucleus; GO:0008134,transcription factor binding; GO:0004842,ubiquitin-protein transferase activity; GO:0008270,zinc ion binding; GO:0006952,defense response; GO:1900425,negative regulation of defense response to bacterium; GO:1901485,positive regulation of transcription factor catabolic process; GO:0016567,protein ubiquitination	Putative esterase
BjuA041643	1	A03	2438707	2440322	+	--	translation machinery-associated protein 22-like [Brassica napus]	--	RecName: Full=Translation machinery-associated protein 22 {ECO:0000256|RuleBase:RU361273};	Density-regulated protein related to translation initiation factor 1 (eIF-1/SUI1)	GO:0005840,ribosome; GO:0003743,translation initiation factor activity	Translation initiation factor SUI1
BjuA041686	1	A03	2682468	2683562	+	K00521 ferric-chelate reductase [EC:1.16.1.7] | (RefSeq) ferric reduction oxidase 7, chloroplastic-like (A)	PREDICTED: NAC domain-containing protein 83-like isoform X1 [Brassica rapa]	RecName: Full=NAC domain-containing protein 83 {ECO:0000303|PubMed:15029955}; Short=ANAC083 {ECO:0000303|PubMed:15029955}; AltName: Full=Protein VND-INTERACTING 2 {ECO:0000303|PubMed:20388856};	SubName: Full=Uncharacterized protein {ECO:0000313|EnsemblPlants:Bra006186.1-P};	--	GO:0005634,nucleus; GO:0003677,DNA binding; GO:0003700,DNA-binding transcription factor activity; GO:0010150,leaf senescence; GO:0045892,negative regulation of transcription, DNA-templated; GO:0009737,response to abscisic acid; GO:0009651,response to salt stress; GO:0006351,transcription, DNA-templated; GO:0016032,viral process; GO:0010089,xylem development	No apical meristem (NAM) protein
BjuA041729	1	A03	2968626	2971390	+	K14794 ribosomal RNA-processing protein 12 | (RefSeq) hypothetical protein (A)	PREDICTED: protein NUCLEAR FUSION DEFECTIVE 4-like [Brassica rapa]	RecName: Full=Protein NUCLEAR FUSION DEFECTIVE 4 {ECO:0000303|PubMed:16698901};	SubName: Full=Uncharacterized protein {ECO:0000313|EnsemblPlants:Bra006239.1-P};	--	GO:0016021,integral component of membrane; GO:0000741,karyogamy; GO:0010197,polar nucleus fusion; GO:0009651,response to salt stress	Nodulin-like
BjuA041863	1	A03	3715934	3716896	+	--	PREDICTED: uncharacterized protein LOC108871237 [Brassica rapa]	--	SubName: Full=Uncharacterized protein {ECO:0000313|EnsemblPlants:Bra006408.1-P};	Spliceosome subunit	GO:0005685,U1 snRNP; GO:0003729,mRNA binding; GO:0006376,mRNA splice site selection	--
BjuA041895	1	A03	4689144	4692494	-	K02218 casein kinase 1 [EC:2.7.11.1] | (RefSeq) casein kinase I-like (A)	casein kinase 1-like protein HD16 [Brassica napus]	RecName: Full=Casein kinase 1-like protein HD16 {ECO:0000305}; EC=2.7.11.1 {ECO:0000305}; AltName: Full=Os03g0793500 protein {ECO:0000312|EMBL:BAF13445.1}; AltName: Full=Protein EARLY FLOWERING 1 {ECO:0000303|PubMed:20400938}; AltName: Full=Protein HEADING DATE 16 {ECO:0000303|PubMed:23789941};	SubName: Full=BnaA03g06950D protein {ECO:0000313|EMBL:CDY51243.1};	Casein kinase (serine/threonine/tyrosine protein kinase)	GO:0005737,cytoplasm; GO:0005634,nucleus; GO:0005524,ATP binding; GO:0004674,protein serine/threonine kinase activity; GO:0009908,flower development; GO:0009740,gibberellic acid mediated signaling pathway; GO:0010476,gibberellin mediated signaling pathway; GO:0018105,peptidyl-serine phosphorylation; GO:0008360,regulation of cell shape; GO:0040008,regulation of growth; GO:0048586,regulation of lon…	Lipopolysaccharide kinase (Kdo/WaaP) family
BjuA041898	1	A03	4731563	4739924	-	K19613 leucine-rich repeat protein SHOC2 | (RefSeq) disease resistance protein TAO1-like (A)	disease resistance protein [Brassica rapa subsp. pekinensis]	RecName: Full=Disease resistance-like protein DSC2 {ECO:0000305}; AltName: Full=Protein DOMINANT SUPRESSOR OF CAMTA3 NUMBER 2 {ECO:0000303|PubMed:28407487};	RecName: Full=RING-type E3 ubiquitin transferase {ECO:0000256|SAAS:SAAS00702733}; EC=2.3.2.27 {ECO:0000256|SAAS:SAAS00702733};	--	GO:0043531,ADP binding; GO:0005524,ATP binding; GO:0042742,defense response to bacterium; GO:0009626,plant-type hypersensitive response; GO:0007165,signal transduction	HEAT repeats
BjuA042026	1	A03	11805840	11806880	-	K09422 transcription factor MYB, plant | (RefSeq) transcription factor AS1 (A)	PREDICTED: transcription factor AS1 [Brassica rapa]	RecName: Full=Transcription factor AS1 {ECO:0000303|PubMed:11140682}; AltName: Full=Myb-related protein 91 {ECO:0000303|PubMed:9839469}; Short=AtMYB91 {ECO:0000303|PubMed:9839469}; AltName: Full=Protein ASYMMETRIC LEAVES 1 {ECO:0000303|PubMed:11140682}; AltName: Full=Protein PHANTASTICA {ECO:0000303|PubMed:10102816}; Short=AtPHAN {ECO:0000303|PubMed:10102816};	SubName: Full=Uncharacterized protein {ECO:0000313|EnsemblPlants:Bra000011.1-P};	Transcription factor, Myb superfamily	GO:0000793,condensed chromosome; GO:0005730,nucleolus; GO:0005634,nucleus; GO:0003677,DNA binding; GO:0003700,DNA-binding transcription factor activity; GO:0042803,protein homodimerization activity; GO:0000981,DNA-binding transcription factor activity, RNA polymerase II-specific; GO:0043565,sequence-specific DNA binding; GO:0001135,RNA polymerase II transcription regulator recruiting activity; GO…	Myb-like DNA-binding domain
BjuA042162	1	A03	24396615	24397007	-	K16285 RING/U-box domain-containing protein [EC:2.3.2.27] | (RefSeq) probable E3 ubiquitin-protein ligase XERICO (A)	BnaC03g44440D [Brassica napus]	RecName: Full=Probable E3 ubiquitin-protein ligase XERICO; EC=2.3.2.27; AltName: Full=RING-type E3 ubiquitin transferase XERICO;	SubName: Full=BnaC03g44440D protein {ECO:0000313|EMBL:CDY15083.1};	FOG: Predicted E3 ubiquitin ligase	GO:0016021,integral component of membrane; GO:0046872,metal ion binding; GO:0061630,ubiquitin protein ligase activity; GO:0009688,abscisic acid biosynthetic process; GO:0009687,abscisic acid metabolic process; GO:0043161,proteasome-mediated ubiquitin-dependent protein catabolic process; GO:0010200,response to chitin; GO:0009739,response to gibberellin; GO:0006970,response to osmotic stress; GO:00…	zinc finger of C3HC4-type, RING
BjuA042196	1	A03	27318490	27323916	+	K18752 transportin-1 | (RefSeq) transportin-1-like (A)	transportin-1-like [Brassica napus]	RecName: Full=Transportin-1; Short=AtTRN1; AltName: Full=Importin beta-2; AltName: Full=Karyopherin beta-2;	SubName: Full=Uncharacterized protein {ECO:0000313|EnsemblPlants:Bra013038.1-P};	Nuclear transport receptor Karyopherin-beta2/Transportin (importin beta superfamily)	GO:0005737,cytoplasm; GO:0005829,cytosol; GO:0031965,nuclear membrane; GO:0034399,nuclear periphery; GO:0005654,nucleoplasm; GO:0005634,nucleus; GO:0008139,nuclear localization sequence binding; GO:0008565,protein transporter activity; GO:0008536,Ran GTPase binding; GO:0035280,miRNA loading onto RISC involved in gene silencing by miRNA; GO:0006607,NLS-bearing protein import into nucleus; GO:00511…	Armadillo/beta-catenin-like repeat
BjuA042211	1	A03	27411656	27412684	+	K04733 interleukin-1 receptor-associated kinase 4 [EC:2.7.11.1] | (RefSeq) serine/threonine-protein kinase-like protein At5g23170 (A)	PREDICTED: serine/threonine-protein kinase-like protein At5g23170 [Brassica rapa]	RecName: Full=Serine/threonine-protein kinase-like protein At5g23170; EC=2.7.11.1;	SubName: Full=Uncharacterized protein {ECO:0000313|EnsemblPlants:Bra013023.1-P};	Serine/threonine protein kinase	GO:0005886,plasma membrane; GO:0005524,ATP binding; GO:0004675,transmembrane receptor protein serine/threonine kinase activity; GO:0007166,cell surface receptor signaling pathway; GO:0006468,protein phosphorylation	Fungal protein kinase
BjuA042282	1	A03	27922283	27922885	-	K09286 EREBP-like factor | (RefSeq) ethylene-responsive transcription factor 5 (A)	AP2/ERF transcription factor [Brassica napus]	RecName: Full=Ethylene-responsive transcription factor ERF107;	SubName: Full=AP2/ERF transcription factor {ECO:0000313|EMBL:ADF57182.1};	--	GO:0005634,nucleus; GO:0003700,DNA-binding transcription factor activity; GO:0043565,sequence-specific DNA binding; GO:0044212,transcription regulatory region DNA binding; GO:0000976,transcription regulatory region sequence-specific DNA binding; GO:0009873,ethylene-activated signaling pathway; GO:0019760,glucosinolate metabolic process; GO:1904277,negative regulation of wax biosynthetic process; …	AP2 domain
BjuA042296	1	A03	28702675	28703696	-	K12189 ESCRT-II complex subunit VPS25 | (RefSeq) vacuolar protein sorting-associated protein 25-like isoform X3 (A)	cold-regulated 413 plasma membrane protein 2 [Brassica napus]	RecName: Full=Cold-regulated 413 plasma membrane protein 2; Short=AtCOR413-PM2;	SubName: Full=Uncharacterized protein {ECO:0000313|EnsemblPlants:Bra012885.1-P};	--	GO:0016021,integral component of membrane; GO:0005886,plasma membrane; GO:0005774,vacuolar membrane	Cold acclimation protein WCOR413
BjuA042408	1	A03	35608839	35611943	+	K01534 Cd2+/Zn2+-exporting ATPase [EC:3.6.3.3 3.6.3.5] | (RefSeq) cadmium/zinc-transporting ATPase HMA3 (A)	PREDICTED: cadmium/zinc-transporting ATPase HMA3 [Brassica rapa]	RecName: Full=Cadmium/zinc-transporting ATPase HMA3; EC=3.6.3.3; EC=3.6.3.5; AltName: Full=Cadmium/zinc-transporting ATPase 4; AltName: Full=Protein HEAVY METAL ATPASE 3;	SubName: Full=Uncharacterized protein {ECO:0000313|EnsemblPlants:Bra024103.1-P};	Cation transport ATPase	GO:0016021,integral component of membrane; GO:0005774,vacuolar membrane; GO:0005524,ATP binding; GO:0008551,cadmium-exporting ATPase activity; GO:0046872,metal ion binding; GO:0016463,zinc-exporting ATPase activity; GO:0071585,detoxification of cadmium ion	haloacid dehalogenase-like hydrolase
BjuA042476	1	A03	36163644	36165876	+	K19893 glucan endo-1,3-beta-glucosidase 5/6 [EC:3.2.1.39] | (RefSeq) glucan endo-1,3-beta-glucosidase 5-like (A)	PREDICTED: glucan endo-1,3-beta-glucosidase 5-like [Brassica rapa]	RecName: Full=Glucan endo-1,3-beta-glucosidase 5; EC=3.2.1.39; AltName: Full=(1->3)-beta-glucan endohydrolase 5; Short=(1->3)-beta-glucanase 5; AltName: Full=Beta-1,3-endoglucanase 5; Short=Beta-1,3-glucanase 5; Flags: Precursor;	SubName: Full=Uncharacterized protein {ECO:0000313|EnsemblPlants:Bra024022.1-P};	--	GO:0031225,anchored component of membrane; GO:0046658,anchored component of plasma membrane; GO:0009505,plant-type cell wall; GO:0005886,plasma membrane; GO:0009506,plasmodesma; GO:0005773,vacuole; GO:0042973,glucan endo-1,3-beta-D-glucosidase activity; GO:0004553,hydrolase activity, hydrolyzing O-glycosyl compounds; GO:0030247,polysaccharide binding; GO:0005975,carbohydrate metabolic process; GO…	X8 domain
BjuA042501	1	A04	24504344	24507883	-	K21552 methyl halide transferase [EC:2.1.1.165] | (RefSeq) probable thiol methyltransferase 2 (A)	probable thiol methyltransferase 2 [Brassica napus]	RecName: Full=Probable thiol methyltransferase 2; EC=2.1.1.9; AltName: Full=Protein HARMLESS TO OZONE LAYER 3; Short=AtHOL3;	SubName: Full=BnaA04g25480D protein {ECO:0000313|EMBL:CDY30447.1};	--	GO:0009507,chloroplast; GO:0009941,chloroplast envelope; GO:0018708,thiol S-methyltransferase activity	Methyltransferase domain
BjuA042537	1	A04	24229900	24230901	+	--	BnaA04g24920D [Brassica napus]	--	SubName: Full=BnaA04g24920D protein {ECO:0000313|EMBL:CDY30391.1};	--	--	--
BjuA042623	1	A04	9896743	9897042	+	K21776 protein lin-54 | (RefSeq) protein tesmin/TSO1-like CXC 5 (A)	BnaA04g10170D [Brassica napus]	RecName: Full=Protein tesmin/TSO1-like CXC 5; Short=AtTCX5;	SubName: Full=Uncharacterized protein {ECO:0000313|EnsemblPlants:Bra025590.1-P};	Metallothionein-like protein	GO:0005634,nucleus; GO:0003700,DNA-binding transcription factor activity; GO:0046872,metal ion binding; GO:0007275,multicellular organism development; GO:0006355,regulation of transcription, DNA-templated	Tesmin/TSO1-like CXC domain, cysteine-rich domain
BjuA042672	1	A05	27534628	27535806	-	K19042 E3 ubiquitin-protein ligase BOI and related proteins [EC:2.3.2.27] | (RefSeq) probable BOI-related E3 ubiquitin-protein ligase 3 (A)	PREDICTED: probable BOI-related E3 ubiquitin-protein ligase 3 [Brassica rapa]	RecName: Full=Probable BOI-related E3 ubiquitin-protein ligase 3; EC=2.3.2.27 {ECO:0000250|UniProtKB:Q9FHE4}; AltName: Full=RING-type E3 ubiquitin transferase BRG3 {ECO:0000305};	SubName: Full=Uncharacterized protein {ECO:0000313|EnsemblPlants:Bra034718.1-P};	Predicted E3 ubiquitin ligase	GO:0005634,nucleus; GO:0046872,metal ion binding; GO:0016740,transferase activity; GO:0006952,defense response; GO:0043161,proteasome-mediated ubiquitin-dependent protein catabolic process; GO:0043067,regulation of programmed cell death	Prokaryotic RING finger family 4
BjuA042724	1	A05	27268898	27269440	+	K20359 PRA1 family protein 1 | (RefSeq) PRA1 family protein F3-like (A)	PRA1 family protein F3-like [Brassica napus]	RecName: Full=PRA1 family protein F4; Short=AtPRA1.F4;	RecName: Full=PRA1 family protein {ECO:0000256|RuleBase:RU363107};	Prenylated rab acceptor 1	GO:0005783,endoplasmic reticulum; GO:0010008,endosome membrane; GO:0016021,integral component of membrane; GO:0016192,vesicle-mediated transport	PRA1 family protein
BjuA042796	1	A05	6511554	6513361	-	K16292 KDEL-tailed cysteine endopeptidase [EC:3.4.22.-] | (RefSeq) hypothetical protein (A)	BnaA05g20660D [Brassica napus]	RecName: Full=Probable cysteine protease RD21C {ECO:0000305}; EC=3.4.22.- {ECO:0000305}; Flags: Precursor;	SubName: Full=BnaA05g20660D protein {ECO:0000313|EMBL:CDY46179.1};	Cysteine proteinase Cathepsin L	GO:0008234,cysteine-type peptidase activity	Peptidase C1-like family
BjuA042812	1	A05	6398304	6400241	+	K11584 serine/threonine-protein phosphatase 2A regulatory subunit B' | (RefSeq) hypothetical protein (A)	PREDICTED: probable polyamine transporter At3g19553 [Brassica rapa]	RecName: Full=Probable polyamine transporter At3g19553;	SubName: Full=Uncharacterized protein {ECO:0000313|EnsemblPlants:Bra022433.1-P};	Amino acid transporters	GO:0005887,integral component of plasma membrane; GO:0015171,amino acid transmembrane transporter activity; GO:0015297,antiporter activity; GO:0015203,polyamine transmembrane transporter activity; GO:0015293,symporter activity; GO:0015846,polyamine transport	Amino acid permease
BjuA042821	1	A05	4937523	4938740	-	K08332 vacuolar protein 8 | (RefSeq) hypothetical protein (A)	PREDICTED: E3 ubiquitin-protein ligase PUB23-like [Brassica rapa]	RecName: Full=E3 ubiquitin-protein ligase PUB23; EC=2.3.2.27; AltName: Full=Plant U-box protein 23; AltName: Full=RING-type E3 ubiquitin transferase PUB23 {ECO:0000305}; AltName: Full=U-box domain-containing protein 23;	RecName: Full=RING-type E3 ubiquitin transferase {ECO:0000256|SAAS:SAAS00702733}; EC=2.3.2.27 {ECO:0000256|SAAS:SAAS00702733};	--	GO:0005829,cytosol; GO:0004842,ubiquitin-protein transferase activity; GO:0006952,defense response; GO:0051865,protein autoubiquitination; GO:0016567,protein ubiquitination; GO:0010200,response to chitin; GO:0009414,response to water deprivation	RING-type zinc-finger
BjuA042847	1	A05	4149322	4153261	+	K15404 aldehyde decarbonylase [EC:4.1.99.5] | (RefSeq) protein CER1-like 2 (A)	protein CER1-like 2 [Brassica napus]	RecName: Full=Protein CER1-like 2;	SubName: Full=Uncharacterized protein {ECO:0000313|EnsemblPlants:Bra005169.1-P};	--	GO:0005789,endoplasmic reticulum membrane; GO:0016021,integral component of membrane; GO:0005506,iron ion binding; GO:0016491,oxidoreductase activity; GO:0008610,lipid biosynthetic process; GO:0006629,lipid metabolic process	Fatty acid hydroxylase superfamily
BjuA042930	1	A05	1532769	1535291	+	K18878 BHLH transcription factor Upa20 | (RefSeq) Upa20; transcription factor bHLH137-like (A)	PREDICTED: transcription factor bHLH48 [Brassica oleracea var. oleracea]	RecName: Full=Transcription factor bHLH48; AltName: Full=Basic helix-loop-helix protein 48; Short=AtbHLH48; Short=bHLH 48; AltName: Full=Transcription factor EN 97; AltName: Full=bHLH transcription factor bHLH048;	SubName: Full=Uncharacterized protein {ECO:0000313|EnsemblPlants:Bo4g015870.1};	--	GO:0005634,nucleus; GO:0003677,DNA binding; GO:0003700,DNA-binding transcription factor activity; GO:0046983,protein dimerization activity; GO:0006355,regulation of transcription, DNA-templated; GO:0006351,transcription, DNA-templated	Helix-loop-helix DNA-binding domain
BjuA042975	1	A05	1288090	1289994	+	K18134 EGF domain-specific O-GlcNAc transferase [EC:2.4.1.255] | (RefSeq) protein O-linked-mannose beta-1,4-N-acetylglucosaminyltransferase 2 (A)	PREDICTED: EGF domain-specific O-linked N-acetylglucosamine transferase [Brassica rapa]	--	SubName: Full=Uncharacterized protein {ECO:0000313|EnsemblPlants:Bra004633.1-P};	Uncharacterized conserved protein	GO:0016021,integral component of membrane; GO:0016757,transferase activity, transferring glycosyl groups	Protein of unknown function (DUF563)
BjuA043078	1	A06	4204111	4205199	+	--	uncharacterized protein LOC106349950 [Brassica napus]	RecName: Full=Protein PLANT CADMIUM RESISTANCE 8; Short=AtPCR8;	SubName: Full=Uncharacterized protein {ECO:0000313|EnsemblPlants:Bra019860.1-P};	--	GO:0016021,integral component of membrane; GO:0005886,plasma membrane; GO:0006979,response to oxidative stress	PLAC8 family
BjuA043080	1	A06	4209619	4210686	+	K14294 partner of Y14 and mago | (RefSeq) partner of Y14 and mago-like isoform X1 (A)	PREDICTED: partner of Y14 and mago [Brassica rapa]	RecName: Full=Partner of Y14 and mago {ECO:0000305}; Short=AtPYM {ECO:0000303|PubMed:21676911};	SubName: Full=Uncharacterized protein {ECO:0000313|EnsemblPlants:Bra019858.1-P};	Uncharacterized conserved protein	GO:0005737,cytoplasm; GO:0005730,nucleolus; GO:0005654,nucleoplasm; GO:0003723,RNA binding; GO:0051028,mRNA transport; GO:0000184,nuclear-transcribed mRNA catabolic process, nonsense-mediated decay; GO:0010628,positive regulation of gene expression; GO:0006417,regulation of translation	Mago binding
BjuA043083	1	A06	4233865	4234137	+	K04733 interleukin-1 receptor-associated kinase 4 [EC:2.7.11.1] | (RefSeq) G-type lectin S-receptor-like serine/threonine-protein kinase At1g11410 (A)	G-type lectin S-receptor-like serine/threonine-protein kinase At1g11410 [Brassica napus]	RecName: Full=G-type lectin S-receptor-like serine/threonine-protein kinase At1g11410; EC=2.7.11.1; Flags: Precursor;	SubName: Full=Uncharacterized protein {ECO:0000313|EnsemblPlants:Bra019854.1-P};	--	GO:0016021,integral component of membrane; GO:0005886,plasma membrane; GO:0005524,ATP binding; GO:0005516,calmodulin binding; GO:0030246,carbohydrate binding; GO:0004674,protein serine/threonine kinase activity; GO:0006468,protein phosphorylation; GO:0048544,recognition of pollen	Domain of unknown function (DUF3403)
BjuA043139	1	A06	10373359	10374282	-	--	uncharacterized protein LOC106347390 [Brassica napus]	--	SubName: Full=Uncharacterized protein {ECO:0000313|EnsemblPlants:Bra017953.1-P};	--	--	Protein of unknown function (DUF740)
BjuA043185	1	A06	24682681	24687113	+	K14972 PAX-interacting protein 1 | (RefSeq) probable mediator of RNA polymerase II transcription subunit 15c (A)	PREDICTED: probable mediator of RNA polymerase II transcription subunit 15c [Brassica rapa]	RecName: Full=Probable mediator of RNA polymerase II transcription subunit 15c;	SubName: Full=Uncharacterized protein {ECO:0000313|EnsemblPlants:Bra025408.1-P};	--	GO:0005634,nucleus; GO:0031490,chromatin DNA binding; GO:0006355,regulation of transcription, DNA-templated; GO:0006351,transcription, DNA-templated	KIX domain
BjuA043188	1	A06	24693067	24694501	+	--	--	--	--	--	--	--
BjuA043299	1	A07	13232654	13233511	-	--	PREDICTED: uncharacterized protein LOC103828971 isoform X1 [Brassica rapa]	--	SubName: Full=BnaA07g08060D protein {ECO:0000313|EMBL:CDY15635.1};	--	--	--
BjuA043328	1	A07	29306660	29306986	+	--	PREDICTED: ultraviolet-B receptor UVR8-like isoform X1 [Brassica rapa]	--	SubName: Full=Uncharacterized protein {ECO:0000313|EnsemblPlants:Bra004253.1-P};	FOG: RCC1 domain	--	--
BjuA043352	1	A07	31184232	31186823	-	K13126 polyadenylate-binding protein | (RefSeq) polyadenylate-binding protein 5 (A)	polyadenylate-binding protein 5 [Brassica napus]	RecName: Full=Polyadenylate-binding protein 5; Short=PABP-5; Short=Poly(A)-binding protein 5;	RecName: Full=Polyadenylate-binding protein {ECO:0000256|RuleBase:RU362004}; Short=PABP {ECO:0000256|RuleBase:RU362004};	Polyadenylate-binding protein (RRM superfamily)	GO:0005829,cytosol; GO:0005634,nucleus; GO:0008143,poly(A) binding; GO:0000289,nuclear-transcribed mRNA poly(A) tail shortening; GO:0006417,regulation of translation; GO:0006413,translational initiation	RNA binding motif
BjuA043435	1	A07	31737396	31738779	-	K13248 pyridoxal phosphate phosphatase PHOSPHO2 [EC:3.1.3.74] | (RefSeq) inorganic pyrophosphatase 1 (A)	PREDICTED: inorganic pyrophosphatase 1-like [Raphanus sativus]	RecName: Full=Inorganic pyrophosphatase 1; Short=AtPPsPase1; Short=PPi phosphatase 1; Short=Pyrophosphate-specific phosphatase 1; EC=3.6.1.1; AltName: Full=Protein PHOSPHATE STARVATION-INDUCED GENE 2; Short=AtPS2;	SubName: Full=Uncharacterized protein {ECO:0000313|EnsemblPlants:Bra016025.1-P};	Predicted haloacid dehalogenase-like hydrolase	GO:0004427,inorganic diphosphatase activity; GO:0046872,metal ion binding; GO:0016791,phosphatase activity; GO:0016462,pyrophosphatase activity; GO:0016036,cellular response to phosphate starvation; GO:0051262,protein tetramerization	haloacid dehalogenase-like hydrolase
BjuA043588	1	A07	34630671	34631750	-	K04733 interleukin-1 receptor-associated kinase 4 [EC:2.7.11.1] | (RefSeq) probable receptor-like protein kinase At1g30570 (A)	PREDICTED: F-box/kelch-repeat protein At1g80440 [Brassica rapa]	RecName: Full=F-box/kelch-repeat protein At1g80440;	SubName: Full=Uncharacterized protein {ECO:0000313|EnsemblPlants:Bra035183.1-P};	FOG: Kelch repeat	GO:0005829,cytosol; GO:0019005,SCF ubiquitin ligase complex; GO:0031625,ubiquitin protein ligase binding; GO:0080037,negative regulation of cytokinin-activated signaling pathway; GO:0043161,proteasome-mediated ubiquitin-dependent protein catabolic process; GO:0042787,NA; GO:2000762,regulation of phenylpropanoid metabolic process; GO:0030162,regulation of proteolysis	F-box domain
BjuA043634	1	A08	15202234	15204623	+	K14794 ribosomal RNA-processing protein 12 | (RefSeq) hypothetical protein (A)	PREDICTED: protein NUCLEAR FUSION DEFECTIVE 4-like [Brassica rapa]	RecName: Full=Protein NUCLEAR FUSION DEFECTIVE 4 {ECO:0000303|PubMed:16698901};	SubName: Full=Uncharacterized protein {ECO:0000313|EnsemblPlants:Bra034666.1-P};	--	GO:0016021,integral component of membrane; GO:0000741,karyogamy; GO:0010197,polar nucleus fusion; GO:0009651,response to salt stress	Nodulin-like
BjuA043662	1	A08	16227110	16227647	+	--	PREDICTED: uncharacterized protein LOC103834446 [Brassica rapa]	--	SubName: Full=Uncharacterized protein {ECO:0000313|EnsemblPlants:Bra034596.1-P};	FOG: PPR repeat	--	Protein of unknown function (DUF1685)
BjuA043663	1	A08	16228955	16231263	+	--	uncharacterized protein LOC106361055 [Brassica napus]	--	SubName: Full=BnaA08g11690D protein {ECO:0000313|EMBL:CDY51949.1};	--	--	--
BjuA043665	1	A08	16239265	16241279	+	--	PREDICTED: uncharacterized protein LOC103834451 [Brassica rapa]	--	SubName: Full=Uncharacterized protein {ECO:0000313|EnsemblPlants:Bo3g169290.1};	--	--	--
BjuA043700	1	A08	16464289	16467945	+	K20890 xylan alpha-glucuronosyltransferase [EC:2.4.1.-] | (RefSeq) UDP-glucuronate:xylan alpha-glucuronosyltransferase 2-like (A)	PREDICTED: UDP-glucuronate:xylan alpha-glucuronosyltransferase 2-like isoform X1 [Brassica rapa]	RecName: Full=UDP-glucuronate:xylan alpha-glucuronosyltransferase 2; Short=UDP-GlcA:xylan glucuronyltransferase 2; EC=2.4.1.-; AltName: Full=Glycogenin-like protein 2; AltName: Full=Plant glycogenin-like starch initiation protein 3; AltName: Full=Protein GLUCURONIC ACID SUBSTITUTION OF XYLAN 2; Short=AtGUX2;	RecName: Full=Hexosyltransferase {ECO:0000256|RuleBase:RU362027}; EC=2.4.1.- {ECO:0000256|RuleBase:RU362027};	Glycosyl transferase, family 8 - glycogenin	GO:0005794,Golgi apparatus; GO:0000139,Golgi membrane; GO:0016021,integral component of membrane; GO:0015020,glucuronosyltransferase activity; GO:0080116,glucuronoxylan glucuronosyltransferase activity; GO:0046872,metal ion binding; GO:0071555,cell wall organization; GO:0010417,glucuronoxylan biosynthetic process; GO:0009834,plant-type secondary cell wall biogenesis; GO:0045492,xylan biosynthetic…	Glycosyl transferase family 8
BjuA043731	1	A08	19255842	19256431	+	--	uncharacterized protein LOC106361382 [Brassica napus]	--	SubName: Full=Uncharacterized protein {ECO:0000313|EnsemblPlants:Bra010632.1-P};	--	--	--
BjuA043756	1	A08	19455273	19460625	+	K21484 benzoate/salicylate 1-O-methyltransferase [EC:2.1.1.273 2.1.1.274] | (RefSeq) uncharacterized protein LOC106315356 (A)	PREDICTED: uncharacterized protein LOC108868795 [Brassica rapa]	RecName: Full=Glycine-rich RNA-binding protein 10;	SubName: Full=Uncharacterized protein {ECO:0000313|EnsemblPlants:Bra015270.1-P};	FOG: Reverse transcriptase	GO:0003723,RNA binding	--
BjuA043802	1	A08	19913775	19915042	-	K18878 BHLH transcription factor Upa20 | (RefSeq) Upa20; transcription factor bHLH137-like (A)	PREDICTED: transcription factor BEE 2 isoform X1 [Brassica rapa]	RecName: Full=Transcription factor BEE 2; AltName: Full=Basic helix-loop-helix protein 58; Short=AtbHLH58; Short=bHLH 58; AltName: Full=Protein Brassinosteroid enhanced expression 2; AltName: Full=Transcription factor EN 80; AltName: Full=bHLH transcription factor bHLH058;	SubName: Full=Uncharacterized protein {ECO:0000313|EnsemblPlants:Bra010558.1-P};	--	GO:0005634,nucleus; GO:0003677,DNA binding; GO:0003700,DNA-binding transcription factor activity; GO:0046983,protein dimerization activity; GO:0006355,regulation of transcription, DNA-templated; GO:0006351,transcription, DNA-templated	Helix-loop-helix DNA-binding domain
BjuA043808	1	A08	19946782	19951675	-	K16226 disease resistance protein RPS4 | (RefSeq) RPS4; Disease resistance protein (TIR-NBS-LRR class) family (A)	disease resistance-like protein CSA1 [Brassica napus]	RecName: Full=Disease resistance-like protein CSA1 {ECO:0000305}; AltName: Full=Protein CONSTITUTIVE SHADE-AVOIDANCE 1 {ECO:0000303|PubMed:17114357};	SubName: Full=Uncharacterized protein {ECO:0000313|EnsemblPlants:Bra010552.1-P};	--	GO:0043531,ADP binding; GO:0005524,ATP binding; GO:0042742,defense response to bacterium; GO:0007275,multicellular organism development; GO:0009416,response to light stimulus; GO:0010114,response to red light; GO:0007165,signal transduction	AAA ATPase domain
BjuA043809	1	A08	19953776	19960222	+	K16225 probable WRKY transcription factor 52 | (RefSeq) disease resistance protein RRS1 (A)	PREDICTED: disease resistance protein RRS1-like isoform X1 [Brassica rapa]	RecName: Full=U-box domain-containing protein 5; EC=2.3.2.27; AltName: Full=Plant U-box protein 5; AltName: Full=RING-type E3 ubiquitin transferase PUB5 {ECO:0000305};	RecName: Full=RING-type E3 ubiquitin transferase {ECO:0000256|SAAS:SAAS00702733}; EC=2.3.2.27 {ECO:0000256|SAAS:SAAS00702733};	--	GO:0004842,ubiquitin-protein transferase activity	AAA ATPase domain
BjuA043812	1	A08	20212685	20215591	-	--	uncharacterized protein LOC106361558 [Brassica napus]	--	SubName: Full=Uncharacterized protein {ECO:0000313|EnsemblPlants:Bra010750.1-P};	--	--	--
BjuA043883	1	A08	24531760	24532069	+	--	BnaC01g26750D [Brassica napus]	--	SubName: Full=BnaC01g26750D protein {ECO:0000313|EMBL:CDY17551.1};	--	--	--
BjuA043922	1	A08	25573837	25575380	+	K13229 2,4-dihydroxy-1,4-benzoxazin-3-one-glucoside dioxygenase [EC:1.14.11.59] | (RefSeq) DIBOA-glucoside dioxygenase BX6 (A)	PREDICTED: 1-aminocyclopropane-1-carboxylate oxidase homolog 6-like [Brassica rapa]	RecName: Full=1-aminocyclopropane-1-carboxylate oxidase homolog 6; EC=1.14.-.-;	SubName: Full=Uncharacterized protein {ECO:0000313|EnsemblPlants:Bra030566.1-P};	Iron/ascorbate family oxidoreductases	GO:0046872,metal ion binding; GO:0016491,oxidoreductase activity	2OG-Fe(II) oxygenase superfamily
BjuA043954	1	A08	25897675	25898582	+	K12621 U6 snRNA-associated Sm-like protein LSm2 | (RefSeq) sm-like protein LSM2 (A)	BnaA08g27430D [Brassica napus]	RecName: Full=Sm-like protein LSM2 {ECO:0000305}; Short=AtLSM2 {ECO:0000303|PubMed:23620288}; AltName: Full=U6 snRNA-associated Sm-like protein LSM2 {ECO:0000305};	RecName: Full=Sm-like protein LSM2 {ECO:0000256|PIRNR:PIRNR016394};	Predicted snRNP core protein	GO:0071013,catalytic step 2 spliceosome; GO:0005829,cytosol; GO:1990726,Lsm1-7-Pat1 complex; GO:0000932,P-body; GO:0071011,precatalytic spliceosome; GO:0046540,U4/U6 x U5 tri-snRNP complex; GO:0005688,U6 snRNP; GO:0003723,RNA binding; GO:0000398,mRNA splicing, via spliceosome	Ataxin 2 SM domain
BjuA044041	1	A09	54440454	54444812	-	K13229 2,4-dihydroxy-1,4-benzoxazin-3-one-glucoside dioxygenase [EC:1.14.11.59] | (RefSeq) DIBOA-glucoside dioxygenase BX6 (A)	PREDICTED: 1-aminocyclopropane-1-carboxylate oxidase homolog 3-like isoform X1 [Brassica rapa]	RecName: Full=1-aminocyclopropane-1-carboxylate oxidase homolog 3;	SubName: Full=Uncharacterized protein {ECO:0000313|EnsemblPlants:Bra031532.1-P};	Iron/ascorbate family oxidoreductases	GO:0046872,metal ion binding; GO:0016491,oxidoreductase activity	2OG-Fe(II) oxygenase superfamily
BjuA044043	1	A09	54429746	54438128	+	K14569 ribosome biogenesis protein BMS1 | (RefSeq) ribosome biogenesis protein BMS1 homolog (A)	PREDICTED: ribosome biogenesis protein BMS1 homolog [Brassica rapa]	RecName: Full=PTI1-like tyrosine-protein kinase 1; Short=PTI1-1; EC=2.7.10.2;	SubName: Full=Uncharacterized protein {ECO:0000313|EnsemblPlants:Bra031535.1-P};	GTP-binding protein AARP2 involved in 40S ribosome biogenesis	GO:0005886,plasma membrane; GO:0009506,plasmodesma; GO:0005524,ATP binding; GO:0004715,non-membrane spanning protein tyrosine kinase activity; GO:0019901,protein kinase binding; GO:0004675,transmembrane receptor protein serine/threonine kinase activity; GO:0007166,cell surface receptor signaling pathway; GO:0006468,protein phosphorylation	AAA ATPase domain
BjuA044077	1	A09	51912624	51913614	-	K05747 Wiskott-Aldrich syndrome protein | (RefSeq) formin-like protein 5 (A)	PREDICTED: ninja-family protein AFP2-like [Brassica rapa]	RecName: Full=Ninja-family protein AFP2; AltName: Full=ABI five-binding protein 2; Short=ABI5-binding protein 2;	SubName: Full=Uncharacterized protein {ECO:0000313|EnsemblPlants:Bra026891.1-P};	--	GO:0005634,nucleus; GO:0009737,response to abscisic acid; GO:0009414,response to water deprivation; GO:0007165,signal transduction	TPL-binding domain in jasmonate signalling
BjuA044088	1	A09	51857741	51858690	-	K18173 cytochrome c oxidase assembly factor 1 | (RefSeq) uncharacterized protein LOC106766715 (A)	uncharacterized protein BNAA09G46020D [Brassica napus]	--	SubName: Full=BnaA09g46020D protein {ECO:0000313|EMBL:CDY33796.1};	--	GO:0003677,DNA binding; GO:0004518,nuclease activity	YqaJ-like viral recombinase domain
BjuA044172	1	A09	51343037	51347880	+	K02213 cell division control protein 6 | (RefSeq) cell division control protein 6 homolog B-like isoform X1 (A)	BnaA09g56760D [Brassica napus]	RecName: Full=Methyl-CpG-binding domain-containing protein 10; Short=AtMBD10; Short=MBD10; AltName: Full=Methyl-CpG-binding protein MBD10;	SubName: Full=BnaA09g56760D protein {ECO:0000313|EMBL:CDY55978.1};	--	GO:0005829,cytosol; GO:0005634,nucleus; GO:0008327,methyl-CpG binding; GO:0006355,regulation of transcription, DNA-templated; GO:0006351,transcription, DNA-templated	Methyl-CpG binding domain
BjuA044318	1	A09	50503782	50505791	-	K04454 MADS-box transcription enhancer factor 2C | (RefSeq) agamous-like MADS-box protein AGL65 (A)	BnaC08g49460D [Brassica napus]	RecName: Full=Agamous-like MADS-box protein AGL65 {ECO:0000305};	SubName: Full=Uncharacterized protein {ECO:0000313|EnsemblPlants:Bra031049.1-P};	MADS box transcription factor	GO:0005634,nucleus; GO:0003700,DNA-binding transcription factor activity; GO:0046983,protein dimerization activity; GO:0000987,proximal promoter sequence-specific DNA binding; GO:0000982,transcription factor activity, RNA polymerase II proximal promoter sequence-specific DNA binding; GO:0010152,pollen maturation; GO:0045944,positive regulation of transcription by RNA polymerase II; GO:0080092,reg…	SRF-type transcription factor (DNA-binding and dimerisation domain)
BjuA044475	1	A09	31824901	31826764	+	K04125 gibberellin 2-oxidase [EC:1.14.11.13] | (RefSeq) gibberellin 2-beta-dioxygenase 2-like (A)	BnaA09g26500D [Brassica napus]	RecName: Full=Gibberellin 2-beta-dioxygenase 2; EC=1.14.11.13; AltName: Full=GA 2-oxidase 2; AltName: Full=Gibberellin 2-beta-hydroxylase 2; AltName: Full=Gibberellin 2-oxidase 2;	SubName: Full=BnaA09g26500D protein {ECO:0000313|EMBL:CDY26299.1};	Iron/ascorbate family oxidoreductases	GO:0045543,gibberellin 2-beta-dioxygenase activity; GO:0046872,metal ion binding; GO:0009686,gibberellin biosynthetic process; GO:0010114,response to red light; GO:0009639,response to red or far red light	non-haem dioxygenase in morphine synthesis N-terminal
BjuA044818	1	A10	13665735	13668786	+	K08145 MFS transporter, SP family, solute carrier family 2 (facilitated glucose transporter), member 8 | (RefSeq) sugar transporter ERD6-like 16 (A)	sugar transporter ERD6-like 16 [Brassica napus]	RecName: Full=Sugar transporter ERD6-like 16;	SubName: Full=Uncharacterized protein {ECO:0000313|EnsemblPlants:Bra002189.1-P};	Predicted transporter (major facilitator superfamily)	GO:0016021,integral component of membrane; GO:0005355,glucose transmembrane transporter activity; GO:0005351,carbohydrate:proton symporter activity; GO:0046323,glucose import; GO:0035428,NA	Major Facilitator Superfamily
BjuA044865	1	A10	13341144	13342502	+	K12598 ATP-dependent RNA helicase DOB1 [EC:3.6.4.13] | (RefSeq) DExH-box ATP-dependent RNA helicase DExH9-like (A)	PREDICTED: proline-rich protein 36-like [Raphanus sativus]	--	SubName: Full=Uncharacterized protein {ECO:0000313|EnsemblPlants:Bo3g062680.1};	FOG: Reverse transcriptase	GO:0003676,nucleic acid binding; GO:0008270,zinc ion binding	Zinc knuckle
BjuA044919	1	A10	2845103	2850874	-	K00873 pyruvate kinase [EC:2.7.1.40] | (RefSeq) pyruvate kinase 1, cytosolic-like (A)	PREDICTED: zinc transporter 5 isoform X1 [Raphanus sativus]	--	SubName: Full=Uncharacterized protein {ECO:0000313|EMBL:KFK42877.1};	Pyruvate kinase	--	--
BjuA044944	1	A10	2650771	2652184	-	K23222 nuclease HARBI1 [EC:3.1.-.-] | (RefSeq) uncharacterized protein LOC106308734 (A)	PREDICTED: uncharacterized protein LOC103844117 [Brassica rapa]	--	SubName: Full=Uncharacterized protein {ECO:0000313|EnsemblPlants:Bra015433.1-P};	--	--	Protein of unknown function (DUF295)
BjuA045003	1	A10	1648649	1650830	+	--	BnaC05g19740D [Brassica napus]	--	SubName: Full=BnaC05g19740D protein {ECO:0000313|EMBL:CDY14717.1};	--	GO:0016021,integral component of membrane	Baculovirus polyhedron envelope protein, PEP, C terminus
BjuA045075	1	A01	14559398	14560294	-	--	hypothetical protein EUTSA_v10023602mg [Eutrema salsugineum]	--	SubName: Full=Uncharacterized protein {ECO:0000313|EMBL:ESQ29774.1};	--	--	TruB family pseudouridylate synthase (N terminal domain)
BjuA045100	1	A01	15210989	15213348	+	--	BnaA01g21460D [Brassica napus]	--	SubName: Full=BnaA01g21460D protein {ECO:0000313|EMBL:CDY43491.1};	--	GO:0003677,DNA binding	ELM2 domain
BjuA045183	1	A01	33806972	33809592	+	K15378 solute carrier family 45, member 1/2/4 | (RefSeq) sucrose transport protein SUC4-like (A)	sucrose transport protein SUC4-like isoform X1 [Brassica napus]	RecName: Full=Sucrose transport protein SUC4; AltName: Full=Sucrose permease 4; AltName: Full=Sucrose transporter 4; AltName: Full=Sucrose-proton symporter 4;	SubName: Full=Sucrose transporter 4-2 {ECO:0000313|EMBL:AKE34746.1};	Sucrose transporter and related proteins	GO:0005801,cis-Golgi network; GO:0005887,integral component of plasma membrane; GO:0009705,plant-type vacuole membrane; GO:0005886,plasma membrane; GO:0005773,vacuole; GO:0008515,sucrose transmembrane transporter activity; GO:0015293,symporter activity; GO:0005985,sucrose metabolic process	PUCC protein
BjuA045323	1	A01	36854706	36857579	-	K04733 interleukin-1 receptor-associated kinase 4 [EC:2.7.11.1] | (RefSeq) inactive protein kinase SELMODRAFT_444075-like isoform X1 (A)	inactive protein kinase SELMODRAFT_444075-like [Brassica napus]	RecName: Full=Proline-rich receptor-like protein kinase PERK9; EC=2.7.11.1; AltName: Full=Proline-rich extensin-like receptor kinase 9; Short=AtPERK9;	SubName: Full=Uncharacterized protein {ECO:0000313|EnsemblPlants:Bo1g135020.1};	Serine/threonine protein kinase	GO:0016021,integral component of membrane; GO:0005886,plasma membrane; GO:0005524,ATP binding; GO:0019901,protein kinase binding; GO:0004675,transmembrane receptor protein serine/threonine kinase activity; GO:0007166,cell surface receptor signaling pathway; GO:0006468,protein phosphorylation	Universal stress protein family
BjuA045386	1	A02	9902520	9903284	+	--	PREDICTED: uncharacterized protein LOC103852314 [Brassica rapa]	--	SubName: Full=Uncharacterized protein {ECO:0000313|EnsemblPlants:Bra039754.1-P};	--	--	--
BjuA045428	1	A02	17579022	17583319	-	K00696 sucrose-phosphate synthase [EC:2.4.1.14] | (RefSeq) probable sucrose-phosphate synthase 4 (A)	PREDICTED: probable sucrose-phosphate synthase 4 [Raphanus sativus]	RecName: Full=Probable sucrose-phosphate synthase 4; EC=2.4.1.14; AltName: Full=Sucrose phosphate synthase 4F; Short=AtSPS4F; AltName: Full=UDP-glucose-fructose-phosphate glucosyltransferase;	SubName: Full=Uncharacterized protein {ECO:0000313|EMBL:ESQ38550.1};	Glycosyltransferase	GO:0005886,plasma membrane; GO:0016157,sucrose synthase activity; GO:0046524,sucrose-phosphate synthase activity; GO:0005986,sucrose biosynthetic process	Glycosyl transferases group 1
BjuA045604	1	A02	34707322	34710706	-	--	PREDICTED: protein BREAKING OF ASYMMETRY IN THE STOMATAL LINEAGE-like isoform X2 [Raphanus sativus]	RecName: Full=Protein BREAKING OF ASYMMETRY IN THE STOMATAL LINEAGE;	SubName: Full=Uncharacterized protein {ECO:0000313|EnsemblPlants:Bo9g014370.1};	--	GO:0005938,cell cortex; GO:0019897,extrinsic component of plasma membrane; GO:0005634,nucleus; GO:0008356,asymmetric cell division; GO:0007049,cell cycle; GO:0009786,regulation of asymmetric cell division; GO:0010374,stomatal complex development; GO:0009826,unidimensional cell growth	--
BjuA045644	1	A02	35627071	35628090	+	K09338 homeobox-leucine zipper protein | (RefSeq) homeobox-leucine zipper protein ATHB-53-like (A)	PREDICTED: homeobox-leucine zipper protein ATHB-53-like [Brassica rapa]	RecName: Full=Homeobox-leucine zipper protein ATHB-53; AltName: Full=HD-ZIP protein ATHB-53; AltName: Full=Homeodomain transcription factor ATHB-53;	SubName: Full=Uncharacterized protein {ECO:0000313|EnsemblPlants:Bra031819.1-P};	Transcription factor HEX, contains HOX and HALZ domains	GO:0005634,nucleus; GO:0003677,DNA binding; GO:0003700,DNA-binding transcription factor activity; GO:0043565,sequence-specific DNA binding; GO:0009733,response to auxin; GO:0048364,root development; GO:0006351,transcription, DNA-templated	Homeobox KN domain
BjuA045786	1	A03	37423728	37428864	-	K01969 3-methylcrotonyl-CoA carboxylase beta subunit [EC:6.4.1.4] | (RefSeq) methylcrotonoyl-CoA carboxylase beta chain, mitochondrial (A)	BnaA03g50840D [Brassica napus]	RecName: Full=Methylcrotonoyl-CoA carboxylase beta chain, mitochondrial; Short=MCCase subunit beta; EC=6.4.1.4; AltName: Full=3-methylcrotonyl-CoA carboxylase 2; AltName: Full=3-methylcrotonyl-CoA:carbon dioxide ligase subunit beta; Flags: Precursor;	SubName: Full=BnaA03g50840D protein {ECO:0000313|EMBL:CDY49271.1};	3-Methylcrotonyl-CoA carboxylase, non-biotin containing subunit/Acetyl-CoA carboxylase carboxyl transferase, subunit beta	GO:0005759,mitochondrial matrix; GO:0005739,mitochondrion; GO:0005524,ATP binding; GO:0050897,cobalt ion binding; GO:0004485,methylcrotonoyl-CoA carboxylase activity; GO:0008270,zinc ion binding; GO:0006552,leucine catabolic process	Translin family
BjuA045790	1	A03	37444581	37467617	+	K03006 DNA-directed RNA polymerase II subunit RPB1 [EC:2.7.7.6] | (RefSeq) leucine-rich repeat extensin-like protein 1 (A)	PREDICTED: pollen-specific leucine-rich repeat extensin-like protein 4 isoform X1 [Brassica rapa]	RecName: Full=Pollen-specific leucine-rich repeat extensin-like protein 4; Short=AtPEX4; Short=Pollen-specific LRR/EXTENSIN4; AltName: Full=Cell wall hydroxyproline-rich glycoprotein; Flags: Precursor;	SubName: Full=Uncharacterized protein {ECO:0000313|EnsemblPlants:Bra017617.1-P};	--	GO:0005618,cell wall; GO:0005576,extracellular region; GO:0005199,structural constituent of cell wall; GO:0071555,cell wall organization; GO:0009860,pollen tube growth	Leucine rich repeat N-terminal domain
BjuA045835	1	A04	25090842	25092059	-	--	PREDICTED: protein PXR1-like isoform X1 [Brassica rapa]	--	SubName: Full=Uncharacterized protein {ECO:0000313|EnsemblPlants:Bra039331.1-P};	--	--	--
BjuA045842	1	A05	7934911	7936233	+	K03363 cell division cycle 20, cofactor of APC complex | (RefSeq) cell division cycle 20.2, cofactor of APC complex-like (A)	PREDICTED: cell division cycle 20.2, cofactor of APC complex-like [Brassica rapa]	RecName: Full=Cell division cycle 20.1, cofactor of APC complex; Short=AtCDC20.1;	SubName: Full=Uncharacterized protein {ECO:0000313|EnsemblPlants:Bra005544.1-P};	Anaphase promoting complex, Cdc20, Cdh1, and Ama1 subunits	GO:0033597,mitotic checkpoint complex; GO:0005634,nucleus; GO:0010997,anaphase-promoting complex binding; GO:0019900,kinase binding; GO:0097027,ubiquitin-protein transferase activator activity; GO:0007049,cell cycle; GO:0051301,cell division; GO:1904668,positive regulation of ubiquitin protein ligase activity; GO:0016567,protein ubiquitination	WD40 region of Ge1, enhancer of mRNA-decapping protein
BjuA045869	1	A05	8126219	8127236	-	K01240 uridine nucleosidase [EC:3.2.2.3] | (RefSeq) inosine-uridine preferring nucleoside hydrolase family protein (A)	--	RecName: Full=Uridine nucleosidase 1; EC=3.2.2.3; AltName: Full=Uridine ribohydrolase 1;	SubName: Full=Uncharacterized protein {ECO:0000313|EnsemblPlants:Bo8g030920.1};	Predicted inosine-uridine preferring nucleoside hydrolase	GO:0005829,cytosol; GO:0047622,adenosine nucleosidase activity; GO:0047724,inosine nucleosidase activity; GO:0045437,uridine nucleosidase activity; GO:0072585,xanthosine nucleotidase activity; GO:0006152,purine nucleoside catabolic process; GO:0006218,uridine catabolic process	--
BjuA045903	1	A05	13069959	13071482	-	K04733 interleukin-1 receptor-associated kinase 4 [EC:2.7.11.1] | (RefSeq) probable LRR receptor-like serine/threonine-protein kinase At2g28960 isoform X1 (A)	LRR receptor-like serine/threonine-protein kinase IOS1 [Brassica napus]	RecName: Full=LRR receptor-like serine/threonine-protein kinase IOS1 {ECO:0000303|PubMed:21711359}; EC=2.7.11.- {ECO:0000255|PROSITE-ProRule:PRU00159}; AltName: Full=Protein IMPAIRED OOMYCETE SUSCEPTIBILITY 1 {ECO:0000303|PubMed:21711359}; Flags: Precursor;	SubName: Full=BnaA06g02230D protein {ECO:0000313|EMBL:CDY22854.1};	Serine/threonine protein kinase	GO:0016021,integral component of membrane; GO:0005886,plasma membrane; GO:0090406,pollen tube; GO:0005524,ATP binding; GO:0042803,protein homodimerization activity; GO:0004674,protein serine/threonine kinase activity; GO:0009738,abscisic acid-activated signaling pathway; GO:0002229,defense response to oomycetes; GO:0009788,negative regulation of abscisic acid-activated signaling pathway; GO:19022…	Protein tyrosine kinase
BjuA045935	1	A05	18223877	18226045	+	--	PREDICTED: uncharacterized protein LOC108848820 [Raphanus sativus]	--	SubName: Full=BnaA04g14490D protein {ECO:0000313|EMBL:CDY45582.1};	Nuclear localization sequence binding protein	--	--
BjuA045968	1	A05	18521344	18524983	-	K01937 CTP synthase [EC:6.3.4.2] | (RefSeq) CTP synthase-like (A)	PREDICTED: CTP synthase-like [Brassica oleracea var. oleracea]	--	RecName: Full=CTP synthase {ECO:0000256|RuleBase:RU810713}; EC=6.3.4.2 {ECO:0000256|RuleBase:RU810713}; AltName: Full=UTP--ammonia ligase {ECO:0000256|RuleBase:RU810713};	CTP synthase (UTP-ammonia lyase)	GO:0005524,ATP binding; GO:0003883,CTP synthase activity; GO:0044210,'de novo' CTP biosynthetic process; GO:0006541,glutamine metabolic process	CobQ/CobB/MinD/ParA nucleotide binding domain
BjuA046007	1	A05	18891037	18891496	-	--	PREDICTED: uncharacterized protein LOC108857148 [Raphanus sativus]	--	SubName: Full=Uncharacterized protein {ECO:0000313|EnsemblPlants:Bo5g091720.1};	--	--	--
BjuA046053	1	A05	30197414	30198232	+	K10249 elongation of very long chain fatty acids protein 4 [EC:2.3.1.199] | (RefSeq) putative elongation of fatty acids protein DDB_G0272012 (A)	elongation of fatty acids protein 3-like [Brassica napus]	RecName: Full=Elongation of fatty acids protein 3-like; Short=Protein ELO3-like; EC=2.3.1.-; AltName: Full=Protein HIGH EXPRESSION OF OSMOTICALLY RESPONSIVE GENES 3; AltName: Full=Very long-chain fatty acid condensing enzyme HOS3; Short=VLCFA condensing enzyme HOS3;	SubName: Full=Uncharacterized protein {ECO:0000313|EnsemblPlants:Bra029580.1-P};	Fatty acyl-CoA elongase/Polyunsaturated fatty acid specific elongation enzyme	GO:0030176,integral component of endoplasmic reticulum membrane; GO:0009922,fatty acid elongase activity; GO:0071215,cellular response to abscisic acid stimulus; GO:0030497,fatty acid elongation; GO:0034625,fatty acid elongation, monounsaturated fatty acid; GO:0034626,fatty acid elongation, polyunsaturated fatty acid; GO:0019367,fatty acid elongation, saturated fatty acid; GO:0030148,sphingolipid…	GNS1/SUR4 family
BjuA046095	1	A05	31102162	31103972	-	K12741 heterogeneous nuclear ribonucleoprotein A1/A3 | (RefSeq) RNA-binding protein Musashi homolog 2 (A)	PREDICTED: myb family transcription factor PHL13 isoform X1 [Brassica rapa]	RecName: Full=Myb family transcription factor PHL13 {ECO:0000305}; AltName: Full=Protein PHR1-LIKE 13 {ECO:0000305};	SubName: Full=Uncharacterized protein {ECO:0000313|EnsemblPlants:Bra040196.1-P};	--	GO:0005634,nucleus; GO:0003677,DNA binding; GO:0003700,DNA-binding transcription factor activity; GO:0006355,regulation of transcription, DNA-templated; GO:0006351,transcription, DNA-templated	Myb-like DNA-binding domain
BjuA046170	1	A06	172620	175599	-	--	PREDICTED: uncharacterized protein LOC108808079 [Raphanus sativus]	--	SubName: Full=Uncharacterized protein {ECO:0000313|EnsemblPlants:Bra025030.1-P};	--	GO:0016021,integral component of membrane	Protein of unknown function (DUF616)
BjuA046229	1	A06	26652179	26653576	-	K06236 collagen, type I, alpha | (RefSeq) hypothetical protein (A)	myb family transcription factor PHL7-like [Brassica napus]	RecName: Full=Myb family transcription factor PHL7 {ECO:0000305}; AltName: Full=Protein PHR1-LIKE 7 {ECO:0000305};	SubName: Full=Uncharacterized protein {ECO:0000313|EnsemblPlants:Bra024909.1-P};	--	GO:0005634,nucleus; GO:0003677,DNA binding; GO:0003700,DNA-binding transcription factor activity; GO:0006355,regulation of transcription, DNA-templated; GO:0006351,transcription, DNA-templated	Myb-like DNA-binding domain
BjuA046256	1	A06	26808071	26808382	-	--	PREDICTED: CLAVATA3/ESR (CLE)-related protein 16-like [Raphanus sativus]	RecName: Full=CLAVATA3/ESR (CLE)-related protein 16; Contains: RecName: Full=CLE16p; Flags: Precursor;	SubName: Full=BnaA06g34870D protein {ECO:0000313|EMBL:CDY17668.1};	--	GO:0005615,extracellular space; GO:0045168,cell-cell signaling involved in cell fate commitment; GO:0048731,system development	--
BjuA046282	1	A06	27044350	27049259	-	K14489 arabidopsis histidine kinase 2/3/4 (cytokinin receptor) [EC:2.7.13.3] | (RefSeq) histidine kinase 4 isoform X3 (A)	histidine kinase 4 isoform X3 [Brassica napus]	RecName: Full=Histidine kinase 4; EC=2.7.13.3; AltName: Full=Arabidopsis histidine kinase 4; Short=AtHK4; AltName: Full=Cytokinin receptor CYTOKININ RESPONSE 1; Short=AtCRE1; Short=Cytokinin receptor CRE1; AltName: Full=Phosphoprotein phosphatase AHK4; EC=3.1.3.16; AltName: Full=Protein AUTHENTIC HIS-KINASE 4; AltName: Full=Protein ROOT AS IN WOL 1; AltName: Full=Protein WOODEN LEG;	SubName: Full=BnaA06g34500D protein {ECO:0000313|EMBL:CDY17631.1};	Sensory transduction histidine kinase	GO:0005783,endoplasmic reticulum; GO:0005789,endoplasmic reticulum membrane; GO:0016021,integral component of membrane; GO:0005886,plasma membrane; GO:0009884,cytokinin receptor activity; GO:0019899,enzyme binding; GO:0004721,phosphoprotein phosphatase activity; GO:0000155,phosphorelay sensor kinase activity; GO:0004673,protein histidine kinase activity; GO:0043424,protein histidine kinase bindin…	Precorrin-8X methylmutase
BjuA046349	1	A06	27647025	27652103	-	K14489 arabidopsis histidine kinase 2/3/4 (cytokinin receptor) [EC:2.7.13.3] | (RefSeq) histidine kinase 4 isoform X3 (A)	histidine kinase 4 isoform X3 [Brassica napus]	RecName: Full=Histidine kinase 4; EC=2.7.13.3; AltName: Full=Arabidopsis histidine kinase 4; Short=AtHK4; AltName: Full=Cytokinin receptor CYTOKININ RESPONSE 1; Short=AtCRE1; Short=Cytokinin receptor CRE1; AltName: Full=Phosphoprotein phosphatase AHK4; EC=3.1.3.16; AltName: Full=Protein AUTHENTIC HIS-KINASE 4; AltName: Full=Protein ROOT AS IN WOL 1; AltName: Full=Protein WOODEN LEG;	SubName: Full=BnaA06g34500D protein {ECO:0000313|EMBL:CDY17631.1};	Sensory transduction histidine kinase	GO:0005783,endoplasmic reticulum; GO:0005789,endoplasmic reticulum membrane; GO:0016021,integral component of membrane; GO:0005886,plasma membrane; GO:0009884,cytokinin receptor activity; GO:0019899,enzyme binding; GO:0004721,phosphoprotein phosphatase activity; GO:0000155,phosphorelay sensor kinase activity; GO:0004673,protein histidine kinase activity; GO:0043424,protein histidine kinase bindin…	Precorrin-8X methylmutase
BjuA046350	1	A06	27662414	27664298	+	K08235 xyloglucan:xyloglucosyl transferase [EC:2.4.1.207] | (RefSeq) probable xyloglucan endotransglucosylase/hydrolase protein 27 (A)	probable xyloglucan endotransglucosylase/hydrolase protein 27 [Brassica napus]	RecName: Full=Probable xyloglucan endotransglucosylase/hydrolase protein 27; Short=At-XTH27; Short=XTH-27; EC=2.4.1.207; Flags: Precursor;	RecName: Full=Xyloglucan endotransglucosylase/hydrolase {ECO:0000256|RuleBase:RU361120}; EC=2.4.1.207 {ECO:0000256|RuleBase:RU361120};	--	GO:0048046,apoplast; GO:0005618,cell wall; GO:0004553,hydrolase activity, hydrolyzing O-glycosyl compounds; GO:0016762,xyloglucan:xyloglucosyl transferase activity; GO:0042546,cell wall biogenesis; GO:0071555,cell wall organization; GO:0010087,phloem or xylem histogenesis; GO:0010411,xyloglucan metabolic process	Xyloglucan endo-transglycosylase (XET) C-terminus
BjuA046351	1	A06	27665416	27666804	+	K17964 leucine-rich PPR motif-containing protein, mitochondrial | (RefSeq) pentatricopeptide repeat-containing protein At3g18110, chloroplastic (A)	PREDICTED: pentatricopeptide repeat-containing protein At2g01860 [Brassica rapa]	RecName: Full=Pentatricopeptide repeat-containing protein At2g01860; AltName: Full=Protein EMBRYO DEFECTIVE 975;	SubName: Full=BnaA06g34480D protein {ECO:0000313|EMBL:CDY17629.1};	FOG: PPR repeat	GO:0043231,intracellular membrane-bounded organelle; GO:0004519,endonuclease activity; GO:0003723,RNA binding; GO:0009451,RNA modification	Pentacotripeptide-repeat region of PRORP
BjuA046353	1	A06	27667978	27671575	-	K14379 tartrate-resistant acid phosphatase type 5 [EC:3.1.3.2] | (RefSeq) purple acid phosphatase 7 (A)	PREDICTED: purple acid phosphatase 7 [Brassica rapa]	RecName: Full=Purple acid phosphatase 7; EC=3.1.3.2; Flags: Precursor;	RecName: Full=Purple acid phosphatase {ECO:0000256|PIRNR:PIRNR000898}; EC=3.1.3.2 {ECO:0000256|PIRNR:PIRNR000898};	Purple (tartrate-resistant) acid phosphatase	GO:0005576,extracellular region; GO:0003993,acid phosphatase activity; GO:0046872,metal ion binding	Calcineurin-like phosphoesterase
BjuA046458	1	A07	9153073	9155886	+	K00924 kinase [EC:2.7.1.-] | (RefSeq) receptor protein kinase TMK1-like (A)	receptor-like kinase TMK4 [Brassica napus]	RecName: Full=Receptor-like kinase TMK4 {ECO:0000303|PubMed:23613767}; EC=2.7.11.1 {ECO:0000305}; AltName: Full=BAK1-associating receptor-like kinase 1 {ECO:0000303|PubMed:23921992}; AltName: Full=Leucine-rich repeat receptor-like kinases TMK4 {ECO:0000303|PubMed:23613767}; AltName: Full=Transmembrane kinase 4 {ECO:0000303|PubMed:23613767}; Flags: Precursor;	SubName: Full=BnaAnng19060D protein {ECO:0000313|EMBL:CDY63752.1};	--	GO:0005794,Golgi apparatus; GO:0016021,integral component of membrane; GO:0005886,plasma membrane; GO:0009506,plasmodesma; GO:0005524,ATP binding; GO:0004675,transmembrane receptor protein serine/threonine kinase activity; GO:0007166,cell surface receptor signaling pathway; GO:0006468,protein phosphorylation	FeoB-associated Cys-rich membrane protein
BjuA046461	1	A07	9176417	9178410	+	K17285 selenium-binding protein 1 | (RefSeq) selenium-binding protein 3 (A)	selenium-binding protein 3 [Brassica napus]	RecName: Full=Selenium-binding protein 3;	SubName: Full=Uncharacterized protein {ECO:0000313|EnsemblPlants:Bo7g039050.1};	Selenium-binding protein	GO:0008430,selenium binding	56kDa selenium binding protein (SBP56)
BjuA046467	1	A07	9259352	9264941	+	K13065 shikimate O-hydroxycinnamoyltransferase [EC:2.3.1.133] | (RefSeq) shikimate O-hydroxycinnamoyltransferase-like (A)	protein ECERIFERUM 26-like [Brassica napus]	RecName: Full=Protein ECERIFERUM 26-like; Short=CER26-like; AltName: Full=CER2-like protein 2; Short=CER2-like2;	SubName: Full=Uncharacterized protein {ECO:0000313|EnsemblPlants:Bra014988.1-P};	--	GO:0009535,chloroplast thylakoid membrane; GO:0016747,transferase activity, transferring acyl groups other than amino-acyl groups; GO:0071555,cell wall organization; GO:0009555,pollen development; GO:0042761,very long-chain fatty acid biosynthetic process	Transferase family
BjuA046642	1	A08	17593261	17593800	-	--	PREDICTED: uncharacterized protein LOC108820742 [Raphanus sativus]	RecName: Full=Transcription factor IBH1-like 1 {ECO:0000303|PubMed:24505057}; Short=AtIBL1 {ECO:0000303|PubMed:24505057}; AltName: Full=BHLH transcription factor eta; Short=bHLH eta {ECO:0000312|EMBL:CAE09173.1}; AltName: Full=Basic helix-loop-helix protein 159; Short=AtbHLH159 {ECO:0000303|PubMed:14600211}; Short=bHLH 159; AltName: Full=bHLH transcription factor bHLH159;	SubName: Full=Uncharacterized protein {ECO:0000313|EnsemblPlants:Bra010287.1-P};	--	GO:0005634,nucleus; GO:0003677,DNA binding; GO:0003700,DNA-binding transcription factor activity; GO:0046983,protein dimerization activity; GO:0009742,brassinosteroid mediated signaling pathway; GO:0009740,gibberellic acid mediated signaling pathway; GO:0040008,regulation of growth; GO:0006351,transcription, DNA-templated	--
BjuA046651	1	A08	17629367	17629597	-	K03260 translation initiation factor 4G | (RefSeq) eukaryotic translation initiation factor isoform 4G-2-like isoform X1 (A)	PREDICTED: eukaryotic translation initiation factor isoform 4G-2-like isoform X2 [Brassica oleracea var. oleracea]	RecName: Full=Eukaryotic translation initiation factor isoform 4G-2; Short=eIF(iso)4G-2;	SubName: Full=Uncharacterized protein {ECO:0000313|EnsemblPlants:Bo1g011930.1};	Translation initiation factor 4F, ribosome/mRNA-bridging subunit (eIF-4G)	GO:0005829,cytosol; GO:0003743,translation initiation factor activity; GO:0006417,regulation of translation	MA3 domain
BjuA046653	1	A08	17634894	17637056	+	--	uncharacterized protein LOC106424190 [Brassica napus]	--	SubName: Full=Uncharacterized protein {ECO:0000313|EnsemblPlants:Bra010274.1-P};	--	--	--
BjuA046669	1	A08	17728798	17729712	-	--	uncharacterized protein LOC106390037 isoform X2 [Brassica napus]	--	SubName: Full=Uncharacterized protein {ECO:0000313|EnsemblPlants:Bra010253.1-P};	--	GO:0016021,integral component of membrane	Protein of unknown function (DUF1218)
BjuA046683	1	A08	17791117	17791488	+	K14416 elongation factor 1 alpha-like protein | (RefSeq) hypothetical protein (A)	PREDICTED: flowering-promoting factor 1-like protein 1 [Brassica rapa]	RecName: Full=Flowering-promoting factor 1-like protein 1; AltName: Full=FPF1-like protein 1;	SubName: Full=BnaA01g05860D protein {ECO:0000313|EMBL:CDY28263.1};	--	--	--
BjuA046702	1	A08	22154942	22155461	+	--	PREDICTED: uncharacterized protein At4g22758-like [Brassica rapa]	RecName: Full=Uncharacterized protein At4g22758;	SubName: Full=Uncharacterized protein {ECO:0000313|EnsemblPlants:Bra016360.1-P};	FOG: PPR repeat	--	--
BjuA046742	1	A09	4946029	4946601	+	--	PREDICTED: uncharacterized protein LOC103837086 [Brassica rapa]	--	SubName: Full=Uncharacterized protein {ECO:0000313|EnsemblPlants:Bra036540.1-P};	--	--	--
BjuA046743	1	A09	4951188	4953191	-	K14515 EIN3-binding F-box protein | (RefSeq) EIN3-binding F-box protein 2-like (A)	BnaA09g04600D [Brassica napus]	RecName: Full=EIN3-binding F-box protein 2;	SubName: Full=BnaA09g04600D protein {ECO:0000313|EMBL:CDY19807.1};	Leucine rich repeat proteins, some proteins contain F-box	GO:0005634,nucleus; GO:0019005,SCF ubiquitin ligase complex; GO:0009873,ethylene-activated signaling pathway; GO:0010105,negative regulation of ethylene-activated signaling pathway; GO:0016567,protein ubiquitination; GO:0009723,response to ethylene; GO:0006511,ubiquitin-dependent protein catabolic process	Leucine Rich Repeat
BjuA047032	1	A09	29089114	29091614	+	K00630 glycerol-3-phosphate O-acyltransferase [EC:2.3.1.15] | (RefSeq) glycerol-3-phosphate acyltransferase, chloroplastic (A)	BnaA09g24560D [Brassica napus]	RecName: Full=Glycerol-3-phosphate acyltransferase, chloroplastic; Short=GPAT; EC=2.3.1.15; Flags: Precursor;	RecName: Full=Glycerol-3-phosphate acyltransferase, chloroplastic {ECO:0000256|PIRNR:PIRNR000431}; Short=GPAT {ECO:0000256|PIRNR:PIRNR000431}; EC=2.3.1.15 {ECO:0000256|PIRNR:PIRNR000431};	--	GO:0009507,chloroplast; GO:0009570,chloroplast stroma; GO:0009536,plastid; GO:0004366,glycerol-3-phosphate O-acyltransferase activity; GO:0102420,sn-1-glycerol-3-phosphate C16:0-DCA-CoA acyl transferase activity; GO:0016024,CDP-diacylglycerol biosynthetic process; GO:0006655,phosphatidylglycerol biosynthetic process	Acyltransferase
BjuA047097	1	A09	35162606	35164063	-	--	PREDICTED: ureide permease 5 [Brassica rapa]	RecName: Full=Ureide permease 5 {ECO:0000303|PubMed:11971139}; Short=AtUPS5 {ECO:0000303|PubMed:11971139};	SubName: Full=Uncharacterized protein {ECO:0000313|EnsemblPlants:Bra024716.1-P};	--	GO:0016021,integral component of membrane; GO:0005274,allantoin:proton symporter activity; GO:0005524,ATP binding; GO:0015210,uracil transmembrane transporter activity; GO:0042907,xanthine transmembrane transporter activity	Domain of unknown function (DUF389)
BjuA047194	1	A10	14297449	14297781	-	--	PREDICTED: uncharacterized protein LOC103846269 [Brassica rapa]	RecName: Full=Late embryogenesis abundant protein At5g17165;	SubName: Full=Uncharacterized protein {ECO:0000313|EnsemblPlants:Bo9g161580.1};	--	--	Late embryogenesis abundant protein
BjuA047227	1	A10	14439638	14441964	-	--	PREDICTED: maltose excess protein 1, chloroplastic-like [Brassica rapa]	RecName: Full=Maltose excess protein 1, chloroplastic; AltName: Full=Root cap protein 1; Flags: Precursor;	SubName: Full=Uncharacterized protein {ECO:0000313|EnsemblPlants:Bra013970.1-P};	--	GO:0009941,chloroplast envelope; GO:0009706,chloroplast inner membrane; GO:0016021,integral component of membrane; GO:0005363,maltose transmembrane transporter activity; GO:0005975,carbohydrate metabolic process; GO:0000023,maltose metabolic process; GO:0009624,response to nematode; GO:0005983,starch catabolic process	--
BjuA047234	1	A10	14462488	14463681	+	K15283 solute carrier family 35, member E1 | (RefSeq) xylulose 5-phosphate/phosphate translocator, chloroplastic (A)	PREDICTED: xylulose 5-phosphate/phosphate translocator, chloroplastic [Brassica rapa]	RecName: Full=Xylulose 5-phosphate/phosphate translocator, chloroplastic; Short=Xul-5-P/phosphate translocator; Flags: Precursor;	SubName: Full=Uncharacterized protein {ECO:0000313|EnsemblPlants:Bra013962.1-P};	Glucose-6-phosphate/phosphate and phosphoenolpyruvate/phosphate antiporter	GO:0009941,chloroplast envelope; GO:0031969,chloroplast membrane; GO:0016021,integral component of membrane; GO:0009536,plastid; GO:0015120,phosphoglycerate transmembrane transporter activity; GO:0071917,triose-phosphate transmembrane transporter activity; GO:0015713,phosphoglycerate transmembrane transport; GO:0035436,triose phosphate transmembrane transport	EamA-like transporter family
BjuA047379	1	A10	17678856	17679659	-	--	periaxin-like [Brassica napus]	RecName: Full=Protein PELPK1 {ECO:0000305}; AltName: Full=Proline-rich protein 10 {ECO:0000303|PubMed:21559969}; AltName: Full=Protein Pro-Glu-Leu|Ile|Val-Pro-Lys 1 {ECO:0000303|PubMed:21559969}; Flags: Precursor;	SubName: Full=Uncharacterized protein {ECO:0000313|EnsemblPlants:Bra009388.1-P};	--	GO:0005576,extracellular region; GO:0009505,plant-type cell wall; GO:0010030,positive regulation of seed germination; GO:0009791,post-embryonic development; GO:2000028,regulation of photoperiodism, flowering	--
BjuB000130	1	B07	31681245	31688270	-	K12446 L-arabinokinase [EC:2.7.1.46] | (RefSeq) L-arabinokinase (A)	hypothetical protein B456_010G124600 [Gossypium raimondii]	RecName: Full=L-arabinokinase; Short=AtISA1; EC=2.7.1.46;	SubName: Full=Uncharacterized protein {ECO:0000313|EMBL:KJB66018.1};	Galactokinase	GO:0005829,cytosol; GO:0016021,integral component of membrane; GO:0009506,plasmodesma; GO:0005524,ATP binding; GO:0005534,galactose binding; GO:0009702,L-arabinokinase activity	GHMP kinases N terminal domain
BjuB000457	1	B05	417448	417759	+	K14488 SAUR family protein | (RefSeq) auxin-induced protein 15A-like (A)	auxin-induced protein 15A-like [Brassica napus]	RecName: Full=Auxin-responsive protein SAUR22 {ECO:0000305}; AltName: Full=Protein SMALL AUXIN UP RNA 22 {ECO:0000303|PubMed:12036261};	SubName: Full=Auxin-induced protein 10A5 {ECO:0000313|EMBL:JAU35597.1}; Flags: Fragment;	--	GO:0005886,plasma membrane; GO:0009734,auxin-activated signaling pathway; GO:0007275,multicellular organism development; GO:0040008,regulation of growth	Auxin responsive protein
BjuB000458	1	B05	414548	414829	+	K14488 SAUR family protein | (RefSeq) auxin-responsive family protein (A)	PREDICTED: auxin-induced protein 15A [Raphanus sativus]	RecName: Full=Auxin-responsive protein SAUR20 {ECO:0000305}; AltName: Full=Protein SMALL AUXIN UP RNA 20 {ECO:0000303|PubMed:12036261};	SubName: Full=Auxin-responsive family protein {ECO:0000313|EMBL:EFH45384.1};	--	GO:0005886,plasma membrane; GO:0009734,auxin-activated signaling pathway; GO:0007275,multicellular organism development; GO:0040008,regulation of growth	Auxin responsive protein
BjuB000460	1	B05	407994	410131	+	--	uncharacterized protein At4g17700-like [Brassica napus]	RecName: Full=Uncharacterized protein At4g17700;	SubName: Full=Uncharacterized protein {ECO:0000313|EnsemblPlants:Bra023471.1-P};	--	--	Protein MS5
BjuB000567	1	B04	40916916	40918334	-	K11584 serine/threonine-protein phosphatase 2A regulatory subunit B' | (RefSeq) hypothetical protein (A)	PREDICTED: probable polyamine transporter At1g31820 isoform X1 [Brassica rapa]	RecName: Full=Probable polyamine transporter At1g31820;	SubName: Full=Uncharacterized protein {ECO:0000313|EnsemblPlants:Bra023209.1-P};	Amino acid transporters	GO:0005887,integral component of plasma membrane; GO:0015297,antiporter activity; GO:0015179,L-amino acid transmembrane transporter activity; GO:0015203,polyamine transmembrane transporter activity; GO:0015293,symporter activity; GO:0015846,polyamine transport	Amino acid permease
BjuB000721	1	B03	28586851	28589990	-	K06891 ATP-dependent Clp protease adaptor protein ClpS | (RefSeq) ATP-dependent Clp protease adapter protein ClpS-like isoform X1 (A)	ATP-dependent Clp protease adapter protein CLPS1, chloroplastic isoform X3 [Brassica napus]	RecName: Full=ATP-dependent Clp protease adapter protein CLPS1, chloroplastic {ECO:0000303|Ref.6}; Flags: Precursor;	SubName: Full=Uncharacterized protein {ECO:0000313|EnsemblPlants:Bo6g095990.1};	--	GO:0009570,chloroplast stroma; GO:0005840,ribosome; GO:0008233,peptidase activity; GO:0030163,protein catabolic process	ATP-dependent Clp protease adaptor protein ClpS
BjuB000731	1	B03	28497075	28498498	-	K12135 zinc finger protein CONSTANS | (RefSeq) zinc finger protein CONSTANS-like (A)	PREDICTED: zinc finger protein CONSTANS-LIKE 6-like [Brassica rapa]	RecName: Full=Zinc finger protein CONSTANS-LIKE 6;	SubName: Full=Uncharacterized protein {ECO:0000313|EnsemblPlants:Bra004035.1-P};	GATA-4/5/6 transcription factors	GO:0005634,nucleus; GO:0003700,DNA-binding transcription factor activity; GO:0008270,zinc ion binding; GO:0006355,regulation of transcription, DNA-templated	B-box zinc finger
BjuB000803	1	B01	43066722	43068446	+	K06901 putative MFS transporter, AGZA family, xanthine/uracil permease | (RefSeq) adenine/guanine permease AZG1 (A)	PREDICTED: adenine/guanine permease AZG1 [Raphanus sativus]	RecName: Full=Adenine/guanine permease AZG1; AltName: Full=AzgA-homolog protein; AltName: Full=Protein AZAGUANINE RESISTANT 1; Short=AtAzg1;	SubName: Full=Uncharacterized protein {ECO:0000313|EnsemblPlants:Bo5g136990.1};	--	GO:0016021,integral component of membrane; GO:0005345,purine nucleobase transmembrane transporter activity; GO:0005215,transporter activity; GO:0015853,adenine transport; GO:0015854,guanine transport; GO:0006863,purine nucleobase transport	Permease family
BjuB000990	1	B03	42403291	42403801	+	K00033 6-phosphogluconate dehydrogenase [EC:1.1.1.44 1.1.1.343] | (RefSeq) 6-phosphogluconate dehydrogenase, decarboxylating 1, chloroplastic (A)	PREDICTED: 6-phosphogluconate dehydrogenase, decarboxylating 1, chloroplastic [Brassica oleracea var. oleracea]	RecName: Full=6-phosphogluconate dehydrogenase, decarboxylating 1, chloroplastic; EC=1.1.1.44;	RecName: Full=6-phosphogluconate dehydrogenase, decarboxylating {ECO:0000256|RuleBase:RU000485}; EC=1.1.1.44 {ECO:0000256|RuleBase:RU000485};	6-phosphogluconate dehydrogenase	GO:0009507,chloroplast; GO:0009570,chloroplast stroma; GO:0005829,cytosol; GO:0016020,membrane; GO:0009536,plastid; GO:0008114,phosphogluconate 2-dehydrogenase activity; GO:0004616,phosphogluconate dehydrogenase (decarboxylating) activity; GO:0019521,D-gluconate metabolic process; GO:0009051,pentose-phosphate shunt, oxidative branch; GO:0009651,response to salt stress	NAD binding domain of 6-phosphogluconate dehydrogenase
BjuB001010	1	B06	36584730	36587736	+	K21398 natural resistance-associated macrophage protein 2 | (RefSeq) metal transporter Nramp6 (A)	PREDICTED: metal transporter Nramp1-like [Brassica rapa]	RecName: Full=Metal transporter Nramp1; Short=AtNramp1;	SubName: Full=Uncharacterized protein {ECO:0000313|EnsemblPlants:Bra035149.1-P};	Mn2+ and Fe2+ transporters of the NRAMP family	GO:0016021,integral component of membrane; GO:0005886,plasma membrane; GO:0015086,cadmium ion transmembrane transporter activity; GO:0005381,iron ion transmembrane transporter activity; GO:0005384,manganese ion transmembrane transporter activity; GO:0070574,cadmium ion transmembrane transport; GO:0055072,iron ion homeostasis; GO:0034755,iron ion transmembrane transport; GO:0055071,manganese ion h…	Natural resistance-associated macrophage protein
BjuB001040	1	B06	36700570	36701646	-	K04733 interleukin-1 receptor-associated kinase 4 [EC:2.7.11.1] | (RefSeq) probable receptor-like protein kinase At1g30570 (A)	PREDICTED: F-box/kelch-repeat protein At1g80440 [Brassica rapa]	RecName: Full=F-box/kelch-repeat protein At1g80440;	SubName: Full=Uncharacterized protein {ECO:0000313|EnsemblPlants:Bra035183.1-P};	FOG: Kelch repeat	GO:0005829,cytosol; GO:0019005,SCF ubiquitin ligase complex; GO:0031625,ubiquitin protein ligase binding; GO:0080037,negative regulation of cytokinin-activated signaling pathway; GO:0043161,proteasome-mediated ubiquitin-dependent protein catabolic process; GO:0042787,NA; GO:2000762,regulation of phenylpropanoid metabolic process; GO:0030162,regulation of proteolysis	F-box domain
BjuB001281	1	B04	21480799	21480990	-	K02575 MFS transporter, NNP family, nitrate/nitrite transporter | (RefSeq) high-affinity nitrate transporter 2.1-like (A)	BnaAnng40490D [Brassica napus]	RecName: Full=High-affinity nitrate transporter 2.1; Short=AtNRT2:1; AltName: Full=Protein ACH1; AltName: Full=Protein LATERAL ROOT INITIATION 1;	SubName: Full=BnaAnng40490D protein {ECO:0000313|EMBL:CDY72274.1};	--	GO:0016021,integral component of membrane; GO:0016020,membrane; GO:0009705,plant-type vacuole membrane; GO:0005886,plasma membrane; GO:0015112,nitrate transmembrane transporter activity; GO:0071249,cellular response to nitrate; GO:0048527,lateral root development; GO:0042128,nitrate assimilation; GO:0015706,nitrate transport; GO:0010167,response to nitrate	--
BjuB001336	1	B04	8552737	8553722	-	--	PREDICTED: uncharacterized protein LOC103839234 [Brassica rapa]	--	SubName: Full=Nicotiana lesion-inducing like {ECO:0000313|EMBL:ACG24094.1};	--	GO:0016021,integral component of membrane	DoxX
BjuB001434	1	B02	22643770	22651475	+	K18195 rhamnogalacturonan endolyase [EC:4.2.2.23] | (RefSeq) uncharacterized protein LOC104807150 isoform X1 (A)	uncharacterized protein LOC106378351 [Brassica napus]	RecName: Full=Putative ribonuclease H protein At1g65750; EC=3.1.26.4;	SubName: Full=LINE-1 retrotransposable element ORF2 protein {ECO:0000313|EMBL:JAU55373.1};	FOG: Reverse transcriptase	GO:0046872,metal ion binding; GO:0003676,nucleic acid binding; GO:0004523,RNA-DNA hybrid ribonuclease activity	Reverse transcriptase (RNA-dependent DNA polymerase)
BjuB001438	1	B02	22721502	22722081	+	--	--	--	--	--	--	--
BjuB001456	1	B02	22896489	22898757	+	K00517 indol-3-yl-methylglucosinolate hydroxylase [EC:1.14.-.-] | (RefSeq) cytochrome P450 81F1 (A)	PREDICTED: cytochrome P450 81F1 [Brassica oleracea var. oleracea]	RecName: Full=Cytochrome P450 81F2 {ECO:0000305}; EC=1.14.-.- {ECO:0000305}; AltName: Full=Protein INDOLE GLUCOSINOLATE MODIFIER 1 {ECO:0000303|PubMed:19293369};	SubName: Full=Uncharacterized protein {ECO:0000313|EnsemblPlants:Bo9g131960.1}; Flags: Fragment;	Cytochrome P450 CYP2 subfamily	GO:0016021,integral component of membrane; GO:0016020,membrane; GO:0020037,heme binding; GO:0005506,iron ion binding; GO:0016709,oxidoreductase activity, acting on paired donors, with incorporation or reduction of molecular oxygen, NAD(P)H as one donor, and incorporation of one atom of oxygen; GO:0071456,cellular response to hypoxia; GO:0052544,defense response by callose deposition in cell wall;…	Cytochrome P450
BjuB001903	1	B06	16111541	16112936	+	K12462 Rho GDP-dissociation inhibitor | (RefSeq) rho GDP-dissociation inhibitor 1-like (A)	PREDICTED: rho GDP-dissociation inhibitor 1-like isoform X1 [Raphanus sativus]	RecName: Full=Rho GDP-dissociation inhibitor 1; Short=AtRhoGDI1; Short=Rho GDI-1;	SubName: Full=Uncharacterized protein {ECO:0000313|EnsemblPlants:Bo4g093050.1};	Rho GDP-dissociation inhibitor	GO:0005737,cytoplasm; GO:0005096,GTPase activator activity; GO:0005094,Rho GDP-dissociation inhibitor activity; GO:0009932,cell tip growth; GO:0010053,root epidermal cell differentiation	RHO protein GDP dissociation inhibitor
BjuB001996	1	B05	566037	571923	-	K13260 isoflavone/4'-methoxyisoflavone 2'-hydroxylase [EC:1.14.13.89 1.14.13.53] | (RefSeq) cytochrome P450 81E8-like (A)	PREDICTED: isoflavone 3'-hydroxylase [Brassica oleracea var. oleracea]	RecName: Full=Isoflavone 2'-hydroxylase {ECO:0000303|PubMed:14617078}; EC=1.14.13.53 {ECO:0000269|PubMed:14617078}; AltName: Full=4'-methoxyisoflavone 2'-hydroxylase; AltName: Full=Cytochrome P450 81E7 {ECO:0000303|PubMed:14617078};	SubName: Full=Uncharacterized protein {ECO:0000313|EnsemblPlants:Bra011755.1-P};	Cytochrome P450 CYP2 subfamily	GO:0005789,endoplasmic reticulum membrane; GO:0016021,integral component of membrane; GO:0047957,4'-methoxyisoflavone 2'-hydroxylase activity; GO:0020037,heme binding; GO:0005506,iron ion binding	Cytochrome P450
BjuB002410	1	B04	43297102	43297401	+	--	PREDICTED: uncharacterized protein LOC108851970 [Raphanus sativus]	--	SubName: Full=Uncharacterized protein {ECO:0000313|EMBL:ESQ31011.1};	--	--	zinc-ribbon domain
BjuB002727	1	B07	30267935	30269072	-	K09580 protein disulfide-isomerase A1 [EC:5.3.4.1] | (RefSeq) protein disulfide isomerase-like 1-2 (A)	PREDICTED: uncharacterized protein LOC108831213 [Raphanus sativus]	RecName: Full=Protein disulfide isomerase-like 1-2; Short=AtPDIL1-2; EC=5.3.4.1; AltName: Full=Protein disulfide-isomerase 2; Short=PDI 2; AltName: Full=Protein disulfide-isomerase 6; Short=AtPDI6; Flags: Precursor;	RecName: Full=Protein disulfide-isomerase {ECO:0000256|RuleBase:RU361130}; EC=5.3.4.1 {ECO:0000256|RuleBase:RU361130};	Protein disulfide isomerase (prolyl 4-hydroxylase beta subunit)	GO:0009507,chloroplast; GO:0009570,chloroplast stroma; GO:0005783,endoplasmic reticulum; GO:0005788,endoplasmic reticulum lumen; GO:0005794,Golgi apparatus; GO:0005886,plasma membrane; GO:0005774,vacuolar membrane; GO:0003756,protein disulfide isomerase activity; GO:0045454,cell redox homeostasis; GO:0010205,photoinhibition; GO:0006457,protein folding; GO:0046686,response to cadmium ion; GO:00349…	Dynein light chain type 1
BjuB002982	1	B01	16251400	16251951	+	--	F-box/kelch-repeat protein At4g38940-like [Brassica napus]	RecName: Full=F-box/kelch-repeat protein At4g38940;	SubName: Full=Uncharacterized protein {ECO:0000313|EnsemblPlants:Bo3g047000.1};	FOG: Kelch repeat	GO:0005634,nucleus; GO:0016567,protein ubiquitination	--
BjuB003023	1	B03	7212968	7213764	+	K09753 cinnamoyl-CoA reductase [EC:1.2.1.44] | (RefSeq) cinnamoyl-CoA reductase 1-like isoform X1 (A)	uncharacterized protein LOC106385917 [Brassica napus]	RecName: Full=Retrovirus-related Pol polyprotein from transposon RE2; AltName: Full=Retro element 2 {ECO:0000303|PubMed:10689195}; Short=AtRE2 {ECO:0000303|PubMed:10689195}; Includes: RecName: Full=Protease RE2; EC=3.4.23.-; Includes: RecName: Full=Reverse transcriptase RE2; EC=2.7.7.49; Includes: RecName: Full=Endonuclease RE2;	SubName: Full=Uncharacterized protein {ECO:0000313|EMBL:JAU74363.1};	FOG: Transposon-encoded proteins with TYA, reverse transcriptase, integrase domains in various combinations	GO:0004190,aspartic-type endopeptidase activity; GO:0004519,endonuclease activity; GO:0046872,metal ion binding; GO:0003676,nucleic acid binding; GO:0003964,RNA-directed DNA polymerase activity; GO:0015074,DNA integration; GO:0006310,DNA recombination	Asparaginase, N-terminal
BjuB003026	1	B03	7172143	7183642	-	K14772 U3 small nucleolar RNA-associated protein 20 | (RefSeq) small subunit processome component 20 homolog (A)	PREDICTED: small subunit processome component 20 homolog [Brassica rapa]	--	SubName: Full=U3 small nucleolar RNA-associated protein 20 {ECO:0000313|EMBL:JAU39558.1};	DRIM (Down-regulated in metastasis)-like proteins	--	Down-regulated in metastasis
BjuB003027	1	B03	7166195	7167008	-	--	TORTIFOLIA1-like protein 4 [Brassica napus]	RecName: Full=TORTIFOLIA1-like protein 4 {ECO:0000303|PubMed:15324671};	SubName: Full=BnaA09g29660D protein {ECO:0000313|EMBL:CDY16232.1};	--	GO:0005874,microtubule; GO:0008017,microtubule binding	--
BjuB003199	1	B08	1008879	1009274	-	--	BnaC03g71260D [Brassica napus]	RecName: Full=Cyclin-dependent protein kinase inhibitor SIM {ECO:0000303|PubMed:24399300, ECO:0000303|PubMed:26546445}; AltName: Full=Protein SIAMESE;	SubName: Full=BnaC03g71260D protein {ECO:0000313|EMBL:CDY58442.1};	--	GO:0005634,nucleus; GO:0004861,cyclin-dependent protein serine/threonine kinase inhibitor activity; GO:0042023,DNA endoreduplication; GO:0045786,negative regulation of cell cycle; GO:0045736,negative regulation of cyclin-dependent protein serine/threonine kinase activity; GO:0045839,negative regulation of mitotic nuclear division; GO:0010026,trichome differentiation	--
BjuB003377	1	B06	24883747	24886924	-	K13523 lysophosphatidic acid acyltransferase / lysophosphatidylinositol acyltransferase [EC:2.3.1.51 2.3.1.-] | (RefSeq) 1-acyl-sn-glycerol-3-phosphate acyltransferase 2 (A)	PREDICTED: 1-acyl-sn-glycerol-3-phosphate acyltransferase 2 [Brassica rapa]	RecName: Full=1-acyl-sn-glycerol-3-phosphate acyltransferase 2; EC=2.3.1.51; AltName: Full=Lysophosphatidyl acyltransferase 2;	SubName: Full=Uncharacterized protein {ECO:0000313|EnsemblPlants:Bra003292.1-P};	Lysophosphatidic acid acyltransferase LPAAT and related acyltransferases	GO:0005789,endoplasmic reticulum membrane; GO:0016021,integral component of membrane; GO:0003841,1-acylglycerol-3-phosphate O-acyltransferase activity; GO:0016024,CDP-diacylglycerol biosynthetic process	Acyltransferase
BjuB003718	1	B03	40787519	40789008	+	K12135 zinc finger protein CONSTANS | (RefSeq) zinc finger protein CONSTANS-LIKE 2-like (A)	PREDICTED: B-box zinc finger protein 21 [Brassica rapa]	RecName: Full=B-box zinc finger protein 21 {ECO:0000303|PubMed:19920209}; Short=AtBBX21; AltName: Full=Protein LONG HYPOCOTYL UNDER SHADE {ECO:0000303|PubMed:21070414}; AltName: Full=Protein SALT TOLERANCE HOMOLOG 2;	SubName: Full=Uncharacterized protein {ECO:0000313|EnsemblPlants:Bra015835.1-P};	--	GO:0005634,nucleus; GO:0003700,DNA-binding transcription factor activity; GO:0043565,sequence-specific DNA binding; GO:0000989,NA; GO:0008270,zinc ion binding; GO:0009640,photomorphogenesis; GO:0006355,regulation of transcription, DNA-templated; GO:0009641,shade avoidance; GO:0006351,transcription, DNA-templated	Domain of unknown function (DUF4428)
BjuB003941	1	B03	28956166	28956426	+	--	uncharacterized protein LOC106360599 [Brassica napus]	--	SubName: Full=Uncharacterized protein {ECO:0000313|EnsemblPlants:Bo1g098530.1};	--	--	--
BjuB003956	1	B03	28853460	28854727	+	K05747 Wiskott-Aldrich syndrome protein | (RefSeq) formin-like protein 5 (A)	BnaA07g24330D [Brassica napus]	RecName: Full=Ninja-family protein AFP1; AltName: Full=ABI five-binding protein 1; Short=ABI5-binding protein 1;	SubName: Full=BnaA07g24330D protein {ECO:0000313|EMBL:CDY07354.1};	--	GO:0005634,nucleus; GO:0009738,abscisic acid-activated signaling pathway	Ethylene-responsive binding factor-associated repression
BjuB004040	1	B06	11283922	11284582	+	--	PREDICTED: uncharacterized protein LOC108835426 [Raphanus sativus]	--	SubName: Full=Uncharacterized protein {ECO:0000313|EnsemblPlants:Bo4g075520.1};	--	--	Pollen proteins Ole e I like
BjuB004075	1	B02	4600572	4601132	+	K19040 E3 ubiquitin-protein ligase ATL10/75/76/77/78 [EC:2.3.2.27] | (RefSeq) RING-H2 finger protein ATL74-like (A)	PREDICTED: probable E3 ubiquitin-protein ligase ATL44 [Brassica rapa]	RecName: Full=Probable E3 ubiquitin-protein ligase ATL44 {ECO:0000305}; EC=2.3.2.27 {ECO:0000305}; AltName: Full=RING-H2 finger A3a {ECO:0000303|PubMed:9781696}; AltName: Full=RING-H2 finger protein ATL44 {ECO:0000305}; AltName: Full=RING-H2 zinc finger protein RHA3a {ECO:0000305}; AltName: Full=RING-type E3 ubiquitin transferase ATL44 {ECO:0000305};	SubName: Full=Uncharacterized protein {ECO:0000313|EnsemblPlants:Bra024512.1-P};	FOG: Predicted E3 ubiquitin ligase	GO:0016021,integral component of membrane; GO:0046872,metal ion binding; GO:0061630,ubiquitin protein ligase activity; GO:0043161,proteasome-mediated ubiquitin-dependent protein catabolic process	Prokaryotic RING finger family 4
BjuB004134	1	B07	25284574	25286102	+	K12135 zinc finger protein CONSTANS | (RefSeq) CO; B-box type zinc finger protein with CCT domain-containing protein (A)	PREDICTED: zinc finger protein CONSTANS-LIKE 15-like [Brassica rapa]	RecName: Full=Zinc finger protein CONSTANS-LIKE 15;	SubName: Full=Uncharacterized protein {ECO:0000313|EnsemblPlants:Bra041077.1-P};	--	GO:0005634,nucleus; GO:0003700,DNA-binding transcription factor activity; GO:0008270,zinc ion binding; GO:0006355,regulation of transcription, DNA-templated	B-box zinc finger
BjuB004155	1	B07	25171488	25175283	-	K18171 COX assembly mitochondrial protein 1 | (RefSeq) uncharacterized LOC100795409 (A)	uncharacterized protein LOC106405788 [Brassica napus]	--	SubName: Full=BnaC08g45610D protein {ECO:0000313|EMBL:CDY37423.1};	Uncharacterized conserved protein	--	Type II secretion system protein B
BjuB004172	1	B03	26344766	26346994	-	--	PREDICTED: uncharacterized protein LOC103843744 [Brassica rapa]	--	SubName: Full=BnaA09g51230D protein {ECO:0000313|EMBL:CDY32473.1};	--	GO:0016021,integral component of membrane; GO:0016787,hydrolase activity; GO:0006629,lipid metabolic process	Domain of unknown function (DUF334)
BjuB004193	1	B04	16030098	16037016	+	K15730 cytosolic prostaglandin-E synthase [EC:5.3.99.3] | (RefSeq) uncharacterized protein OsI_027940-like (A)	PREDICTED: uncharacterized protein OsI_027940-like isoform X2 [Brassica rapa]	RecName: Full=Uncharacterized protein OsI_027940;	SubName: Full=Uncharacterized protein {ECO:0000313|EnsemblPlants:Bra000879.1-P};	HSP90 co-chaperone p23	GO:0005829,cytosol; GO:0005634,nucleus; GO:0005886,plasma membrane; GO:0009506,plasmodesma; GO:0080037,negative regulation of cytokinin-activated signaling pathway; GO:0010628,positive regulation of gene expression; GO:2000012,regulation of auxin polar transport; GO:0010449,root meristem growth	CS domain
BjuB004194	1	B04	16037243	16038769	+	K00106 xanthine dehydrogenase/oxidase [EC:1.17.1.4 1.17.3.2] | (RefSeq) xanthine dehydrogenase 1-like (A)	PREDICTED: xanthine dehydrogenase 1-like [Raphanus sativus]	RecName: Full=Xanthine dehydrogenase 1; Short=AtXDH1; EC=1.17.1.4 {ECO:0000269|PubMed:14726515};	SubName: Full=Uncharacterized protein {ECO:0000313|EnsemblPlants:Bo9g005550.1};	Xanthine dehydrogenase	GO:0005829,cytosol; GO:0051537,2 iron, 2 sulfur cluster binding; GO:0009055,electron transfer activity; GO:0050660,flavin adenine dinucleotide binding; GO:0005506,iron ion binding; GO:0016614,oxidoreductase activity, acting on CH-OH group of donors; GO:0016903,oxidoreductase activity, acting on the aldehyde or oxo group of donors; GO:0004854,xanthine dehydrogenase activity; GO:0006145,purine nucl…	Molybdopterin-binding domain of aldehyde dehydrogenase
BjuB004472	1	B07	870806	872207	-	K00521 ferric-chelate reductase [EC:1.16.1.7] | (RefSeq) ferric reduction oxidase 7, chloroplastic-like (A)	PREDICTED: NAC domain-containing protein 2-like [Raphanus sativus]	RecName: Full=NAC transcription factor 47 {ECO:0000305}; AltName: Full=NAC domain-containing protein 47 {ECO:0000305}; Short=ANAC047 {ECO:0000305}; AltName: Full=Protein SPEEDY HYPONASTIC GROWTH {ECO:0000303|PubMed:24363315};	SubName: Full=NAC47-1.1 protein {ECO:0000313|EMBL:AIS36127.1};	--	GO:0005634,nucleus; GO:0003700,DNA-binding transcription factor activity; GO:0043565,sequence-specific DNA binding; GO:0009793,embryo development ending in seed dormancy; GO:0010365,positive regulation of ethylene biosynthetic process; GO:0009413,response to flooding; GO:0006351,transcription, DNA-templated	No apical meristem (NAM) protein
BjuB004698	1	B05	45437	46842	-	K01373 cathepsin F [EC:3.4.22.41] | (RefSeq) cysteine protease RD19A-like (A)	cysteine protease RD19A-like [Brassica napus]	RecName: Full=Cysteine protease RD19A {ECO:0000305}; EC=3.4.22.- {ECO:0000305}; AltName: Full=Protein RESPONSIVE TO DEHYDRATION 19 {ECO:0000303|PubMed:8325504}; Short=RD19 {ECO:0000303|PubMed:8325504}; Flags: Precursor;	SubName: Full=BnaA01g05320D protein {ECO:0000313|EMBL:CDY41960.1};	Cysteine proteinase Cathepsin F	GO:0005615,extracellular space; GO:0005764,lysosome; GO:0000323,lytic vacuole; GO:0005634,nucleus; GO:0005773,vacuole; GO:0004197,cysteine-type endopeptidase activity; GO:0042742,defense response to bacterium; GO:0051603,proteolysis involved in cellular protein catabolic process; GO:0006970,response to osmotic stress; GO:0009651,response to salt stress	Peptidase C1-like family
BjuB005057	1	B06	18483091	18484466	+	K23338 glucose-induced degradation protein 8 | (RefSeq) hypothetical protein (A)	LisH and RanBPM domains containing protein [Arabidopsis thaliana]	RecName: Full=Protein GID8 homolog {ECO:0000305};	SubName: Full=LisH and RanBPM domains containing protein {ECO:0000313|EMBL:ANM60556.1};	LisH motif-containing protein	GO:0005737,cytoplasm	CTLH/CRA C-terminal to LisH motif domain
BjuB005259	1	B07	390133	391734	+	--	--	--	--	--	--	--
BjuB005277	1	B02	4327658	4328412	-	--	PREDICTED: uncharacterized protein LOC103845928 [Brassica rapa]	--	SubName: Full=Uncharacterized protein {ECO:0000313|EnsemblPlants:Bra002080.1-P};	--	--	--
BjuB005309	1	B07	779006	780070	+	--	PREDICTED: uncharacterized protein LOC108806496 isoform X1 [Raphanus sativus]	--	SubName: Full=Uncharacterized protein {ECO:0000313|EnsemblPlants:Bo1g153460.1};	--	GO:0016021,integral component of membrane	--
BjuB006049	1	B06	12807850	12808392	+	K21026 acetylajmaline esterase [EC:3.1.1.80] | (RefSeq) GDSL esterase/lipase At1g28610-like (A)	PREDICTED: GDSL esterase/lipase 3-like [Brassica rapa]	RecName: Full=GDSL esterase/lipase 3; EC=3.1.1.-; AltName: Full=Extracellular lipase 3; Flags: Precursor;	SubName: Full=Uncharacterized protein {ECO:0000313|EnsemblPlants:Bra014375.1-P};	--	GO:0005576,extracellular region; GO:0016298,lipase activity; GO:0016042,lipid catabolic process	--
BjuB006311	1	B04	29946580	29948445	-	--	PREDICTED: zinc finger A20 and AN1 domain-containing stress-associated protein 2-like isoform X2 [Raphanus sativus]	RecName: Full=Zinc finger A20 and AN1 domain-containing stress-associated protein 2; Short=AtSAP2;	SubName: Full=Zinc finger an1-like family protein {ECO:0000313|EMBL:ABV89666.1};	Predicted Zn-finger protein	GO:0003677,DNA binding; GO:0008270,zinc ion binding	AN1-like Zinc finger
BjuB006320	1	B03	8832570	8834085	+	K04733 interleukin-1 receptor-associated kinase 4 [EC:2.7.11.1] | (RefSeq) probable serine/threonine-protein kinase PBL10 (A)	UPF0496 protein At4g34320-like [Brassica napus]	RecName: Full=UPF0496 protein At4g34320;	SubName: Full=Uncharacterized protein {ECO:0000313|EnsemblPlants:Bo3g168950.1};	--	GO:0016021,integral component of membrane	Protein BYPASS1-related
BjuB006449	1	B07	41572452	41573891	-	--	PREDICTED: uncharacterized protein LOC106309538 [Brassica oleracea var. oleracea]	--	SubName: Full=Uncharacterized protein {ECO:0000313|EnsemblPlants:Bo8g049810.1};	--	--	PLATZ transcription factor
BjuB006510	1	B07	2018986	2020557	+	K12135 zinc finger protein CONSTANS | (RefSeq) zinc finger protein CONSTANS-like (A)	PREDICTED: zinc finger protein CONSTANS-LIKE 9-like [Raphanus sativus]	RecName: Full=Zinc finger protein CONSTANS-LIKE 9;	SubName: Full=Uncharacterized protein {ECO:0000313|EnsemblPlants:Bo1g147240.1};	--	GO:0005634,nucleus; GO:0003700,DNA-binding transcription factor activity; GO:0008270,zinc ion binding; GO:0007623,circadian rhythm; GO:0048579,negative regulation of long-day photoperiodism, flowering; GO:0006355,regulation of transcription, DNA-templated	B-box zinc finger
BjuB006519	1	B07	1982186	1983764	+	K08332 vacuolar protein 8 | (RefSeq) hypothetical protein (A)	PREDICTED: U-box domain-containing protein 9-like [Brassica oleracea var. oleracea]	RecName: Full=U-box domain-containing protein 9; EC=2.3.2.27; AltName: Full=Plant U-box protein 9; AltName: Full=RING-type E3 ubiquitin transferase PUB9 {ECO:0000305};	RecName: Full=RING-type E3 ubiquitin transferase {ECO:0000256|SAAS:SAAS00702733}; EC=2.3.2.27 {ECO:0000256|SAAS:SAAS00702733};	FOG: Armadillo/beta-catenin-like repeats	GO:0005737,cytoplasm; GO:0005634,nucleus; GO:0005886,plasma membrane; GO:0070696,transmembrane receptor protein serine/threonine kinase binding; GO:0004842,ubiquitin-protein transferase activity; GO:0009738,abscisic acid-activated signaling pathway; GO:0071215,cellular response to abscisic acid stimulus; GO:0016567,protein ubiquitination	Family of unknown function (DUF5578)
BjuB006520	1	B07	1976460	1977368	+	--	BnaAnng17250D [Brassica napus]	--	SubName: Full=BnaAnng17250D protein {ECO:0000313|EMBL:CDY60822.1};	--	--	PDDEXK-like family of unknown function
BjuB006532	1	B07	1509228	1509711	-	--	PREDICTED: uncharacterized protein LOC103854451 [Brassica rapa]	--	SubName: Full=Uncharacterized protein {ECO:0000313|EnsemblPlants:Bra020780.1-P};	--	--	--
BjuB006898	1	B07	3119009	3120533	+	K03248 translation initiation factor 3 subunit G | (RefSeq) eukaryotic translation initiation factor 3 subunit G-like (A)	EIF3G1 [Arabidopsis thaliana]	RecName: Full=Oligouridylate-binding protein 1C; Short=AtUBP1c; AltName: Full=Polyuridylate-binding protein UBP1C; Short=Poly(U)-binding protein UBP1C;	RecName: Full=Eukaryotic translation initiation factor 3 subunit G {ECO:0000256|HAMAP-Rule:MF_03006}; Short=eIF3g {ECO:0000256|HAMAP-Rule:MF_03006}; AltName: Full=Eukaryotic translation initiation factor 3 RNA-binding subunit {ECO:0000256|HAMAP-Rule:MF_03006}; Short=eIF-3 RNA-binding subunit {ECO:0000256|HAMAP-Rule:MF_03006}; AltName: Full=Eukaryotic translation initiation factor 3 subunit 4 {ECO…	Translation initiation factor 3, subunit g (eIF-3g)	GO:0005634,nucleus; GO:0003729,mRNA binding; GO:0006397,mRNA processing	Zinc knuckle
BjuB006922	1	B07	3235220	3235679	-	K01633 7,8-dihydroneopterin aldolase/epimerase/oxygenase [EC:4.1.2.25 5.1.99.8 1.13.11.81] | (RefSeq) dihydroneopterin aldolase 1 (A)	PREDICTED: dihydroneopterin aldolase 1-like [Raphanus sativus]	RecName: Full=Dihydroneopterin aldolase 1 {ECO:0000305}; Short=DHNA1 {ECO:0000305}; EC=4.1.2.25 {ECO:0000269|PubMed:15107504, ECO:0000269|PubMed:15165863}; AltName: Full=7,8-dihydroneopterin aldolase; AltName: Full=AtFolB1 {ECO:0000303|PubMed:15107504};	RecName: Full=7,8-dihydroneopterin aldolase {ECO:0000256|RuleBase:RU362079}; EC=4.1.2.25 {ECO:0000256|RuleBase:RU362079};	--	GO:0005829,cytosol; GO:0102083,7,8-dihydromonapterin aldolase activity; GO:0004150,dihydroneopterin aldolase activity; GO:0046656,folic acid biosynthetic process; GO:0046654,tetrahydrofolate biosynthetic process	Dihydroneopterin aldolase
BjuB007029	1	B07	3989543	3989974	+	--	PREDICTED: uncharacterized protein LOC106316829 [Brassica oleracea var. oleracea]	--	SubName: Full=Uncharacterized protein {ECO:0000313|EnsemblPlants:Bo5g127230.1};	--	GO:0016021,integral component of membrane	O-Antigen ligase
BjuB007037	1	B07	4016256	4017385	+	K13783 MFS transporter, OPA family, solute carrier family 37 (glycerol-3-phosphate transporter), member 1/2 | (RefSeq) putative glycerol-3-phosphate transporter 4 (A)	BnaA01g28900D [Brassica napus]	RecName: Full=Stem-specific protein TSJT1;	SubName: Full=BnaA01g28900D protein {ECO:0000313|EMBL:CDY20112.1};	--	--	Glutamine amidotransferase domain
BjuB007227	1	B07	4852036	4852281	+	K00951 GTP pyrophosphokinase [EC:2.7.6.5] | (RefSeq) probable GTP diphosphokinase CRSH, chloroplastic (A)	PREDICTED: uncharacterized protein LOC108813381 [Raphanus sativus]	--	SubName: Full=Uncharacterized protein {ECO:0000313|EnsemblPlants:Bra021256.1-P};	--	--	--
BjuB007469	1	B07	9772655	9775844	+	K03549 KUP system potassium uptake protein | (RefSeq) putative potassium transporter 12 (A)	PREDICTED: putative potassium transporter 12 [Brassica oleracea var. oleracea]	RecName: Full=Putative potassium transporter 12; Short=AtPOT12;	RecName: Full=Potassium transporter {ECO:0000256|RuleBase:RU321113};	--	GO:0009507,chloroplast; GO:0016021,integral component of membrane; GO:0016020,membrane; GO:0005886,plasma membrane; GO:0015079,potassium ion transmembrane transporter activity	K+ potassium transporter
BjuB007477	1	B07	9857066	9857614	-	K03135 transcription initiation factor TFIID subunit 11 | (RefSeq) transcription initiation factor TFIID subunit 11-like (A)	transcription initiation factor TFIID subunit 11-like [Brassica napus]	RecName: Full=Transcription initiation factor TFIID subunit 11b; AltName: Full=TBP-associated factor 11b; Short=AtTAF11b;	SubName: Full=Uncharacterized protein {ECO:0000313|EnsemblPlants:Bo1g091780.1};	Transcription initiation factor TFIID, subunit TAF11	GO:0005669,transcription factor TFIID complex; GO:0046982,protein heterodimerization activity; GO:0003713,transcription coactivator activity; GO:0008134,transcription factor binding; GO:0006355,regulation of transcription, DNA-templated; GO:0051123,RNA polymerase II preinitiation complex assembly	hTAFII28-like protein conserved region
BjuB007492	1	B07	10011630	10014058	-	K11593 eukaryotic translation initiation factor 2C | (RefSeq) protein argonaute 7 (A)	BnaC01g21410D [Brassica napus]	RecName: Full=Protein argonaute 7; AltName: Full=Protein ZIPPY;	SubName: Full=Uncharacterized protein {ECO:0000313|EnsemblPlants:Bo1g053140.1};	Translation initiation factor 2C (eIF-2C) and related proteins	GO:0005737,cytoplasm; GO:0030529,NA; GO:0003723,RNA binding; GO:0051607,defense response to virus; GO:0035195,gene silencing by miRNA; GO:0010492,maintenance of shoot apical meristem identity; GO:0010599,production of lsiRNA involved in RNA interference; GO:0010267,production of ta-siRNAs involved in RNA interference; GO:0040034,regulation of development, heterochronic; GO:0006355,regulation of t…	Snare region anchored in the vesicle membrane C-terminus
BjuB007553	1	B07	10417511	10418584	-	--	PREDICTED: F-box/kelch-repeat protein At1g57790 isoform X1 [Brassica oleracea var. oleracea]	RecName: Full=F-box/kelch-repeat protein At1g57790;	SubName: Full=Uncharacterized protein {ECO:0000313|EnsemblPlants:Bo1g087620.1};	--	--	Protein of unknown function (DUF295)
BjuB007779	1	B07	5458469	5459009	+	K10268 F-box and leucine-rich repeat protein 2/20 | (RefSeq) F-box protein SKIP2-like (A)	PREDICTED: F-box/LRR-repeat protein 16 [Raphanus sativus]	RecName: Full=F-box/LRR-repeat protein 16;	SubName: Full=Uncharacterized protein {ECO:0000313|EnsemblPlants:Bra029994.1-P};	Leucine rich repeat proteins, some proteins contain F-box	GO:0005737,cytoplasm; GO:0004842,ubiquitin-protein transferase activity	--
BjuB007862	1	B07	6335417	6337563	-	--	uncharacterized protein BNAC01G32640D [Brassica napus]	--	SubName: Full=BnaC01g32640D protein {ECO:0000313|EMBL:CDY50089.1};	--	GO:0016021,integral component of membrane	Protein of unknown function (DUF3537)
BjuB007945	1	B07	6944682	6952702	+	K03327 multidrug resistance protein, MATE family | (RefSeq) protein DETOXIFICATION 40-like isoform X1 (A)	PREDICTED: protein DETOXIFICATION 40 [Raphanus sativus]	RecName: Full=Protein DETOXIFICATION 40 {ECO:0000303|PubMed:11739388}; Short=AtDTX40 {ECO:0000303|PubMed:11739388}; AltName: Full=Multidrug and toxic compound extrusion protein 40 {ECO:0000305}; Short=MATE protein 40 {ECO:0000305};	RecName: Full=Protein DETOXIFICATION {ECO:0000256|RuleBase:RU004914}; AltName: Full=Multidrug and toxic compound extrusion protein {ECO:0000256|RuleBase:RU004914};	Uncharacterized membrane protein, predicted efflux pump	GO:0016021,integral component of membrane; GO:0005774,vacuolar membrane; GO:0005773,vacuole; GO:0015297,antiporter activity; GO:0015238,drug transmembrane transporter activity; GO:0006855,drug transmembrane transport	MatE
BjuB007964	1	B07	7130595	7131179	-	--	PREDICTED: VQ motif-containing protein 22-like [Brassica oleracea var. oleracea]	RecName: Full=VQ motif-containing protein 22 {ECO:0000303|PubMed:22535423}; Short=AtVQ22 {ECO:0000303|PubMed:22535423};	SubName: Full=Uncharacterized protein {ECO:0000313|EnsemblPlants:Bo1g105440.1};	--	GO:0005634,nucleus	VQ motif
BjuB008035	1	B07	18723877	18725152	+	--	hevein-like preproprotein [Brassica napus]	RecName: Full=Hevein-like preproprotein; Contains: RecName: Full=CB-HEL; Contains: RecName: Full=CD-HEL; EC=3.1.-.-; AltName: Full=RNase; Flags: Precursor;	SubName: Full=BnaC03g33900D protein {ECO:0000313|EMBL:CDY40674.1};	Predicted chitinase	GO:0005773,vacuole; GO:0008061,chitin binding; GO:0004540,ribonuclease activity; GO:0042742,defense response to bacterium; GO:0009817,defense response to fungus, incompatible interaction; GO:0031640,killing of cells of other organism; GO:0009723,response to ethylene; GO:0080027,response to herbivore; GO:0009651,response to salt stress; GO:0009615,response to virus; GO:0009627,systemic acquired re…	EF hand
BjuB008206	1	B03	31469431	31470504	+	--	BnaA04g21750D [Brassica napus]	RecName: Full=O-fucosyltransferase 19 {ECO:0000305}; Short=O-FucT-19 {ECO:0000305}; EC=2.4.1.- {ECO:0000305}; AltName: Full=O-fucosyltransferase family protein {ECO:0000305};	SubName: Full=BnaA04g21750D protein {ECO:0000313|EMBL:CDY18412.1};	--	GO:0005737,cytoplasm; GO:0016021,integral component of membrane; GO:0016757,transferase activity, transferring glycosyl groups; GO:0006004,fucose metabolic process; GO:0006486,protein glycosylation	--
BjuB008215	1	B03	31618167	31619818	-	--	BnaA09g40240D [Brassica napus]	RecName: Full=Dormancy-associated protein homolog 3 {ECO:0000305}; AltName: Full=DRM1 homolog 3 {ECO:0000305};	SubName: Full=BnaA09g40240D protein {ECO:0000313|EMBL:CDY11458.1};	Uncharacterized conserved protein	--	NF-kappa-B-activating protein C-terminal domain
BjuB008290	1	B07	17713799	17715288	+	K09422 transcription factor MYB, plant | (RefSeq) myb-related protein 306-like (A)	PREDICTED: myb-related protein 306-like [Brassica oleracea var. oleracea]	RecName: Full=Transcription factor MYB30 {ECO:0000303|PubMed:10929106}; AltName: Full=Myb-related protein 30 {ECO:0000303|PubMed:10929106}; Short=AtMYB30 {ECO:0000303|PubMed:10929106};	SubName: Full=Uncharacterized protein {ECO:0000313|EnsemblPlants:Bo9g008700.1};	Transcription factor, Myb superfamily	GO:0005634,nucleus; GO:0003700,DNA-binding transcription factor activity; GO:0000981,DNA-binding transcription factor activity, RNA polymerase II-specific; GO:0043565,sequence-specific DNA binding; GO:0001135,RNA polymerase II transcription regulator recruiting activity; GO:0044212,transcription regulatory region DNA binding; GO:0030154,cell differentiation; GO:0009626,plant-type hypersensitive r…	Myb-like DNA-binding domain
BjuB008342	1	B07	18428570	18429910	+	K13354 solute carrier family 25 (peroxisomal adenine nucleotide transporter), member 17 | (RefSeq) peroxisomal adenine nucleotide carrier 1-like (A)	BnaC03g34210D [Brassica napus]	RecName: Full=Peroxisomal adenine nucleotide carrier 1; Short=AtPNC1;	SubName: Full=BnaC03g34210D protein {ECO:0000313|EMBL:CDY40705.1};	Predicted mitochondrial carrier protein	GO:0005779,integral component of peroxisomal membrane; GO:0005743,mitochondrial inner membrane; GO:0005777,peroxisome; GO:0015217,ADP transmembrane transporter activity; GO:0015297,antiporter activity; GO:0005347,ATP transmembrane transporter activity; GO:0015866,ADP transport; GO:0015867,ATP transport; GO:0006635,fatty acid beta-oxidation; GO:0080024,indolebutyric acid metabolic process; GO:0006…	Mitochondrial carrier protein
BjuB008405	1	B07	22921502	22923247	-	K03063 26S proteasome regulatory subunit T3 | (RefSeq) 26S protease regulatory subunit 6B homolog (A)	coleoptile phototropism protein 1 [Brassica napus]	RecName: Full=Coleoptile phototropism protein 1; AltName: Full=BTB/POZ domain-containing protein CPT1; AltName: Full=Non-phototropic hypocotyl 3-like protein; Short=NPH3-like protein;	SubName: Full=Uncharacterized protein {ECO:0000313|EnsemblPlants:Bo3g066920.1};	--	GO:0005886,plasma membrane; GO:0009638,phototropism; GO:0016567,protein ubiquitination	NPH3 family
BjuB008406	1	B07	22930441	22930779	-	--	PREDICTED: uncharacterized protein LOC108859671 [Raphanus sativus]	--	SubName: Full=Uncharacterized protein {ECO:0000313|EnsemblPlants:Bo3g066930.1};	--	--	--
BjuB008539	1	B07	23924775	23925440	+	K19040 E3 ubiquitin-protein ligase ATL10/75/76/77/78 [EC:2.3.2.27] | (RefSeq) RING-H2 finger protein ATL77-like (A)	PREDICTED: RING-H2 finger protein ATL77-like [Raphanus sativus]	RecName: Full=RING-H2 finger protein ATL77; EC=2.3.2.27 {ECO:0000305}; AltName: Full=RING-type E3 ubiquitin transferase ATL77 {ECO:0000305};	SubName: Full=Uncharacterized protein {ECO:0000313|EnsemblPlants:Bo3g071750.1};	FOG: Predicted E3 ubiquitin ligase	GO:0016021,integral component of membrane; GO:0046872,metal ion binding; GO:0061630,ubiquitin protein ligase activity; GO:0043161,proteasome-mediated ubiquitin-dependent protein catabolic process	Anaphase-promoting complex subunit 11 RING-H2 finger
BjuB008589	1	B07	19290234	19296852	+	K18059 sulfate transporter 4 | (RefSeq) probable sulfate transporter 4.2 isoform X1 (A)	PREDICTED: probable sulfate transporter 4.2 [Raphanus sativus]	RecName: Full=Probable sulfate transporter 4.2;	SubName: Full=Uncharacterized protein {ECO:0000313|EnsemblPlants:Bo3g064990.1};	Sulfate/bicarbonate/oxalate exchanger SAT-1 and related transporters (SLC26 family)	GO:0005887,integral component of plasma membrane; GO:0008271,secondary active sulfate transmembrane transporter activity; GO:0015116,sulfate transmembrane transporter activity; GO:0015293,symporter activity	Molybdate transporter of MFS superfamily
[truncated: 14,795 more rows]
