# Supplementary material for: Integrated Analysis of Transcriptome and Metabolome Reveals New Insights into the Formation of Purple Leaf Veins and Leaf Edge Cracks in Brassica juncea
Source: Plants (Basel). 2022 Aug 28;11(17):2229. doi: 10.3390/plants11172229 (PMC9460116; doi:10.3390/plants11172229)
Supplement: Supplementary file 1 [file plants-11-02229-s001.zip › Supplementary tables/Table S2.xlsx]

## Sheet: Sheet1
Table S2. GO analysis of DEGs in subclass 3.
Ontology	ID	Description	GeneRatio	BgRatio	pvalue	p.adjust
Molecular function	GO:0031418	L-ascorbic acid binding	6/246	13/5203	1.36e-05	0.00257704
Molecular function	GO:0005509	calcium ion binding	16/246	101/5203	1.65e-05	0.00156212
Molecular function	GO:0043177	organic acid binding	8/246	26/5203	1.66e-05	0.00104475
Molecular function	GO:0048029	monosaccharide binding	6/246	14/5203	2.29e-05	0.00108305
Molecular function	GO:0031406	carboxylic acid binding	6/246	16/5203	5.64e-05	0.00213228
Molecular function	GO:0019842	vitamin binding	7/246	33/5203	0.000719604	0.0194293
Molecular function	GO:0070001	aspartic-type peptidase activity	9/246	72/5203	0.00638963	0.120764
Molecular function	GO:0004190	aspartic-type endopeptidase activity	9/246	72/5203	0.00638963	0.120764
Molecular function	GO:0016747	acyltransferase activity, transferring groups other than amino-acyl groups	15/246	180/5203	0.0224269	0.353224
Molecular function	GO:0016746	acyltransferase activity	16/246	198/5203	0.0242497	0.352554
Molecular function	GO:0036094	small molecule binding	40/246	636/5203	0.0335585	0.373091
Molecular function	GO:0004175	endopeptidase activity	9/246	96/5203	0.0366822	0.385163
Cellular component	GO:0046658	anchored component of plasma membrane	19/1589	147/44095	1.57e-06	0.000452749
Cellular component	GO:0031226	intrinsic component of plasma membrane	33/1589	424/44095	3.48e-05	0.00503484
Cellular component	GO:0031225	anchored component of membrane	43/1589	625/44095	4.9e-05	0.00471589
Cellular component	GO:0005773	vacuole	17/1589	236/44095	0.00556599	0.268095
Cellular component	GO:0005783	endoplasmic reticulum	90/1589	2006/44095	0.0198376	0.716633
Cellular component	GO:0031224	intrinsic component of membrane	337/1589	8471/44095	0.0223224	0.716797
Cellular component	GO:0000794	condensed nuclear chromosome	5/1589	46/44095	0.0243813	0.587183
Cellular component	GO:0044391	ribosomal subunit	13/1589	200/44095	0.0299275	0.66531
Cellular component	GO:0005840	ribosome	21/1589	373/44095	0.0305689	0.631029
Cellular component	GO:0071944	cell periphery	119/1589	2815/44095	0.0396495	0.572935
