# Supplementary material for: Integrated Analysis of Transcriptome and Metabolome Reveals New Insights into the Formation of Purple Leaf Veins and Leaf Edge Cracks in Brassica juncea
Source: Plants (Basel). 2022 Aug 28;11(17):2229. doi: 10.3390/plants11172229 (PMC9460116; doi:10.3390/plants11172229)
Supplement: Supplementary file 1 [file plants-11-02229-s001.zip › Supplementary tables/Table S3.xlsx]

## Sheet: Sheet1
Table S3. GO analysis of DEGs in subclass 7.
Ontology	ID	Description	GeneRatio	BgRatio	pvalue	p.adjust
Molecular function	GO:0016853	isomerase activity	5/123	63/5203	0.0160396	1
Cellular component	GO:0005576	extracellular region	80/1181	1953/44095	0.000126968	0.0318689
Cellular component	GO:0009504	cell plate	9/1181	87/44095	0.000544001	0.0682722
Cellular component	GO:0048046	apoplast	48/1181	1099/44095	0.00074321	0.0621819
Cellular component	GO:0005615	extracellular space	8/1181	119/44095	0.0149545	0.750715
Cellular component	GO:0030119	AP-type membrane coat adaptor complex	5/1181	58/44095	0.0194398	0.813232
Cellular component	GO:0009570	chloroplast stroma	12/1181	236/44095	0.0261673	0.938285
Cellular component	GO:0009532	plastid stroma	12/1181	238/44095	0.0276852	0.868623
Cellular component	GO:0005768	endosome	26/1181	654/44095	0.0312179	0.783568
Cellular component	GO:0031966	mitochondrial membrane	12/1181	243/44095	0.031758	0.724659
Cellular component	GO:0005739	mitochondrion	42/1181	1172/44095	0.0361854	0.756878
Cellular component	GO:0005740	mitochondrial envelope	13/1181	276/44095	0.0362466	0.699838
Cellular component	GO:0030117	membrane coat	8/1181	141/44095	0.0365102	0.654575
Cellular component	GO:0048475	coated membrane	8/1181	141/44095	0.0365102	0.654575
Cellular component	GO:0005743	mitochondrial inner membrane	9/1181	171/44095	0.0414858	0.612525
Cellular component	GO:0005794	Golgi apparatus	37/1181	1029/44095	0.0449939	0.627415
Cellular component	GO:0005874	microtubule	6/1181	98/44095	0.0482626	0.637574
Cellular component	GO:0097708	intracellular vesicle	32/1181	875/44095	0.0490353	0.615393
Cellular component	GO:0031410	cytoplasmic vesicle	32/1181	875/44095	0.0490353	0.615393
