# Supplementary material for: Integrated Analysis of Transcriptome and Metabolome Reveals New Insights into the Formation of Purple Leaf Veins and Leaf Edge Cracks in Brassica juncea
Source: Plants (Basel). 2022 Aug 28;11(17):2229. doi: 10.3390/plants11172229 (PMC9460116; doi:10.3390/plants11172229)
Supplement: Supplementary file 1 [file plants-11-02229-s001.zip › Supplementary tables/Table S4.xlsx]

## Sheet: Sheet1
Table S4. KEGG analysis of DEGs in subclass 3.
Term Name	MainClass	GeneHitsInSelectedSet	AllGenesInSelectedSet	GeneHitsInBackground	AllGenesInBackground	p-value	enrichFactor	GeneListInSelectedSets	corrected p-value(BH method)
Flavonoid biosynthesis	A09100 Metabolism	22	1525	60	11234	5.75e-06	2.70107	[BjuA014411, BjuB014803, BjuA035478, BjuB012366, BjuA041714, BjuA009912, BjuB001305, BjuO009605, BjuB018407, BjuA004031, BjuA034341, BjuB044852, BjuA039948, BjuB044274, BjuB014115, BjuA017459, BjuA039278, BjuB015902, BjuB012092, BjuA033678, BjuA030021, BjuA047311]	0.00116237
Flavone and flavonol biosynthesis	A09100 Metabolism	6	1525	6	11234	6.2e-06	7.36656	[BjuA043933, BjuB044274, BjuB033656, BjuA041352, BjuB013182, BjuA047311]	0.000627
Phenylalanine metabolism	A09100 Metabolism	17	1525	54	11234	0.000541	2.3191	[BjuB043976, BjuO007573, BjuA033227, BjuB042150, BjuA036569, BjuA009912, BjuA028403, BjuB005393, BjuB041653, BjuA034341, BjuA036480, BjuB015902, BjuA014959, BjuB023238, BjuB027419, BjuA014958, BjuA030021]	0.0364561
Plant-pathogen interaction	A09150 Organismal Systems	83	1525	442	11234	0.00109269	1.38331	[BjuB041644, BjuA042293, BjuB039688, BjuB020694, BjuA032670, BjuB047314, BjuB024217, BjuB043779, BjuA046215, BjuA026397, BjuO010277, BjuA037732, BjuO000300, BjuB044770, BjuA015703, BjuB001573, BjuA015801, BjuA033777, BjuA029908, BjuB016678, BjuB025552, BjuA018234, BjuA024145, BjuB025993, BjuB048993, BjuA037005, BjuB044117, BjuB027669, BjuB041291, BjuA023055, BjuA028961, BjuA009706, BjuB041262, Bj…	0.055181
Ribosome	A09120 Genetic Information Processing	39	1525	176	11234	0.00116015	1.63236	[BjuA004993, BjuO013105, BjuB008988, BjuA026256, BjuA024942, BjuO013762, BjuB027059, BjuA033835, BjuA042614, BjuB016640, BjuB031289, BjuA046996, BjuA033324, BjuA020907, BjuA018716, BjuA026509, BjuA002832, BjuB016385, BjuA028620, BjuB033705, BjuB032878, BjuA024170, BjuO004905, BjuB004792, BjuA014858, BjuA017103, BjuB037770, BjuB047602, BjuB026955, BjuB027505, BjuA028612, BjuA027388, BjuB027917, Bj…	0.0468701
Glycosylphosphatidylinositol (GPI)-anchored proteins	A09180 Brite Hierarchies	15	1525	50	11234	0.00194708	2.20997	[BjuB028899, BjuA026242, BjuA040721, BjuA022831, BjuB022424, BjuA044445, BjuA009661, BjuB022497, BjuA014651, BjuB041527, BjuB024115, BjuB041528, BjuA014656, BjuO004600, BjuA027665]	0.0655516
Ribosome	A09180 Brite Hierarchies	40	1525	192	11234	0.00335026	1.5347	[BjuA004993, BjuO013105, BjuB008988, BjuA026256, BjuA024942, BjuO013762, BjuB027059, BjuA033835, BjuA042614, BjuB016640, BjuB031289, BjuA046996, BjuA033324, BjuA020907, BjuA018716, BjuA026509, BjuA002832, BjuB016385, BjuA028620, BjuB033705, BjuB032878, BjuA024170, BjuO004905, BjuB004792, BjuA014858, BjuA017103, BjuB037770, BjuB047602, BjuB026955, BjuB027505, BjuA028612, BjuA019483, BjuA027388, Bj…	0.0966788
Arginine and proline metabolism	A09100 Metabolism	18	1525	68	11234	0.00341448	1.94997	[BjuA045148, BjuA009099, BjuA029812, BjuA033227, BjuB038369, BjuB002974, BjuB047313, BjuA017858, BjuB044568, BjuB042882, BjuA042545, BjuA039577, BjuB014791, BjuB026243, BjuA008310, BjuA031766, BjuB027419, BjuB008270]	0.0862156
Metabolism of other amino acids	A09100 Metabolism	46	1525	231	11234	0.00436003	1.46693	[BjuB031303, BjuA027882, BjuA011412, BjuA028403, BjuA017858, BjuB003916, BjuA021536, BjuB033376, BjuB039816, BjuB039817, BjuA043966, BjuA041358, BjuA023465, BjuA032930, BjuA041858, BjuA042093, BjuB019338, BjuA019294, BjuA037668, BjuA047199, BjuA036175, BjuA040215, BjuB013191, BjuA009057, BjuB005272, BjuA014456, BjuA042971, BjuB014670, BjuB035464, BjuA017093, BjuB020483, BjuB022278, BjuB044782, Bj…	0.0978585
Protein processing in endoplasmic reticulum	A09120 Genetic Information Processing	38	1525	187	11234	0.00641491	1.49695	[BjuA004172, BjuB015356, BjuA017118, BjuA034317, BjuA008405, BjuB014231, BjuA017715, BjuA038288, BjuO008205, BjuB022044, BjuA001233, BjuO007600, BjuA009620, BjuB016983, BjuA020447, BjuA026047, BjuB035125, BjuA012711, BjuA016465, BjuA016451, BjuA003626, BjuA046263, BjuB013295, BjuA011916, BjuB014302, BjuA040540, BjuB048851, BjuA039379, BjuB004407, BjuB041890, BjuA014620, BjuB026108, BjuB016403, Bj…	0.129581
Glutathione metabolism	A09100 Metabolism	22	1525	94	11234	0.00659192	1.72409	[BjuB013191, BjuB031303, BjuB035464, BjuB020483, BjuB003916, BjuB026379, BjuA021536, BjuB035663, BjuA027555, BjuB033376, BjuB039816, BjuB039817, BjuA043966, BjuB008093, BjuA041358, BjuA023465, BjuA042093, BjuB043843, BjuA037668, BjuA022912, BjuA047199, BjuA017987]	0.121052
MAPK signaling pathway - plant	A09130 Environmental Information Processing	48	1525	249	11234	0.00691694	1.42006	[BjuB041644, BjuO006291, BjuB040841, BjuB039688, BjuB020694, BjuA032670, BjuB044777, BjuA015054, BjuB047314, BjuA043267, BjuA026397, BjuB044519, BjuA004561, BjuA015703, BjuB001573, BjuA034844, BjuA005641, BjuA009007, BjuB021348, BjuA029908, BjuA032501, BjuA045673, BjuB016678, BjuB043211, BjuB016863, BjuB020462, BjuA038776, BjuA018234, BjuA043222, BjuA024145, BjuA010549, BjuA026864, BjuB011939, Bj…	0.116435
G protein-coupled receptors	A09180 Brite Hierarchies	6	1525	14	11234	0.00702254	3.1571	[BjuB016563, BjuB048410, BjuA007812, BjuB022666, BjuB031288, BjuO008194]	0.109119
Amino acid metabolism	A09100 Metabolism	76	1525	429	11234	0.00800914	1.30503	[BjuA045148, BjuB043976, BjuA044305, BjuA027713, BjuA029812, BjuA007978, BjuB005955, BjuA036569, BjuB047313, BjuA011412, BjuA017858, BjuB044679, BjuB020708, BjuA045735, BjuA035768, BjuB042181, BjuB007278, BjuB008277, BjuA008642, BjuB027419, BjuB019338, BjuB008270, BjuA021423, BjuB027628, BjuB006631, BjuB001161, BjuB042150, BjuB002974, BjuB022278, BjuA027732, BjuB005393, BjuA042545, BjuB045667, Bj…	0.11556
Phosphatidylinositol signaling system	A09130 Environmental Information Processing	20	1525	85	11234	0.00876581	1.73331	[BjuB037680, BjuB022810, BjuA015054, BjuB040637, BjuA040504, BjuA026397, BjuB044519, BjuA015703, BjuA042245, BjuA022507, BjuA026390, BjuA043729, BjuB020594, BjuA017084, BjuB012409, BjuB042474, BjuA005092, BjuB016678, BjuB028235, BjuA043222]	0.118046
Folding, sorting and degradation	A09120 Genetic Information Processing	93	1525	546	11234	0.0107913	1.25474	[BjuA000057, BjuA004172, BjuA014790, BjuB008279, BjuB044003, BjuA038828, BjuA008405, BjuB014231, BjuA017715, BjuB006366, BjuO008205, BjuB039757, BjuB016983, BjuB023882, BjuA026047, BjuB000067, BjuA012711, BjuA025191, BjuA030496, BjuA016465, BjuB033436, BjuB007036, BjuA019074, BjuA014435, BjuB018364, BjuA035027, BjuB023214, BjuA006699, BjuB024202, BjuB043983, BjuA047128, BjuB017647, BjuB014672, Bj…	0.13624
Biosynthesis of other secondary metabolites	A09100 Metabolism	69	1525	396	11234	0.0159738	1.28357	[BjuB043976, BjuA014411, BjuB026011, BjuA040695, BjuA036569, BjuB045037, BjuA004031, BjuA025708, BjuB041096, BjuA039948, BjuA033678, BjuB028108, BjuB005410, BjuA041352, BjuB007941, BjuA036175, BjuA021423, BjuA028394, BjuA040215, BjuB014803, BjuA009057, BjuB014670, BjuB012366, BjuB042150, BjuB005393, BjuA005697, BjuA043933, BjuB049035, BjuB028092, BjuB044057, BjuA033227, BjuA009912, BjuA028403, Bj…	0.179261
Metabolism	A09100 Metabolism	387	1525	2618	11234	0.0219806	1.08894	[BjuA045148, BjuA040695, BjuB049041, BjuA036569, BjuB047313, BjuA000945, BjuA045735, BjuA036560, BjuA045534, BjuA032976, BjuA028723, BjuA041193, BjuA036175, BjuA010489, BjuB014803, BjuA045744, BjuB040637, BjuB042749, BjuB010854, BjuB026243, BjuA009648, BjuB025763, BjuB049035, BjuB007030, BjuA028403, BjuB003916, BjuB016329, BjuO011591, BjuA019318, BjuB013250, BjuB045208, BjuB045342, BjuA006006, Bj…	0.222004
Organismal Systems	A09150 Organismal Systems	92	1525	557	11234	0.0239853	1.21674	[BjuB041644, BjuA042293, BjuB039688, BjuB020694, BjuA032670, BjuB040955, BjuB047314, BjuB024217, BjuB043779, BjuA026397, BjuA046215, BjuO010277, BjuA037732, BjuO000300, BjuB044770, BjuA015703, BjuB001573, BjuA015801, BjuA033777, BjuA029908, BjuB016678, BjuA006740, BjuB025552, BjuA018234, BjuA024145, BjuB014803, BjuB025993, BjuB048993, BjuB012366, BjuA037005, BjuA025725, BjuB044117, BjuB027669, Bj…	0.230716
Environmental adaptation	A09150 Organismal Systems	92	1525	557	11234	0.0239853	1.21674	[BjuB041644, BjuA042293, BjuB039688, BjuB020694, BjuA032670, BjuB040955, BjuB047314, BjuB024217, BjuB043779, BjuA026397, BjuA046215, BjuO010277, BjuA037732, BjuO000300, BjuB044770, BjuA015703, BjuB001573, BjuA015801, BjuA033777, BjuA029908, BjuB016678, BjuA006740, BjuB025552, BjuA018234, BjuA024145, BjuB014803, BjuB025993, BjuB048993, BjuB012366, BjuA037005, BjuA025725, BjuB044117, BjuB027669, Bj…	0.230716
RNA degradation	A09120 Genetic Information Processing	26	1525	130	11234	0.0258595	1.47331	[BjuA000057, BjuB011065, BjuA014790, BjuA018796, BjuA038828, BjuB039757, BjuB023882, BjuA016275, BjuA030496, BjuB033436, BjuA014435, BjuA019074, BjuB023586, BjuA035027, BjuB017647, BjuA047128, BjuB015919, BjuA031808, BjuA022392, BjuA042705, BjuB016851, BjuA036644, BjuB013017, BjuA006490, BjuA003940, BjuB040425]	0.227114
Selenocompound metabolism	A09100 Metabolism	6	1525	18	11234	0.0269081	2.45552	[BjuA042971, BjuA027882, BjuA032930, BjuA011412, BjuA036781, BjuB019338]	0.226477
SNARE interactions in vesicular transport	A09120 Genetic Information Processing	8	1525	29	11234	0.0349969	2.03215	[BjuA008076, BjuA021318, BjuB023214, BjuB008279, BjuA028631, BjuA015204, BjuA021343, BjuB006366]	0.282775
Genetic Information Processing	A09120 Genetic Information Processing	233	1525	1555	11234	0.0450288	1.1038	[BjuB002695, BjuA000057, BjuA027882, BjuA012341, BjuB044736, BjuB016640, BjuA017715, BjuB006366, BjuA020907, BjuB020272, BjuB039757, BjuA002832, BjuB027410, BjuB023882, BjuO009641, BjuA001816, BjuA016465, BjuB018364, BjuB040394, BjuA014435, BjuB007036, BjuB043782, BjuB023369, BjuB023214, BjuB024202, BjuA008787, BjuO004587, BjuA040540, BjuO000097, BjuB042749, BjuB048851, BjuA008786, BjuA008391, Bj…	0.349839
Purine metabolism	A09100 Metabolism	28	1525	150	11234	0.0477505	1.37509	[BjuA029026, BjuO010714, BjuB026015, BjuA014445, BjuB044679, BjuA031200, BjuB045208, BjuA047371, BjuB044879, BjuA003232, BjuA034382, BjuO009641, BjuB001710, BjuO004587, BjuA021542, BjuB042749, BjuA041948, BjuA006635, BjuA033312, BjuA047348, BjuO001449, BjuO000970, BjuA005594, BjuA017787, BjuA022412, BjuO000975, BjuB040994, BjuA027036]	0.357245
