# Supplementary material for: Integrated Analysis of Transcriptome and Metabolome Reveals New Insights into the Formation of Purple Leaf Veins and Leaf Edge Cracks in Brassica juncea
Source: Plants (Basel). 2022 Aug 28;11(17):2229. doi: 10.3390/plants11172229 (PMC9460116; doi:10.3390/plants11172229)
Supplement: Supplementary file 1 [file plants-11-02229-s001.zip › Supplementary tables/Table S5.xlsx]

## Sheet: Sheet1
Table S5. KEGG analysis of DEGs in subclass 7.
Term Name	MainClass	GeneHitsInSelectedSet	AllGenesInSelectedSet	GeneHitsInBackground	AllGenesInBackground	p-value	enrichFactor	GeneListInSelectedSets	corrected p-value(BH method)
Carbohydrate metabolism	A09190 Not Included in Pathway or Brite	9	1101	25	11234	0.000386184	3.67324	[BjuB016582, BjuA008256, BjuA046138, BjuB044521, BjuO009572, BjuA031754, BjuA008852, BjuA043220, BjuA040815]	0.0772368
Oxidative phosphorylation	A09100 Metabolism	18	1101	86	11234	0.00146156	2.13561	[BjuB027514, BjuB017669, BjuA007813, BjuA005763, BjuA032755, BjuB027078, BjuO008787, BjuB040570, BjuO005584, BjuB045363, BjuA032778, BjuA032777, BjuB033527, BjuB030827, BjuA007774, BjuB007742, BjuA038122, BjuO004289]	0.146156
Energy metabolism	A09100 Metabolism	38	1101	242	11234	0.00231025	1.60219	[BjuA023025, BjuB027514, BjuB019661, BjuB003228, BjuA028460, BjuA040529, BjuB027078, BjuO005584, BjuA015968, BjuA006624, BjuB045363, BjuA018523, BjuA021993, BjuA024258, BjuA028269, BjuA032778, BjuA032777, BjuA032792, BjuO004289, BjuB017669, BjuA007813, BjuA005763, BjuA005150, BjuA032755, BjuO008787, BjuB040570, BjuB010048, BjuO007613, BjuA022261, BjuB033527, BjuB041913, BjuB030827, BjuA003863, Bj…	0.154017
Citrate cycle (TCA cycle)	A09100 Metabolism	13	1101	58	11234	0.0034351	2.28698	[BjuB019661, BjuB010903, BjuA015968, BjuB022498, BjuA003809, BjuA032778, BjuA032777, BjuA005763, BjuB004154, BjuB037101, BjuA015214, BjuA047140, BjuB040602]	0.171755
GTP-binding proteins	A09180 Brite Hierarchies	13	1101	60	11234	0.00468215	2.21075	[BjuB045333, BjuA003935, BjuB014490, BjuA012738, BjuA014450, BjuB013539, BjuB004747, BjuB005196, BjuA003217, BjuB033481, BjuA032681, BjuA040066, BjuB015635]	0.187286
Sulfur metabolism	A09100 Metabolism	9	1101	35	11234	0.0054496	2.62374	[BjuO007613, BjuA024258, BjuA021993, BjuB003228, BjuA022261, BjuA040529, BjuB041913, BjuA008056, BjuA036521]	0.181653
Glycosyltransferases	A09180 Brite Hierarchies	42	1101	306	11234	0.0154004	1.40047	[BjuA045615, BjuA025019, BjuB003030, BjuA006945, BjuA042369, BjuB021886, BjuB044214, BjuA003938, BjuB043812, BjuB015605, BjuB048703, BjuA016566, BjuO003330, BjuB008170, BjuA004087, BjuB015084, BjuA008995, BjuB038523, BjuB008085, BjuA025193, BjuA006597, BjuA025194, BjuB014095, BjuB029748, BjuA004551, BjuA011395, BjuO013512, BjuA011402, BjuA005766, BjuO009936, BjuO010184, BjuB030766, BjuA021664, Bj…	0.44001
Metabolism	A09100 Metabolism	285	1101	2618	11234	0.0188316	1.11077	[BjuA037422, BjuB043773, BjuB012435, BjuA012850, BjuB045363, BjuA045342, BjuA032778, BjuA032777, BjuA045347, BjuA010743, BjuA038134, BjuA045532, BjuA027145, BjuA028309, BjuO002479, BjuA010607, BjuA024280, BjuB042346, BjuB028396, BjuB048309, BjuB037101, BjuA028208, BjuA007633, BjuB023900, BjuB007234, BjuO008787, BjuB037105, BjuA024388, BjuA009646, BjuB028090, BjuA040281, BjuB020269, BjuA007774, Bj…	0.47079
Organismal Systems	A09150 Organismal Systems	69	1101	557	11234	0.0236063	1.26398	[BjuA009079, BjuB043970, BjuA034539, BjuA045995, BjuA034372, BjuA041017, BjuA014697, BjuB044351, BjuA041530, BjuA009734, BjuB010841, BjuB019667, BjuB019333, BjuA016624, BjuA006416, BjuO007415, BjuA022534, BjuB013407, BjuA024431, BjuA037008, BjuA037007, BjuA009447, BjuA013838, BjuB045755, BjuA031019, BjuB012673, BjuB003048, BjuA041306, BjuB041165, BjuA031824, BjuA012580, BjuA027064, BjuA013542, Bj…	0.524585
Environmental adaptation	A09150 Organismal Systems	69	1101	557	11234	0.0236063	1.26398	[BjuA009079, BjuB043970, BjuA034539, BjuA045995, BjuA034372, BjuA041017, BjuA014697, BjuB044351, BjuA041530, BjuA009734, BjuB010841, BjuB019667, BjuB019333, BjuA016624, BjuA006416, BjuO007415, BjuA022534, BjuB013407, BjuA024431, BjuA037008, BjuA037007, BjuA009447, BjuA013838, BjuB045755, BjuA031019, BjuB012673, BjuB003048, BjuA041306, BjuB041165, BjuA031824, BjuA012580, BjuA027064, BjuA013542, Bj…	0.524585
Glycine, serine and threonine metabolism	A09100 Metabolism	11	1101	60	11234	0.0297281	1.87063	[BjuA007706, BjuA021835, BjuA010607, BjuA032829, BjuB033353, BjuA011971, BjuA002592, BjuB048309, BjuA027228, BjuA015464, BjuB029297]	0.540511
Secretion system	A09180 Brite Hierarchies	6	1101	26	11234	0.0364226	2.35464	[BjuA029579, BjuB046831, BjuA034840, BjuA033665, BjuA018047, BjuA036523]	0.607043
Carbohydrate metabolism	A09100 Metabolism	97	1101	832	11234	0.0372227	1.18959	[BjuA007706, BjuA023025, BjuB019661, BjuB022498, BjuB036965, BjuB023699, BjuA015464, BjuB032770, BjuA024870, BjuO008211, BjuA018523, BjuA041536, BjuA015551, BjuB044350, BjuA032778, BjuA032777, BjuA039042, BjuA029475, BjuB038523, BjuA043638, BjuB013763, BjuA010743, BjuA025193, BjuA025194, BjuA038134, BjuB007968, BjuA033330, BjuB025629, BjuA035659, BjuA024280, BjuB048309, BjuO004688, BjuB037101, Bj…	0.572658
Sphingolipid metabolism	A09100 Metabolism	9	1101	48	11234	0.0411789	1.91315	[BjuB036953, BjuB014078, BjuB015605, BjuA007305, BjuA044844, BjuB011166, BjuA006895, BjuB023900, BjuA006597]	0.58827
Pyruvate metabolism	A09100 Metabolism	14	1101	88	11234	0.0465389	1.62328	[BjuB040267, BjuB019661, BjuA003809, BjuA037120, BjuB037101, BjuB040602, BjuB011366, BjuA006624, BjuA015968, BjuB004154, BjuB015095, BjuA041779, BjuA015214, BjuA038134]	0.620519
Phagosome	A09140 Cellular Processes	10	1101	57	11234	0.0484651	1.79008	[BjuA041844, BjuB020429, BjuO005584, BjuA007813, BjuB033527, BjuB020415, BjuB030335, BjuA034840, BjuA032755, BjuO008787]	0.605814
