# Supplementary material for: Integrated Analysis of Transcriptome and Metabolome Reveals New Insights into the Formation of Purple Leaf Veins and Leaf Edge Cracks in Brassica juncea
Source: Plants (Basel). 2022 Aug 28;11(17):2229. doi: 10.3390/plants11172229 (PMC9460116; doi:10.3390/plants11172229)
Supplement: Supplementary file 1 [file plants-11-02229-s001.zip › Supplementary tables/Table S6.xlsx]

## Sheet: 45 VS 44
Table S6. Genes and metabolites with the Pearson correlation coefficient greater than 0.8 in the 45 vs. 44 group.
geneName	KEGG	metaName	Formula	Compounds	PCC	PCCP
BjuA001358	K14491 two-component response regulator ARR-B family | (RefSeq) two-component response regulator ARR14 (A)	CMLN000400	C12H20NO10S3	4-Methylsulfinyl-3-butenyl thioglucoside （Glucoraphenin）	0.814	0.00125837
BjuA001618	K07466 replication factor A1 | (RefSeq) replication protein A 70 kDa DNA-binding subunit D-like (A)	CMLN000400	C12H20NO10S3	4-Methylsulfinyl-3-butenyl thioglucoside （Glucoraphenin）	0.812	0.00133277
BjuA005012	--	CMLN000400	C12H20NO10S3	4-Methylsulfinyl-3-butenyl thioglucoside （Glucoraphenin）	-0.809	0.00142636
BjuA006482	K09528 DnaJ homolog subfamily C member 8 | (RefSeq) AT-rich interactive domain-containing protein 4B-like (A)	CMLN000400	C12H20NO10S3	4-Methylsulfinyl-3-butenyl thioglucoside （Glucoraphenin）	-0.828	0.000875704
BjuA006624	K00051 malate dehydrogenase (NADP+) [EC:1.1.1.82] | (RefSeq) malate dehydrogenase [NADP], chloroplastic-like (A)	CMLN000400	C12H20NO10S3	4-Methylsulfinyl-3-butenyl thioglucoside （Glucoraphenin）	0.811	0.00137964
BjuA007202	K04733 interleukin-1 receptor-associated kinase 4 [EC:2.7.11.1] | (RefSeq) LEAF RUST 10 DISEASE-RESISTANCE LOCUS RECEPTOR-LIKE PROTEIN KINASE-like 2.5 isoform X1 (A)	CMLN000400	C12H20NO10S3	4-Methylsulfinyl-3-butenyl thioglucoside （Glucoraphenin）	0.808	0.00148203
BjuA008612	K05278 flavonol synthase [EC:1.14.11.23] | (RefSeq) flavonol synthase 3-like (A)	CMLN000400	C12H20NO10S3	4-Methylsulfinyl-3-butenyl thioglucoside （Glucoraphenin）	0.827	0.00091266
BjuA008753	--	CMLN000400	C12H20NO10S3	4-Methylsulfinyl-3-butenyl thioglucoside （Glucoraphenin）	0.877	0.000178859
BjuA009252	K18626 trichohyalin | (RefSeq) uncharacterized protein LOC107963072 (A)	CMLN000400	C12H20NO10S3	4-Methylsulfinyl-3-butenyl thioglucoside （Glucoraphenin）	-0.852	0.000428806
BjuA009374	K02116 ATP synthase protein I | (RefSeq) protein CONSERVED ONLY IN THE GREEN LINEAGE 160, chloroplastic-like (A)	CMLN000400	C12H20NO10S3	4-Methylsulfinyl-3-butenyl thioglucoside （Glucoraphenin）	0.801	0.00174888
BjuA010446	K09872 aquaporin PIP | (RefSeq) probable aquaporin PIP2-6 isoform X1 (A)	CMLN000400	C12H20NO10S3	4-Methylsulfinyl-3-butenyl thioglucoside （Glucoraphenin）	0.827	0.000898082
BjuA010607	K00276 primary-amine oxidase [EC:1.4.3.21] | (RefSeq) uncharacterized protein LOC106428169 (A)	CMLN000400	C12H20NO10S3	4-Methylsulfinyl-3-butenyl thioglucoside （Glucoraphenin）	0.841	0.000606135
BjuA011378	K17500 integrin-linked kinase-associated serine/threonine phosphatase 2C [EC:3.1.3.16] | (RefSeq) WAT1-related protein At3g18200 isoform X1 (A)	CMLN000400	C12H20NO10S3	4-Methylsulfinyl-3-butenyl thioglucoside （Glucoraphenin）	0.865	0.000282159
BjuA011380	K17500 integrin-linked kinase-associated serine/threonine phosphatase 2C [EC:3.1.3.16] | (RefSeq) WAT1-related protein At3g18200 isoform X1 (A)	CMLN000400	C12H20NO10S3	4-Methylsulfinyl-3-butenyl thioglucoside （Glucoraphenin）	-0.84	0.000626906
BjuA011561	K08857 NIMA (never in mitosis gene a)-related kinase 1/4/5 [EC:2.7.11.1] | (RefSeq) serine/threonine-protein kinase Nek2 (A)	CMLN000400	C12H20NO10S3	4-Methylsulfinyl-3-butenyl thioglucoside （Glucoraphenin）	0.859	0.000348758
BjuA013100	K15040 voltage-dependent anion channel protein 2 | (RefSeq) mitochondrial outer membrane protein porin 2-like (A)	CMLN000400	C12H20NO10S3	4-Methylsulfinyl-3-butenyl thioglucoside （Glucoraphenin）	0.804	0.00163581
BjuA013114	--	CMLN000400	C12H20NO10S3	4-Methylsulfinyl-3-butenyl thioglucoside （Glucoraphenin）	-0.85	0.00045767
BjuA014670	K19034 50S ribosomal protein 5 | (RefSeq) 50S ribosomal protein 5, chloroplastic-like (A)	CMLN000400	C12H20NO10S3	4-Methylsulfinyl-3-butenyl thioglucoside （Glucoraphenin）	0.819	0.00110839
BjuA015654	--	CMLN000400	C12H20NO10S3	4-Methylsulfinyl-3-butenyl thioglucoside （Glucoraphenin）	-0.816	0.00120463
BjuA015703	K02183 calmodulin | (RefSeq) calcium-binding EF hand family protein (A)	CMLN000400	C12H20NO10S3	4-Methylsulfinyl-3-butenyl thioglucoside （Glucoraphenin）	0.859	0.000341228
BjuA016025	K15803 (-)-germacrene D synthase [EC:4.2.3.75] | (RefSeq) (-)-germacrene D synthase-like (A)	CMLN000400	C12H20NO10S3	4-Methylsulfinyl-3-butenyl thioglucoside （Glucoraphenin）	-0.807	0.00152434
BjuA017494	K20556 cytochrome P450 family 76 subfamily C | (RefSeq) cytochrome P450 76C2 (A)	CMLN000400	C12H20NO10S3	4-Methylsulfinyl-3-butenyl thioglucoside （Glucoraphenin）	-0.802	0.00170472
BjuA017877	K07748 sterol-4alpha-carboxylate 3-dehydrogenase (decarboxylating) [EC:1.1.1.170] | (RefSeq) 3beta-hydroxysteroid- dehydrogenase/decarboxylase (A)	CMLN000400	C12H20NO10S3	4-Methylsulfinyl-3-butenyl thioglucoside （Glucoraphenin）	0.829	0.000861668
BjuA020102	K05929 phosphoethanolamine N-methyltransferase [EC:2.1.1.103] | (RefSeq) phosphoethanolamine N-methyltransferase 1 (A)	CMLN000400	C12H20NO10S3	4-Methylsulfinyl-3-butenyl thioglucoside （Glucoraphenin）	0.817	0.00117766
BjuA022734	K18195 rhamnogalacturonan endolyase [EC:4.2.2.23] | (RefSeq) uncharacterized protein LOC104807150 isoform X1 (A)	CMLN000400	C12H20NO10S3	4-Methylsulfinyl-3-butenyl thioglucoside （Glucoraphenin）	-0.817	0.00118623
BjuA022784	K21026 acetylajmaline esterase [EC:3.1.1.80] | (RefSeq) GDSL esterase/lipase At5g45910 (A)	CMLN000400	C12H20NO10S3	4-Methylsulfinyl-3-butenyl thioglucoside （Glucoraphenin）	0.806	0.00156228
BjuA023042	K10751 chromatin assembly factor 1 subunit B | (RefSeq) chromatin assembly factor 1 subunit FAS2 (A)	CMLN000400	C12H20NO10S3	4-Methylsulfinyl-3-butenyl thioglucoside （Glucoraphenin）	0.819	0.00111046
BjuA025193	K13648 alpha-1,4-galacturonosyltransferase [EC:2.4.1.43] | (RefSeq) probable galacturonosyltransferase 3 isoform X1 (A)	CMLN000400	C12H20NO10S3	4-Methylsulfinyl-3-butenyl thioglucoside （Glucoraphenin）	-0.811	0.00137507
BjuA025195	--	CMLN000400	C12H20NO10S3	4-Methylsulfinyl-3-butenyl thioglucoside （Glucoraphenin）	-0.805	0.00158365
BjuA026133	K01824 cholestenol Delta-isomerase [EC:5.3.3.5] | (RefSeq) probable 3-beta-hydroxysteroid-Delta(8),Delta(7)-isomerase (A)	CMLN000400	C12H20NO10S3	4-Methylsulfinyl-3-butenyl thioglucoside （Glucoraphenin）	0.816	0.00121688
BjuA026202	K22547 arsenate reductase [EC:1.20.4.1] | (RefSeq) thiosulfate sulfurtransferase 18 (A)	CMLN000400	C12H20NO10S3	4-Methylsulfinyl-3-butenyl thioglucoside （Glucoraphenin）	-0.809	0.00142303
BjuA029335	K12741 heterogeneous nuclear ribonucleoprotein A1/A3 | (RefSeq) RNA-binding protein Musashi homolog 2 (A)	CMLN000400	C12H20NO10S3	4-Methylsulfinyl-3-butenyl thioglucoside （Glucoraphenin）	0.827	0.000896195
BjuA029473	K04733 interleukin-1 receptor-associated kinase 4 [EC:2.7.11.1] | (RefSeq) probable LRR receptor-like serine/threonine-protein kinase At4g36180 (A)	CMLN000400	C12H20NO10S3	4-Methylsulfinyl-3-butenyl thioglucoside （Glucoraphenin）	0.826	0.000922372
BjuA030365	K08332 vacuolar protein 8 | (RefSeq) U-box domain-containing protein 44-like (A)	CMLN000400	C12H20NO10S3	4-Methylsulfinyl-3-butenyl thioglucoside （Glucoraphenin）	0.822	0.00104035
BjuA033118	K06892 feruloyl-CoA ortho-hydroxylase [EC:1.14.11.-] | (RefSeq) feruloyl CoA ortho-hydroxylase 1-like (A)	CMLN000400	C12H20NO10S3	4-Methylsulfinyl-3-butenyl thioglucoside （Glucoraphenin）	0.871	0.000229031
BjuA033406	K16815 calcium-independent phospholipase A2-gamma | (RefSeq) phospholipase A I-like (A)	CMLN000400	C12H20NO10S3	4-Methylsulfinyl-3-butenyl thioglucoside （Glucoraphenin）	0.81	0.00140865
BjuA033602	--	CMLN000400	C12H20NO10S3	4-Methylsulfinyl-3-butenyl thioglucoside （Glucoraphenin）	-0.827	0.000911692
BjuA033614	K01183 chitinase [EC:3.2.1.14] | (RefSeq) basic endochitinase CHB4-like (A)	CMLN000400	C12H20NO10S3	4-Methylsulfinyl-3-butenyl thioglucoside （Glucoraphenin）	0.837	0.000685233
BjuA034568	--	CMLN000400	C12H20NO10S3	4-Methylsulfinyl-3-butenyl thioglucoside （Glucoraphenin）	-0.815	0.00123782
BjuA034877	--	CMLN000400	C12H20NO10S3	4-Methylsulfinyl-3-butenyl thioglucoside （Glucoraphenin）	0.868	0.00024898
BjuA034959	K05658 ATP-binding cassette, subfamily B (MDR/TAP), member 1 [EC:3.6.3.44] | (RefSeq) ABC transporter B family member 14 (A)	CMLN000400	C12H20NO10S3	4-Methylsulfinyl-3-butenyl thioglucoside （Glucoraphenin）	0.877	0.000178332
BjuA035142	K11296 high mobility group protein B3 | (RefSeq) HMG1/2-like protein (A)	CMLN000400	C12H20NO10S3	4-Methylsulfinyl-3-butenyl thioglucoside （Glucoraphenin）	0.862	0.000309174
BjuA036468	--	CMLN000400	C12H20NO10S3	4-Methylsulfinyl-3-butenyl thioglucoside （Glucoraphenin）	-0.832	0.000785863
BjuA036592	K04365 B-Raf proto-oncogene serine/threonine-protein kinase [EC:2.7.11.1] | (RefSeq) serine/threonine-protein kinase STY46 (A)	CMLN000400	C12H20NO10S3	4-Methylsulfinyl-3-butenyl thioglucoside （Glucoraphenin）	-0.833	0.000757284
BjuA037215	K16812 targeting protein for Xklp2 | (RefSeq) protein TPX2 (A)	CMLN000400	C12H20NO10S3	4-Methylsulfinyl-3-butenyl thioglucoside （Glucoraphenin）	0.837	0.000681835
BjuA038189	K11294 nucleolin | (RefSeq) RNA-binding protein CP29B, chloroplastic-like (A)	CMLN000400	C12H20NO10S3	4-Methylsulfinyl-3-butenyl thioglucoside （Glucoraphenin）	-0.815	0.00123053
BjuA039071	K13754 solute carrier family 24 (sodium/potassium/calcium exchanger), member 6 | (RefSeq) cation/calcium exchanger 1 (A)	CMLN000400	C12H20NO10S3	4-Methylsulfinyl-3-butenyl thioglucoside （Glucoraphenin）	-0.847	0.000503819
BjuA039874	--	CMLN000400	C12H20NO10S3	4-Methylsulfinyl-3-butenyl thioglucoside （Glucoraphenin）	0.863	0.000296617
BjuA040069	K07199 5'-AMP-activated protein kinase, regulatory beta subunit | (RefSeq) hypothetical protein (A)	CMLN000400	C12H20NO10S3	4-Methylsulfinyl-3-butenyl thioglucoside （Glucoraphenin）	-0.856	0.00037577
BjuA040721	K19891 glucan endo-1,3-beta-glucosidase 1/2/3 [EC:3.2.1.39] | (Kazusa) Lj6g3v0423710.1; - (A)	CMLN000400	C12H20NO10S3	4-Methylsulfinyl-3-butenyl thioglucoside （Glucoraphenin）	0.81	0.00141794
BjuA040824	--	CMLN000400	C12H20NO10S3	4-Methylsulfinyl-3-butenyl thioglucoside （Glucoraphenin）	-0.808	0.00149142
BjuA041301	K23344 DDRGK domain-containing protein 1 | (RefSeq) COBRA-like protein 10 (A)	CMLN000400	C12H20NO10S3	4-Methylsulfinyl-3-butenyl thioglucoside （Glucoraphenin）	0.818	0.00113781
BjuA041482	--	CMLN000400	C12H20NO10S3	4-Methylsulfinyl-3-butenyl thioglucoside （Glucoraphenin）	-0.802	0.00168842
BjuA041627	K10534 nitrate reductase (NAD(P)H) [EC:1.7.1.1 1.7.1.2 1.7.1.3] | (RefSeq) nitrate reductase [NADH], clone PBNBR1412-like (A)	CMLN000400	C12H20NO10S3	4-Methylsulfinyl-3-butenyl thioglucoside （Glucoraphenin）	0.824	0.000983184
BjuA042034	K00002 alcohol dehydrogenase (NADP+) [EC:1.1.1.2] | (RefSeq) hypothetical protein (A)	CMLN000400	C12H20NO10S3	4-Methylsulfinyl-3-butenyl thioglucoside （Glucoraphenin）	-0.809	0.00145431
BjuA042244	K17573 meiosis arrest female protein 1 | (RefSeq) uncharacterized protein LOC110620827 (A)	CMLN000400	C12H20NO10S3	4-Methylsulfinyl-3-butenyl thioglucoside （Glucoraphenin）	-0.839	0.000639114
BjuA042369	K00770 1,4-beta-D-xylan synthase [EC:2.4.2.24] | (RefSeq) cellulose synthase-like protein D5 (A)	CMLN000400	C12H20NO10S3	4-Methylsulfinyl-3-butenyl thioglucoside （Glucoraphenin）	-0.842	0.000590205
BjuA042827	K17500 integrin-linked kinase-associated serine/threonine phosphatase 2C [EC:3.1.3.16] | (RefSeq) WAT1-related protein At3g18200-like (A)	CMLN000400	C12H20NO10S3	4-Methylsulfinyl-3-butenyl thioglucoside （Glucoraphenin）	-0.828	0.00087155
BjuA042961	K01408 insulysin [EC:3.4.24.56] | (RefSeq) insulin-degrading enzyme-like 1, peroxisomal (A)	CMLN000400	C12H20NO10S3	4-Methylsulfinyl-3-butenyl thioglucoside （Glucoraphenin）	-0.875	0.000191305
BjuA043695	K00430 peroxidase [EC:1.11.1.7] | (RefSeq) peroxidase 47-like (A)	CMLN000400	C12H20NO10S3	4-Methylsulfinyl-3-butenyl thioglucoside （Glucoraphenin）	-0.824	0.000972189
BjuA044505	K23280 rhamnogalacturonan I rhamnosyltransferase [EC:2.4.1.351] | (RefSeq) uncharacterized protein At1g04910-like (A)	CMLN000400	C12H20NO10S3	4-Methylsulfinyl-3-butenyl thioglucoside （Glucoraphenin）	0.813	0.00129665
BjuA044593	K15174 RNA polymerase II-associated factor 1 | (RefSeq) protein PAF1 homolog (A)	CMLN000400	C12H20NO10S3	4-Methylsulfinyl-3-butenyl thioglucoside （Glucoraphenin）	0.825	0.000945325
BjuA044848	K01054 acylglycerol lipase [EC:3.1.1.23] | (RefSeq) caffeoylshikimate esterase-like isoform X2 (A)	CMLN000400	C12H20NO10S3	4-Methylsulfinyl-3-butenyl thioglucoside （Glucoraphenin）	-0.83	0.00084368
BjuA044921	K14709 solute carrier family 39 (zinc transporter), member 1/2/3 | (RefSeq) zinc transporter 5 (A)	CMLN000400	C12H20NO10S3	4-Methylsulfinyl-3-butenyl thioglucoside （Glucoraphenin）	0.809	0.00142288
BjuA045084	K12591 exosome complex exonuclease RRP6 [EC:3.1.13.-] | (RefSeq) protein RRP6-like 1 isoform X1 (A)	CMLN000400	C12H20NO10S3	4-Methylsulfinyl-3-butenyl thioglucoside （Glucoraphenin）	-0.805	0.00157894
BjuA045352	K13832 3-dehydroquinate dehydratase / shikimate dehydrogenase [EC:4.2.1.10 1.1.1.25] | (RefSeq) bifunctional 3-dehydroquinate dehydratase/shikimate dehydrogenase, chloroplastic (A)	CMLN000400	C12H20NO10S3	4-Methylsulfinyl-3-butenyl thioglucoside （Glucoraphenin）	-0.808	0.00147528
BjuA047286	K05909 laccase [EC:1.10.3.2] | (RefSeq) laccase-13 (A)	CMLN000400	C12H20NO10S3	4-Methylsulfinyl-3-butenyl thioglucoside （Glucoraphenin）	-0.836	0.000695742
BjuB000126	K16280 E3 ubiquitin-protein ligase RGLG [EC:2.3.2.27] | (RefSeq) E3 ubiquitin-protein ligase RGLG5-like (A)	CMLN000400	C12H20NO10S3	4-Methylsulfinyl-3-butenyl thioglucoside （Glucoraphenin）	-0.819	0.00110828
BjuB001573	K13424 WRKY transcription factor 33 | (RefSeq) WRKY transcription factor WRKY24 (A)	CMLN000400	C12H20NO10S3	4-Methylsulfinyl-3-butenyl thioglucoside （Glucoraphenin）	-0.812	0.00132885
BjuB004515	K16750 biogenesis of lysosome-related organelles complex 1 subunit 2 | (RefSeq) biogenesis of lysosome-related organelles complex 1 subunit 2 (A)	CMLN000400	C12H20NO10S3	4-Methylsulfinyl-3-butenyl thioglucoside （Glucoraphenin）	-0.806	0.0015602
BjuB004666	K01148 poly(A)-specific ribonuclease [EC:3.1.13.4] | (RefSeq) uncharacterized CRM domain-containing protein At3g25440, chloroplastic isoform X1 (A)	CMLN000400	C12H20NO10S3	4-Methylsulfinyl-3-butenyl thioglucoside （Glucoraphenin）	-0.827	0.000917698
BjuB004854	K11276 nucleophosmin 1 | (RefSeq) histone deacetylase HDT1 isoform X1 (A)	CMLN000400	C12H20NO10S3	4-Methylsulfinyl-3-butenyl thioglucoside （Glucoraphenin）	-0.832	0.000787012
BjuB007374	K08790 serine/threonine kinase 38 [EC:2.7.11.1] | (RefSeq) serine/threonine-protein kinase tricorner-like (A)	CMLN000400	C12H20NO10S3	4-Methylsulfinyl-3-butenyl thioglucoside （Glucoraphenin）	0.835	0.00072923
BjuB007709	K15108 solute carrier family 25 (mitochondrial thiamine pyrophosphate transporter), member 19 | (RefSeq) mitochondrial thiamine diphosphate carrier 2-like (A)	CMLN000400	C12H20NO10S3	4-Methylsulfinyl-3-butenyl thioglucoside （Glucoraphenin）	0.821	0.00105451
BjuB008156	K16750 biogenesis of lysosome-related organelles complex 1 subunit 2 | (RefSeq) biogenesis of lysosome-related organelles complex 1 subunit 2-like (A)	CMLN000400	C12H20NO10S3	4-Methylsulfinyl-3-butenyl thioglucoside （Glucoraphenin）	0.82	0.00107959
BjuB008182	K14800 pre-rRNA-processing protein TSR2 | (RefSeq) pre-rRNA-processing protein TSR2 homolog (A)	CMLN000400	C12H20NO10S3	4-Methylsulfinyl-3-butenyl thioglucoside （Glucoraphenin）	0.821	0.00107405
BjuB008370	K19882 O-palmitoleoyl-L-serine hydrolase [EC:3.1.1.98] | (RefSeq) pectin acetylesterase 12 (A)	CMLN000400	C12H20NO10S3	4-Methylsulfinyl-3-butenyl thioglucoside （Glucoraphenin）	0.801	0.00175542
BjuB008521	K00893 deoxycitidine kinase [EC:2.7.1.74] | (RefSeq) deoxycytidine kinase-like (A)	CMLN000400	C12H20NO10S3	4-Methylsulfinyl-3-butenyl thioglucoside （Glucoraphenin）	0.805	0.0015812
BjuB008918	--	CMLN000400	C12H20NO10S3	4-Methylsulfinyl-3-butenyl thioglucoside （Glucoraphenin）	-0.86	0.000331351
BjuB015095	K02160 acetyl-CoA carboxylase biotin carboxyl carrier protein | (RefSeq) biotin carboxyl carrier protein of acetyl-CoA carboxylase 1, chloroplastic-like (A)	CMLN000400	C12H20NO10S3	4-Methylsulfinyl-3-butenyl thioglucoside （Glucoraphenin）	0.803	0.0016495
BjuB015515	K11276 nucleophosmin 1 | (RefSeq) histone deacetylase HDT1 isoform X1 (A)	CMLN000400	C12H20NO10S3	4-Methylsulfinyl-3-butenyl thioglucoside （Glucoraphenin）	-0.812	0.0013385
BjuB015581	K11252 histone H2B | (RefSeq) histone H2B.3-like (A)	CMLN000400	C12H20NO10S3	4-Methylsulfinyl-3-butenyl thioglucoside （Glucoraphenin）	0.81	0.00140676
BjuB016402	K08654 proprotein convertase subtilisin/kexin type 5 [EC:3.4.21.-] | (RefSeq) uncharacterized protein LOC104445957 (A)	CMLN000400	C12H20NO10S3	4-Methylsulfinyl-3-butenyl thioglucoside （Glucoraphenin）	0.819	0.00111949
BjuB016574	K17604 zinc finger SWIM domain-containing protein 3 | (RefSeq) LOC109756079; protein FAR1-RELATED SEQUENCE 5-like (A)	CMLN000400	C12H20NO10S3	4-Methylsulfinyl-3-butenyl thioglucoside （Glucoraphenin）	0.804	0.0016333
BjuB016594	K14209 solute carrier family 36 (proton-coupled amino acid transporter) | (RefSeq) probable GABA transporter 2 (A)	CMLN000400	C12H20NO10S3	4-Methylsulfinyl-3-butenyl thioglucoside （Glucoraphenin）	0.805	0.00159378
BjuB016671	K07437 cytochrome P450 family 26 subfamily A | (RefSeq) hypothetical protein (A)	CMLN000400	C12H20NO10S3	4-Methylsulfinyl-3-butenyl thioglucoside （Glucoraphenin）	0.884	0.000136363
BjuB016815	K04733 interleukin-1 receptor-associated kinase 4 [EC:2.7.11.1] | (RefSeq) U-box domain-containing protein 33-like isoform X1 (A)	CMLN000400	C12H20NO10S3	4-Methylsulfinyl-3-butenyl thioglucoside （Glucoraphenin）	0.828	0.000883337
BjuB017184	K10591 E3 ubiquitin-protein ligase NEDD4 [EC:2.3.2.26] | (RefSeq) E3 ubiquitin-protein ligase UPL5-like (A)	CMLN000400	C12H20NO10S3	4-Methylsulfinyl-3-butenyl thioglucoside （Glucoraphenin）	-0.801	0.00176012
BjuB018438	--	CMLN000400	C12H20NO10S3	4-Methylsulfinyl-3-butenyl thioglucoside （Glucoraphenin）	-0.8	0.00177148
BjuB019661	K00026 malate dehydrogenase [EC:1.1.1.37] | (RefSeq) malate dehydrogenase, chloroplastic (A)	CMLN000400	C12H20NO10S3	4-Methylsulfinyl-3-butenyl thioglucoside （Glucoraphenin）	0.804	0.00163845
BjuB020653	--	CMLN000400	C12H20NO10S3	4-Methylsulfinyl-3-butenyl thioglucoside （Glucoraphenin）	-0.838	0.00066862
BjuB022532	K05282 gibberellin 20-oxidase [EC:1.14.11.12] | (RefSeq) gibberellin 20 oxidase 3 (A)	CMLN000400	C12H20NO10S3	4-Methylsulfinyl-3-butenyl thioglucoside （Glucoraphenin）	0.807	0.00152544
BjuB023138	K21630 GATA-type zinc finger protein 1 | (RefSeq) GATA transcription factor 11-like (A)	CMLN000400	C12H20NO10S3	4-Methylsulfinyl-3-butenyl thioglucoside （Glucoraphenin）	0.836	0.000713795
BjuB024274	--	CMLN000400	C12H20NO10S3	4-Methylsulfinyl-3-butenyl thioglucoside （Glucoraphenin）	-0.831	0.000815454
BjuB024715	--	CMLN000400	C12H20NO10S3	4-Methylsulfinyl-3-butenyl thioglucoside （Glucoraphenin）	0.824	0.000973622
BjuB027004	K05643 ATP-binding cassette, subfamily A (ABC1), member 3 | (RefSeq) ABC transporter A family member 8 (A)	CMLN000400	C12H20NO10S3	4-Methylsulfinyl-3-butenyl thioglucoside （Glucoraphenin）	0.814	0.00127607
BjuB027077	K01188 beta-glucosidase [EC:3.2.1.21] | (RefSeq) beta-glucosidase 27-like (A)	CMLN000400	C12H20NO10S3	4-Methylsulfinyl-3-butenyl thioglucoside （Glucoraphenin）	0.822	0.00104029
BjuB028846	--	CMLN000400	C12H20NO10S3	4-Methylsulfinyl-3-butenyl thioglucoside （Glucoraphenin）	0.805	0.00159252
BjuB029243	K17500 integrin-linked kinase-associated serine/threonine phosphatase 2C [EC:3.1.3.16] | (RefSeq) probable protein phosphatase 2C 8 (A)	CMLN000400	C12H20NO10S3	4-Methylsulfinyl-3-butenyl thioglucoside （Glucoraphenin）	0.844	0.00054847
BjuB029748	K08238 xyloglucan 6-xylosyltransferase [EC:2.4.2.39] | (RefSeq) probable xyloglucan 6-xylosyltransferase 5 (A)	CMLN000400	C12H20NO10S3	4-Methylsulfinyl-3-butenyl thioglucoside （Glucoraphenin）	0.846	0.000526931
BjuB032264	K10758 thiol oxidase [EC:1.8.3.2] | (RefSeq) sulfhydryl oxidase 1 (A)	CMLN000400	C12H20NO10S3	4-Methylsulfinyl-3-butenyl thioglucoside （Glucoraphenin）	0.809	0.00145391
BjuB032414	--	CMLN000400	C12H20NO10S3	4-Methylsulfinyl-3-butenyl thioglucoside （Glucoraphenin）	-0.812	0.00133094
BjuB033707	--	CMLN000400	C12H20NO10S3	4-Methylsulfinyl-3-butenyl thioglucoside （Glucoraphenin）	-0.844	0.000564132
BjuB033784	--	CMLN000400	C12H20NO10S3	4-Methylsulfinyl-3-butenyl thioglucoside （Glucoraphenin）	0.82	0.00108228
BjuB035063	K14411 RNA-binding protein Musashi | (RefSeq) protein gar2 (A)	CMLN000400	C12H20NO10S3	4-Methylsulfinyl-3-butenyl thioglucoside （Glucoraphenin）	-0.832	0.000779167
BjuB035431	K05681 ATP-binding cassette, subfamily G (WHITE), member 2 | (Kazusa) Lj5g3v0659620.1; - (A)	CMLN000400	C12H20NO10S3	4-Methylsulfinyl-3-butenyl thioglucoside （Glucoraphenin）	-0.808	0.00149023
BjuB035433	--	CMLN000400	C12H20NO10S3	4-Methylsulfinyl-3-butenyl thioglucoside （Glucoraphenin）	-0.827	0.000917239
BjuB037100	K08827 serine/threonine-protein kinase PRP4 [EC:2.7.11.1] | (RefSeq) serine/threonine-protein kinase prp4 (A)	CMLN000400	C12H20NO10S3	4-Methylsulfinyl-3-butenyl thioglucoside （Glucoraphenin）	0.886	0.000123891
BjuB040604	K04460 serine/threonine-protein phosphatase 5 [EC:3.1.3.16] | (RefSeq) zinc finger BED domain-containing protein RICESLEEPER 2-like isoform X1 (A)	CMLN000400	C12H20NO10S3	4-Methylsulfinyl-3-butenyl thioglucoside （Glucoraphenin）	-0.815	0.00124963
BjuB041120	K07466 replication factor A1 | (RefSeq) uncharacterized protein LOC106452310 (A)	CMLN000400	C12H20NO10S3	4-Methylsulfinyl-3-butenyl thioglucoside （Glucoraphenin）	-0.842	0.000590468
BjuB041346	K01126 glycerophosphoryl diester phosphodiesterase [EC:3.1.4.46] | (RefSeq) glycerophosphodiester phosphodiesterase GDPDL3-like (A)	CMLN000400	C12H20NO10S3	4-Methylsulfinyl-3-butenyl thioglucoside （Glucoraphenin）	0.89	0.000103699
BjuB042782	K03260 translation initiation factor 4G | (RefSeq) eukaryotic translation initiation factor 4G-like isoform X1 (A)	CMLN000400	C12H20NO10S3	4-Methylsulfinyl-3-butenyl thioglucoside （Glucoraphenin）	-0.829	0.000868505
BjuB043791	K01892 histidyl-tRNA synthetase [EC:6.1.1.21] | (RefSeq) histidine--tRNA ligase, chloroplastic/mitochondrial-like isoform X1 (A)	CMLN000400	C12H20NO10S3	4-Methylsulfinyl-3-butenyl thioglucoside （Glucoraphenin）	-0.813	0.00131082
BjuB043960	K04733 interleukin-1 receptor-associated kinase 4 [EC:2.7.11.1] | (RefSeq) G-type lectin S-receptor-like serine/threonine-protein kinase SRK (A)	CMLN000400	C12H20NO10S3	4-Methylsulfinyl-3-butenyl thioglucoside （Glucoraphenin）	0.812	0.00133068
BjuB044429	K12881 THO complex subunit 4 | (RefSeq) hypothetical protein (A)	CMLN000400	C12H20NO10S3	4-Methylsulfinyl-3-butenyl thioglucoside （Glucoraphenin）	-0.869	0.000238599
BjuB047138	--	CMLN000400	C12H20NO10S3	4-Methylsulfinyl-3-butenyl thioglucoside （Glucoraphenin）	-0.863	0.00029743
BjuB048842	K09510 DnaJ homolog subfamily B member 4 | (RefSeq) dnaJ homolog subfamily B member 1-like (A)	CMLN000400	C12H20NO10S3	4-Methylsulfinyl-3-butenyl thioglucoside （Glucoraphenin）	0.805	0.00158545
BjuO004748	K13141 integrator complex subunit 4 | (RefSeq) protein SIEL-like (A)	CMLN000400	C12H20NO10S3	4-Methylsulfinyl-3-butenyl thioglucoside （Glucoraphenin）	-0.821	0.00105663
BjuO004915	--	CMLN000400	C12H20NO10S3	4-Methylsulfinyl-3-butenyl thioglucoside （Glucoraphenin）	0.83	0.000831755
BjuO007600	K09503 DnaJ homolog subfamily A member 2 | (RefSeq) hypothetical protein (A)	CMLN000400	C12H20NO10S3	4-Methylsulfinyl-3-butenyl thioglucoside （Glucoraphenin）	0.84	0.000623922
BjuO008212	--	CMLN000400	C12H20NO10S3	4-Methylsulfinyl-3-butenyl thioglucoside （Glucoraphenin）	0.845	0.000534232
BjuO010663	K10398 kinesin family member 11 | (RefSeq) kinesin-like protein KIN-5D (A)	CMLN000400	C12H20NO10S3	4-Methylsulfinyl-3-butenyl thioglucoside （Glucoraphenin）	0.854	0.000404776
BjuO012800	--	CMLN000400	C12H20NO10S3	4-Methylsulfinyl-3-butenyl thioglucoside （Glucoraphenin）	-0.814	0.00128275
BjuA000054	K01501 nitrilase [EC:3.5.5.1] | (RefSeq) nitrilase 2-like (A)	CWJP001902	C49H58O29	Kaempferol-3-O-feruloyl-sophorotrioside-7-O-glucoside-O-glucoside	0.903	5.84232e-05
BjuA000077	K09571 FK506-binding protein 4/5 [EC:5.2.1.8] | (RefSeq) peptidyl-prolyl cis-trans isomerase FKBP62-like (A)	CWJP001902	C49H58O29	Kaempferol-3-O-feruloyl-sophorotrioside-7-O-glucoside-O-glucoside	0.896	7.94693e-05
BjuA000316	K14839 nucleolar protein 16 | (RefSeq) nucleolar protein 16 (A)	CWJP001902	C49H58O29	Kaempferol-3-O-feruloyl-sophorotrioside-7-O-glucoside-O-glucoside	-0.946	3.3445e-06
BjuA000474	K07759 poly(ADP-ribose) glycohydrolase [EC:3.2.1.143] | (RefSeq) poly(ADP-ribose) glycohydrolase 1 (A)	CWJP001902	C49H58O29	Kaempferol-3-O-feruloyl-sophorotrioside-7-O-glucoside-O-glucoside	-0.953	1.6212e-06
BjuA000477	K01411 nardilysin [EC:3.4.24.61] | (RefSeq) nardilysin-like isoform X2 (A)	CWJP001902	C49H58O29	Kaempferol-3-O-feruloyl-sophorotrioside-7-O-glucoside-O-glucoside	-0.916	2.90363e-05
BjuA000480	K17491 protein phosphatase 4 regulatory subunit 3 | (RefSeq) serine/threonine-protein phosphatase 4 regulatory subunit 3-like (A)	CWJP001902	C49H58O29	Kaempferol-3-O-feruloyl-sophorotrioside-7-O-glucoside-O-glucoside	-0.869	0.000244173
BjuA000483	K01648 ATP citrate (pro-S)-lyase [EC:2.3.3.8] | (RefSeq) ATP-citrate synthase beta chain protein 2 (A)	CWJP001902	C49H58O29	Kaempferol-3-O-feruloyl-sophorotrioside-7-O-glucoside-O-glucoside	-0.923	1.88972e-05
BjuA000486	--	CWJP001902	C49H58O29	Kaempferol-3-O-feruloyl-sophorotrioside-7-O-glucoside-O-glucoside	-0.969	2.296e-07
BjuA000623	K01363 cathepsin B [EC:3.4.22.1] | (RefSeq) cathepsin B-like protease 3 (A)	CWJP001902	C49H58O29	Kaempferol-3-O-feruloyl-sophorotrioside-7-O-glucoside-O-glucoside	-0.97	1.94e-07
BjuA000687	K22763 deubiquitinase DESI2 [EC:3.4.19.12] | (RefSeq) ethylene-responsive transcription factor 6-like (A)	CWJP001902	C49H58O29	Kaempferol-3-O-feruloyl-sophorotrioside-7-O-glucoside-O-glucoside	-0.919	2.3569e-05
BjuA000815	K08740 DNA mismatch repair protein MSH4 | (RefSeq) DNA mismatch repair protein MSH4 (A)	CWJP001902	C49H58O29	Kaempferol-3-O-feruloyl-sophorotrioside-7-O-glucoside-O-glucoside	0.858	0.000353226
BjuA000867	K14484 auxin-responsive protein IAA | (RefSeq) auxin-responsive protein IAA18 (A)	CWJP001902	C49H58O29	Kaempferol-3-O-feruloyl-sophorotrioside-7-O-glucoside-O-glucoside	-0.922	2.02509e-05
BjuA000946	K10395 kinesin family member 4/21/27 | (RefSeq) kinesin-like protein KIN-4B (A)	CWJP001902	C49H58O29	Kaempferol-3-O-feruloyl-sophorotrioside-7-O-glucoside-O-glucoside	0.875	0.000193815
BjuA001020	--	CWJP001902	C49H58O29	Kaempferol-3-O-feruloyl-sophorotrioside-7-O-glucoside-O-glucoside	0.959	8.456e-07
BjuA001021	--	CWJP001902	C49H58O29	Kaempferol-3-O-feruloyl-sophorotrioside-7-O-glucoside-O-glucoside	0.965	4.022e-07
BjuA001037	K05933 aminocyclopropanecarboxylate oxidase [EC:1.14.17.4] | (RefSeq) 1-aminocyclopropane-1-carboxylate oxidase-like (A)	CWJP001902	C49H58O29	Kaempferol-3-O-feruloyl-sophorotrioside-7-O-glucoside-O-glucoside	0.951	2.0055e-06
BjuA001120	K01433 formyltetrahydrofolate deformylase [EC:3.5.1.10] | (RefSeq) formyltetrahydrofolate deformylase 2, mitochondrial (A)	CWJP001902	C49H58O29	Kaempferol-3-O-feruloyl-sophorotrioside-7-O-glucoside-O-glucoside	0.919	2.44235e-05
BjuA001152	--	CWJP001902	C49H58O29	Kaempferol-3-O-feruloyl-sophorotrioside-7-O-glucoside-O-glucoside	-0.886	0.000126911
BjuA001166	K12818 ATP-dependent RNA helicase DHX8/PRP22 [EC:3.6.4.13] | (RefSeq) hypothetical protein (A)	CWJP001902	C49H58O29	Kaempferol-3-O-feruloyl-sophorotrioside-7-O-glucoside-O-glucoside	-0.933	9.361e-06
BjuA001169	K17800 LETM1 and EF-hand domain-containing protein 1, mitochondrial | (RefSeq) uncharacterized protein LOC110886575 (A)	CWJP001902	C49H58O29	Kaempferol-3-O-feruloyl-sophorotrioside-7-O-glucoside-O-glucoside	0.955	1.3096e-06
BjuA001170	K18328 lariat debranching enzyme [EC:3.1.-.-] | (RefSeq) lariat debranching enzyme-like (A)	CWJP001902	C49H58O29	Kaempferol-3-O-feruloyl-sophorotrioside-7-O-glucoside-O-glucoside	-0.931	1.12208e-05
BjuA001269	K13681 xyloglucan fucosyltransferase [EC:2.4.1.-] | (RefSeq) fucosyltransferase 6-like (A)	CWJP001902	C49H58O29	Kaempferol-3-O-feruloyl-sophorotrioside-7-O-glucoside-O-glucoside	-0.906	5.01722e-05
BjuA001279	K13681 xyloglucan fucosyltransferase [EC:2.4.1.-] | (RefSeq) probable fucosyltransferase 8 (A)	CWJP001902	C49H58O29	Kaempferol-3-O-feruloyl-sophorotrioside-7-O-glucoside-O-glucoside	-0.879	0.000166763
BjuA001283	--	CWJP001902	C49H58O29	Kaempferol-3-O-feruloyl-sophorotrioside-7-O-glucoside-O-glucoside	-0.895	8.59659e-05
BjuA001291	K01166 ribonuclease T2 [EC:3.1.27.1] | (RefSeq) ribonuclease 1 (A)	CWJP001902	C49H58O29	Kaempferol-3-O-feruloyl-sophorotrioside-7-O-glucoside-O-glucoside	0.929	1.29462e-05
BjuA001400	K08245 phytepsin [EC:3.4.23.40] | (RefSeq) aspartic proteinase A1 (A)	CWJP001902	C49H58O29	Kaempferol-3-O-feruloyl-sophorotrioside-7-O-glucoside-O-glucoside	-0.893	9.34104e-05
BjuA001432	K02884 large subunit ribosomal protein L19 | (RefSeq) 50S ribosomal protein L19-1, chloroplastic (A)	CWJP001902	C49H58O29	Kaempferol-3-O-feruloyl-sophorotrioside-7-O-glucoside-O-glucoside	-0.827	0.000901666
BjuA001568	K13123 G patch domain-containing protein 1 | (RefSeq) G patch domain-containing protein TGH-like (A)	CWJP001902	C49H58O29	Kaempferol-3-O-feruloyl-sophorotrioside-7-O-glucoside-O-glucoside	-0.91	3.91346e-05
BjuA001603	K06636 structural maintenance of chromosome 1 | (RefSeq) structural maintenance of chromosomes protein 2-2-like (A)	CWJP001902	C49H58O29	Kaempferol-3-O-feruloyl-sophorotrioside-7-O-glucoside-O-glucoside	-0.967	2.809e-07
BjuA001675	K00761 uracil phosphoribosyltransferase [EC:2.4.2.9] | (RefSeq) uracil phosphoribosyltransferase, chloroplastic (A)	CWJP001902	C49H58O29	Kaempferol-3-O-feruloyl-sophorotrioside-7-O-glucoside-O-glucoside	0.972	1.37e-07
BjuA001743	K21843 tetratricopeptide repeat protein 7 | (RefSeq) protein NPGR2-like (A)	CWJP001902	C49H58O29	Kaempferol-3-O-feruloyl-sophorotrioside-7-O-glucoside-O-glucoside	0.816	0.00120684
BjuA001813	K10949 ER lumen protein retaining receptor | (RefSeq) putative ER lumen protein-retaining receptor C28H8.4 (A)	CWJP001902	C49H58O29	Kaempferol-3-O-feruloyl-sophorotrioside-7-O-glucoside-O-glucoside	0.952	1.8274e-06
BjuA001816	K07562 nonsense-mediated mRNA decay protein 3 | (RefSeq) 60S ribosomal export protein NMD3-like (A)	CWJP001902	C49H58O29	Kaempferol-3-O-feruloyl-sophorotrioside-7-O-glucoside-O-glucoside	0.925	1.64578e-05
BjuA001869	K11294 nucleolin | (RefSeq) nucleolin-like (A)	CWJP001902	C49H58O29	Kaempferol-3-O-feruloyl-sophorotrioside-7-O-glucoside-O-glucoside	0.944	3.9329e-06
BjuA002031	--	CWJP001902	C49H58O29	Kaempferol-3-O-feruloyl-sophorotrioside-7-O-glucoside-O-glucoside	0.96	7.112e-07
BjuA002032	--	CWJP001902	C49H58O29	Kaempferol-3-O-feruloyl-sophorotrioside-7-O-glucoside-O-glucoside	0.961	6.772e-07
BjuA002633	--	CWJP001902	C49H58O29	Kaempferol-3-O-feruloyl-sophorotrioside-7-O-glucoside-O-glucoside	0.805	0.00159115
BjuA002907	K00262 glutamate dehydrogenase (NADP+) [EC:1.4.1.4] | (RefSeq) NADP-specific glutamate dehydrogenase-like (A)	CWJP001902	C49H58O29	Kaempferol-3-O-feruloyl-sophorotrioside-7-O-glucoside-O-glucoside	0.868	0.000249581
BjuA003232	K03006 DNA-directed RNA polymerase II subunit RPB1 [EC:2.7.7.6] | (RefSeq) leucine-rich repeat extensin-like protein 1 (A)	CWJP001902	C49H58O29	Kaempferol-3-O-feruloyl-sophorotrioside-7-O-glucoside-O-glucoside	0.938	6.6763e-06
BjuA003251	K16302 metal transporter CNNM | (RefSeq) DUF21 domain-containing protein At4g33700 (A)	CWJP001902	C49H58O29	Kaempferol-3-O-feruloyl-sophorotrioside-7-O-glucoside-O-glucoside	0.942	4.8175e-06
BjuA003277	K15028 translation initiation factor 3 subunit K | (RefSeq) eukaryotic translation initiation factor 3 subunit K-like (A)	CWJP001902	C49H58O29	Kaempferol-3-O-feruloyl-sophorotrioside-7-O-glucoside-O-glucoside	0.982	1.59e-08
BjuA003400	--	CWJP001902	C49H58O29	Kaempferol-3-O-feruloyl-sophorotrioside-7-O-glucoside-O-glucoside	0.868	0.00025159
BjuA003490	K05387 glutamate receptor, ionotropic, plant | (RefSeq) glutamate receptor 2.1-like (A)	CWJP001902	C49H58O29	Kaempferol-3-O-feruloyl-sophorotrioside-7-O-glucoside-O-glucoside	-0.839	0.000644129
BjuA003505	K09775 uncharacterized protein | (RefSeq) uncharacterized protein LOC111283728 isoform X1 (A)	CWJP001902	C49H58O29	Kaempferol-3-O-feruloyl-sophorotrioside-7-O-glucoside-O-glucoside	0.813	0.00129041
BjuA003607	--	CWJP001902	C49H58O29	Kaempferol-3-O-feruloyl-sophorotrioside-7-O-glucoside-O-glucoside	-0.955	1.3593e-06
BjuA003608	--	CWJP001902	C49H58O29	Kaempferol-3-O-feruloyl-sophorotrioside-7-O-glucoside-O-glucoside	0.87	0.000236669
BjuA003609	K01537 Ca2+-transporting ATPase [EC:3.6.3.8] | (RefSeq) calcium-transporting ATPase 10, plasma membrane-type-like isoform X1 (A)	CWJP001902	C49H58O29	Kaempferol-3-O-feruloyl-sophorotrioside-7-O-glucoside-O-glucoside	0.922	1.9802e-05
BjuA003787	--	CWJP001902	C49H58O29	Kaempferol-3-O-feruloyl-sophorotrioside-7-O-glucoside-O-glucoside	-0.834	0.00074399
BjuA003788	K01733 threonine synthase [EC:4.2.3.1] | (RefSeq) threonine synthase 1, chloroplastic (A)	CWJP001902	C49H58O29	Kaempferol-3-O-feruloyl-sophorotrioside-7-O-glucoside-O-glucoside	0.966	3.195e-07
BjuA003953	--	CWJP001902	C49H58O29	Kaempferol-3-O-feruloyl-sophorotrioside-7-O-glucoside-O-glucoside	0.812	0.00134846
BjuA003966	K01392 thimet oligopeptidase [EC:3.4.24.15] | (RefSeq) probable thimet oligopeptidase isoform X1 (A)	CWJP001902	C49H58O29	Kaempferol-3-O-feruloyl-sophorotrioside-7-O-glucoside-O-glucoside	0.965	4.096e-07
BjuA003997	K10755 replication factor C subunit 2/4 | (RefSeq) P-loop containing nucleoside triphosphate hydrolase (A)	CWJP001902	C49H58O29	Kaempferol-3-O-feruloyl-sophorotrioside-7-O-glucoside-O-glucoside	0.879	0.00016368
BjuA004026	K03327 multidrug resistance protein, MATE family | (RefSeq) protein DETOXIFICATION 56-like (A)	CWJP001902	C49H58O29	Kaempferol-3-O-feruloyl-sophorotrioside-7-O-glucoside-O-glucoside	0.834	0.000746637
BjuA004028	K03453 bile acid:Na+ symporter, BASS family | (RefSeq) LOC109748084; probable sodium/metabolite cotransporter BASS5, chloroplastic (A)	CWJP001902	C49H58O29	Kaempferol-3-O-feruloyl-sophorotrioside-7-O-glucoside-O-glucoside	-0.825	0.000944199
BjuA004067	K04733 interleukin-1 receptor-associated kinase 4 [EC:2.7.11.1] | (RefSeq) LOC109742393; G-type lectin S-receptor-like serine/threonine-protein kinase At1g34300 (A)	CWJP001902	C49H58O29	Kaempferol-3-O-feruloyl-sophorotrioside-7-O-glucoside-O-glucoside	-0.895	8.26858e-05
BjuA004167	--	CWJP001902	C49H58O29	Kaempferol-3-O-feruloyl-sophorotrioside-7-O-glucoside-O-glucoside	0.925	1.60029e-05
BjuA004193	K09260 MADS-box transcription enhancer factor 2A | (RefSeq) MADS-box protein SVP-like (A)	CWJP001902	C49H58O29	Kaempferol-3-O-feruloyl-sophorotrioside-7-O-glucoside-O-glucoside	-0.975	7.03e-08
BjuA004538	--	CWJP001902	C49H58O29	Kaempferol-3-O-feruloyl-sophorotrioside-7-O-glucoside-O-glucoside	0.92	2.31858e-05
BjuA004600	K17790 mitochondrial import inner membrane translocase subunit TIM22 | (RefSeq) mitochondrial import inner membrane translocase subunit TIM22-3 (A)	CWJP001902	C49H58O29	Kaempferol-3-O-feruloyl-sophorotrioside-7-O-glucoside-O-glucoside	-0.89	0.000106039
BjuA004615	K12160 small ubiquitin-related modifier | (RefSeq) small ubiquitin-related modifier 1-like (A)	CWJP001902	C49H58O29	Kaempferol-3-O-feruloyl-sophorotrioside-7-O-glucoside-O-glucoside	0.801	0.0017581
BjuA004652	K16465 centrin-1 | (RefSeq) calcium-binding protein PBP1-like (A)	CWJP001902	C49H58O29	Kaempferol-3-O-feruloyl-sophorotrioside-7-O-glucoside-O-glucoside	-0.854	0.00040169
BjuA004911	K08272 calcium binding protein 39 | (RefSeq) putative MO25-like protein At5g47540 isoform X2 (A)	CWJP001902	C49H58O29	Kaempferol-3-O-feruloyl-sophorotrioside-7-O-glucoside-O-glucoside	0.938	6.303e-06
BjuA004942	K13199 plasminogen activator inhibitor 1 RNA-binding protein | (RefSeq) RGG repeats nuclear RNA binding protein A-like isoform X1 (A)	CWJP001902	C49H58O29	Kaempferol-3-O-feruloyl-sophorotrioside-7-O-glucoside-O-glucoside	0.943	4.4526e-06
BjuA004966	K13181 ATP-dependent RNA helicase DDX27 [EC:3.6.4.13] | (RefSeq) DEAD-box ATP-dependent RNA helicase 28 (A)	CWJP001902	C49H58O29	Kaempferol-3-O-feruloyl-sophorotrioside-7-O-glucoside-O-glucoside	0.957	1.0437e-06
BjuA005024	K13065 shikimate O-hydroxycinnamoyltransferase [EC:2.3.1.133] | (RefSeq) shikimate O-hydroxycinnamoyltransferase-like (A)	CWJP001902	C49H58O29	Kaempferol-3-O-feruloyl-sophorotrioside-7-O-glucoside-O-glucoside	-0.906	5.00795e-05
BjuA005033	K14855 ribosome assembly protein 4 | (RefSeq) notchless protein homolog isoform X1 (A)	CWJP001902	C49H58O29	Kaempferol-3-O-feruloyl-sophorotrioside-7-O-glucoside-O-glucoside	-0.928	1.33895e-05
BjuA005048	K03676 glutaredoxin 3 | (RefSeq) monothiol glutaredoxin-S4-like (A)	CWJP001902	C49H58O29	Kaempferol-3-O-feruloyl-sophorotrioside-7-O-glucoside-O-glucoside	-0.863	0.000297947
BjuA005097	K14457 2-acylglycerol O-acyltransferase 2 [EC:2.3.1.22] | (RefSeq) diacylglycerol O-acyltransferase 2 (A)	CWJP001902	C49H58O29	Kaempferol-3-O-feruloyl-sophorotrioside-7-O-glucoside-O-glucoside	-0.866	0.000265997
BjuA005099	K07437 cytochrome P450 family 26 subfamily A | (RefSeq) cytochrome P450 708A2-like (A)	CWJP001902	C49H58O29	Kaempferol-3-O-feruloyl-sophorotrioside-7-O-glucoside-O-glucoside	0.842	0.000582811
BjuA005108	K19366 spartin | (RefSeq) uncharacterized protein LOC107891922 (A)	CWJP001902	C49H58O29	Kaempferol-3-O-feruloyl-sophorotrioside-7-O-glucoside-O-glucoside	-0.821	0.00107168
BjuA005173	K08967 1,2-dihydroxy-3-keto-5-methylthiopentene dioxygenase [EC:1.13.11.53 1.13.11.54] | (RefSeq) 1,2-dihydroxy-3-keto-5-methylthiopentene dioxygenase 2 (A)	CWJP001902	C49H58O29	Kaempferol-3-O-feruloyl-sophorotrioside-7-O-glucoside-O-glucoside	0.943	4.4577e-06
BjuA005179	K11824 AP-2 complex subunit alpha | (RefSeq) AP-2 complex subunit alpha-2-like isoform X2 (A)	CWJP001902	C49H58O29	Kaempferol-3-O-feruloyl-sophorotrioside-7-O-glucoside-O-glucoside	0.815	0.00122615
BjuA005266	K14567 U3 small nucleolar RNA-associated protein 14 | (RefSeq) U3 small nucleolar RNA-associated protein 14 isoform X1 (A)	CWJP001902	C49H58O29	Kaempferol-3-O-feruloyl-sophorotrioside-7-O-glucoside-O-glucoside	-0.947	2.9723e-06
BjuA005382	--	CWJP001902	C49H58O29	Kaempferol-3-O-feruloyl-sophorotrioside-7-O-glucoside-O-glucoside	-0.82	0.00110469
BjuA005448	--	CWJP001902	C49H58O29	Kaempferol-3-O-feruloyl-sophorotrioside-7-O-glucoside-O-glucoside	0.96	7.58e-07
BjuA005468	K04733 interleukin-1 receptor-associated kinase 4 [EC:2.7.11.1] | (RefSeq) G-type lectin S-receptor-like serine/threonine-protein kinase At1g61390 (A)	CWJP001902	C49H58O29	Kaempferol-3-O-feruloyl-sophorotrioside-7-O-glucoside-O-glucoside	-0.924	1.73113e-05
BjuA005641	K13420 LRR receptor-like serine/threonine-protein kinase FLS2 [EC:2.7.11.1] | (RefSeq) LRR receptor-like serine/threonine-protein kinase FLS2 (A)	CWJP001902	C49H58O29	Kaempferol-3-O-feruloyl-sophorotrioside-7-O-glucoside-O-glucoside	0.871	0.000225383
BjuA005700	--	CWJP001902	C49H58O29	Kaempferol-3-O-feruloyl-sophorotrioside-7-O-glucoside-O-glucoside	0.915	2.98394e-05
BjuA005716	K05665 ATP-binding cassette, subfamily C (CFTR/MRP), member 1 [EC:7.6.2.3] | (RefSeq) ABC transporter C family member 8 isoform X1 (A)	CWJP001902	C49H58O29	Kaempferol-3-O-feruloyl-sophorotrioside-7-O-glucoside-O-glucoside	0.827	0.000896907
BjuA006006	K09699 2-oxoisovalerate dehydrogenase E2 component (dihydrolipoyl transacylase) [EC:2.3.1.168] | (RefSeq) multiple organellar RNA editing factor 3, mitochondrial-like (A)	CWJP001902	C49H58O29	Kaempferol-3-O-feruloyl-sophorotrioside-7-O-glucoside-O-glucoside	-0.885	0.000130869
BjuA006018	--	CWJP001902	C49H58O29	Kaempferol-3-O-feruloyl-sophorotrioside-7-O-glucoside-O-glucoside	0.963	5.317e-07
BjuA006223	K14538 nuclear GTP-binding protein | (RefSeq) guanine nucleotide-binding protein-like NSN1 (A)	CWJP001902	C49H58O29	Kaempferol-3-O-feruloyl-sophorotrioside-7-O-glucoside-O-glucoside	-0.97	1.774e-07
BjuA006227	--	CWJP001902	C49H58O29	Kaempferol-3-O-feruloyl-sophorotrioside-7-O-glucoside-O-glucoside	0.844	0.000564093
BjuA006377	--	CWJP001902	C49H58O29	Kaempferol-3-O-feruloyl-sophorotrioside-7-O-glucoside-O-glucoside	0.817	0.00119223
BjuA006387	K17506 protein phosphatase 1L [EC:3.1.3.16] | (RefSeq) probable protein phosphatase 2C 74 (A)	CWJP001902	C49H58O29	Kaempferol-3-O-feruloyl-sophorotrioside-7-O-glucoside-O-glucoside	0.838	0.000674392
BjuA006516	K01872 alanyl-tRNA synthetase [EC:6.1.1.7] | (RefSeq) alanine--tRNA ligase, chloroplastic/mitochondrial (A)	CWJP001902	C49H58O29	Kaempferol-3-O-feruloyl-sophorotrioside-7-O-glucoside-O-glucoside	0.94	5.675e-06
BjuA006594	K17943 pumilio RNA-binding family | (RefSeq) putative pumilio homolog 19 (A)	CWJP001902	C49H58O29	Kaempferol-3-O-feruloyl-sophorotrioside-7-O-glucoside-O-glucoside	-0.813	0.00130891
BjuA006692	K15407 queuine tRNA-ribosyltransferase subunit QTRTD1 [EC:2.4.2.29] | (RefSeq) hypothetical protein (A)	CWJP001902	C49H58O29	Kaempferol-3-O-feruloyl-sophorotrioside-7-O-glucoside-O-glucoside	0.913	3.39735e-05
BjuA006699	K10614 E3 ubiquitin-protein ligase HERC3 [EC:2.3.2.26] | (RefSeq) ultraviolet-B receptor UVR8 (A)	CWJP001902	C49H58O29	Kaempferol-3-O-feruloyl-sophorotrioside-7-O-glucoside-O-glucoside	-0.814	0.00128309
BjuA006827	K03531 cell division protein FtsZ | (RefSeq) cell division protein FtsZ homolog 1, chloroplastic (A)	CWJP001902	C49H58O29	Kaempferol-3-O-feruloyl-sophorotrioside-7-O-glucoside-O-glucoside	0.953	1.5909e-06
BjuA006833	--	CWJP001902	C49H58O29	Kaempferol-3-O-feruloyl-sophorotrioside-7-O-glucoside-O-glucoside	-0.838	0.000663245
BjuA006917	K09566 peptidyl-prolyl isomerase G (cyclophilin G) [EC:5.2.1.8] | (RefSeq) hypothetical protein (A)	CWJP001902	C49H58O29	Kaempferol-3-O-feruloyl-sophorotrioside-7-O-glucoside-O-glucoside	0.819	0.00113093
BjuA006994	K12831 splicing factor 3B subunit 4 | (RefSeq) hypothetical protein (A)	CWJP001902	C49H58O29	Kaempferol-3-O-feruloyl-sophorotrioside-7-O-glucoside-O-glucoside	-0.922	2.00182e-05
BjuA007008	--	CWJP001902	C49H58O29	Kaempferol-3-O-feruloyl-sophorotrioside-7-O-glucoside-O-glucoside	-0.958	9.45e-07
BjuA007009	--	CWJP001902	C49H58O29	Kaempferol-3-O-feruloyl-sophorotrioside-7-O-glucoside-O-glucoside	0.892	9.53574e-05
BjuA007013	K08360 cytochrome b-561 [EC:1.16.5.1] | (RefSeq) transmembrane ascorbate ferrireductase 1-like (A)	CWJP001902	C49H58O29	Kaempferol-3-O-feruloyl-sophorotrioside-7-O-glucoside-O-glucoside	0.878	0.000169551
BjuA007200	K04733 interleukin-1 receptor-associated kinase 4 [EC:2.7.11.1] | (RefSeq) LEAF RUST 10 DISEASE-RESISTANCE LOCUS RECEPTOR-LIKE PROTEIN KINASE-like 2.5 (A)	CWJP001902	C49H58O29	Kaempferol-3-O-feruloyl-sophorotrioside-7-O-glucoside-O-glucoside	-0.935	8.4943e-06
BjuA007316	--	CWJP001902	C49H58O29	Kaempferol-3-O-feruloyl-sophorotrioside-7-O-glucoside-O-glucoside	0.859	0.000348514
BjuA007577	K17637 exocyst complex component 2 | (RefSeq) exocyst complex component SEC5A (A)	CWJP001902	C49H58O29	Kaempferol-3-O-feruloyl-sophorotrioside-7-O-glucoside-O-glucoside	0.829	0.000867863
BjuA007720	K00326 cytochrome-b5 reductase [EC:1.6.2.2] | (RefSeq) NADH-cytochrome b5 reductase-like protein (A)	CWJP001902	C49H58O29	Kaempferol-3-O-feruloyl-sophorotrioside-7-O-glucoside-O-glucoside	0.962	6.215e-07
BjuA007756	--	CWJP001902	C49H58O29	Kaempferol-3-O-feruloyl-sophorotrioside-7-O-glucoside-O-glucoside	0.801	0.00175446
BjuA007766	K04733 interleukin-1 receptor-associated kinase 4 [EC:2.7.11.1] | (RefSeq) putative receptor-like protein kinase At4g00960 (A)	CWJP001902	C49H58O29	Kaempferol-3-O-feruloyl-sophorotrioside-7-O-glucoside-O-glucoside	0.947	2.9616e-06
BjuA007816	--	CWJP001902	C49H58O29	Kaempferol-3-O-feruloyl-sophorotrioside-7-O-glucoside-O-glucoside	0.872	0.000215595
BjuA007912	K18726 FAS-associated factor 2 | (RefSeq) plant UBX domain-containing protein 8-like (A)	CWJP001902	C49H58O29	Kaempferol-3-O-feruloyl-sophorotrioside-7-O-glucoside-O-glucoside	0.834	0.000736819
BjuA007920	K15113 solute carrier family 25 (mitochondrial iron transporter), member 28/37 | (RefSeq) uncharacterized protein LOC107405979 (A)	CWJP001902	C49H58O29	Kaempferol-3-O-feruloyl-sophorotrioside-7-O-glucoside-O-glucoside	0.843	0.000571331
BjuA007931	K03137 transcription initiation factor TFIIE subunit beta | (RefSeq) transcription initiation factor IIE subunit beta-like (A)	CWJP001902	C49H58O29	Kaempferol-3-O-feruloyl-sophorotrioside-7-O-glucoside-O-glucoside	-0.948	2.6658e-06
BjuA007944	--	CWJP001902	C49H58O29	Kaempferol-3-O-feruloyl-sophorotrioside-7-O-glucoside-O-glucoside	-0.969	2.189e-07
BjuA007963	K07466 replication factor A1 | (RefSeq) replication protein A 70 kDa DNA-binding subunit C (A)	CWJP001902	C49H58O29	Kaempferol-3-O-feruloyl-sophorotrioside-7-O-glucoside-O-glucoside	-0.893	9.09625e-05
BjuA007973	K13457 disease resistance protein RPM1 | (RefSeq) disease resistance protein RPM1 (A)	CWJP001902	C49H58O29	Kaempferol-3-O-feruloyl-sophorotrioside-7-O-glucoside-O-glucoside	0.867	0.000264086
BjuA007997	K17086 transmembrane 9 superfamily member 2/4 | (RefSeq) uncharacterized LOC101300290 (A)	CWJP001902	C49H58O29	Kaempferol-3-O-feruloyl-sophorotrioside-7-O-glucoside-O-glucoside	0.955	1.3396e-06
BjuA007998	--	CWJP001902	C49H58O29	Kaempferol-3-O-feruloyl-sophorotrioside-7-O-glucoside-O-glucoside	0.963	5.468e-07
BjuA008076	K08488 syntaxin 7 | (RefSeq) syntaxin-22 (A)	CWJP001902	C49H58O29	Kaempferol-3-O-feruloyl-sophorotrioside-7-O-glucoside-O-glucoside	-0.941	4.9749e-06
BjuA008324	--	CWJP001902	C49H58O29	Kaempferol-3-O-feruloyl-sophorotrioside-7-O-glucoside-O-glucoside	0.959	8.611e-07
BjuA008382	K01411 nardilysin [EC:3.4.24.61] | (RefSeq) nardilysin-like (A)	CWJP001902	C49H58O29	Kaempferol-3-O-feruloyl-sophorotrioside-7-O-glucoside-O-glucoside	0.962	6.038e-07
BjuA008386	K08081 tropinone reductase I [EC:1.1.1.206] | (RefSeq) hypothetical protein (A)	CWJP001902	C49H58O29	Kaempferol-3-O-feruloyl-sophorotrioside-7-O-glucoside-O-glucoside	-0.964	4.468e-07
BjuA008391	K12885 heterogeneous nuclear ribonucleoprotein G | (RefSeq) glycine-rich RNA-binding protein RZ1A-like (A)	CWJP001902	C49H58O29	Kaempferol-3-O-feruloyl-sophorotrioside-7-O-glucoside-O-glucoside	-0.894	8.90721e-05
BjuA008395	K22733 magnesium transporter | (RefSeq) probable magnesium transporter NIPA8 (A)	CWJP001902	C49H58O29	Kaempferol-3-O-feruloyl-sophorotrioside-7-O-glucoside-O-glucoside	-0.853	0.000424801
BjuA008420	K11816 indole-3-pyruvate monooxygenase [EC:1.14.13.168] | (RefSeq) flavin containing monooxygenase YUCCA8-like protein (A)	CWJP001902	C49H58O29	Kaempferol-3-O-feruloyl-sophorotrioside-7-O-glucoside-O-glucoside	0.938	6.4762e-06
BjuA008627	K03165 DNA topoisomerase III [EC:5.99.1.2] | (RefSeq) DNA topoisomerase 3-alpha (A)	CWJP001902	C49H58O29	Kaempferol-3-O-feruloyl-sophorotrioside-7-O-glucoside-O-glucoside	0.96	7.856e-07
BjuA008921	K00953 FAD synthetase [EC:2.7.7.2] | (RefSeq) uncharacterized LOC104604633 (A)	CWJP001902	C49H58O29	Kaempferol-3-O-feruloyl-sophorotrioside-7-O-glucoside-O-glucoside	-0.956	1.1899e-06
BjuA008932	K08232 monodehydroascorbate reductase (NADH) [EC:1.6.5.4] | (RefSeq) monodehydroascorbate reductase 2 (A)	CWJP001902	C49H58O29	Kaempferol-3-O-feruloyl-sophorotrioside-7-O-glucoside-O-glucoside	0.943	4.3726e-06
BjuA009195	K00696 sucrose-phosphate synthase [EC:2.4.1.14] | (RefSeq) probable sucrose-phosphate synthase 2 (A)	CWJP001902	C49H58O29	Kaempferol-3-O-feruloyl-sophorotrioside-7-O-glucoside-O-glucoside	0.955	1.3888e-06
BjuA009449	--	CWJP001902	C49H58O29	Kaempferol-3-O-feruloyl-sophorotrioside-7-O-glucoside-O-glucoside	-0.925	1.66633e-05
BjuA009451	K04733 interleukin-1 receptor-associated kinase 4 [EC:2.7.11.1] | (RefSeq) probable LRR receptor-like serine/threonine-protein kinase At5g59680 isoform X1 (A)	CWJP001902	C49H58O29	Kaempferol-3-O-feruloyl-sophorotrioside-7-O-glucoside-O-glucoside	0.892	9.59268e-05
BjuA009488	--	CWJP001902	C49H58O29	Kaempferol-3-O-feruloyl-sophorotrioside-7-O-glucoside-O-glucoside	0.913	3.3472e-05
BjuA009494	K15892 farnesol kinase [EC:2.7.1.216] | (RefSeq) farnesol kinase, chloroplastic-like (A)	CWJP001902	C49H58O29	Kaempferol-3-O-feruloyl-sophorotrioside-7-O-glucoside-O-glucoside	0.974	9.69e-08
BjuA009713	K15414 complement component 1 Q subcomponent-binding protein, mitochondrial | (RefSeq) uncharacterized protein At2g39795, mitochondrial-like (A)	CWJP001902	C49H58O29	Kaempferol-3-O-feruloyl-sophorotrioside-7-O-glucoside-O-glucoside	0.871	0.000223891
BjuA009819	--	CWJP001902	C49H58O29	Kaempferol-3-O-feruloyl-sophorotrioside-7-O-glucoside-O-glucoside	0.963	5.295e-07
BjuA009971	--	CWJP001902	C49H58O29	Kaempferol-3-O-feruloyl-sophorotrioside-7-O-glucoside-O-glucoside	0.959	8.504e-07
BjuA009992	--	CWJP001902	C49H58O29	Kaempferol-3-O-feruloyl-sophorotrioside-7-O-glucoside-O-glucoside	0.94	5.6533e-06
BjuA010042	--	CWJP001902	C49H58O29	Kaempferol-3-O-feruloyl-sophorotrioside-7-O-glucoside-O-glucoside	-0.862	0.000308613
BjuA010154	--	CWJP001902	C49H58O29	Kaempferol-3-O-feruloyl-sophorotrioside-7-O-glucoside-O-glucoside	-0.926	1.50563e-05
BjuA010369	K06966 uncharacterized protein | (RefSeq) cytokinin riboside 5'-monophosphate phosphoribohydrolase LOG3 (A)	CWJP001902	C49H58O29	Kaempferol-3-O-feruloyl-sophorotrioside-7-O-glucoside-O-glucoside	-0.87	0.000234495
BjuA010602	K18453 ADP-ribose/FAD diphosphatase [EC:3.6.1.13 3.6.1.18] | (RefSeq) nudix hydrolase 23, chloroplastic (A)	CWJP001902	C49H58O29	Kaempferol-3-O-feruloyl-sophorotrioside-7-O-glucoside-O-glucoside	0.911	3.74806e-05
BjuA010604	K04374 cyclic AMP-dependent transcription factor ATF-4 | (RAP-DB) Os01g0211800; Similar to VirE2-interacting protein VIP1. (A)	CWJP001902	C49H58O29	Kaempferol-3-O-feruloyl-sophorotrioside-7-O-glucoside-O-glucoside	-0.913	3.37251e-05
BjuA010608	K04733 interleukin-1 receptor-associated kinase 4 [EC:2.7.11.1] | (RefSeq) G-type lectin S-receptor-like serine/threonine-protein kinase SRK (A)	CWJP001902	C49H58O29	Kaempferol-3-O-feruloyl-sophorotrioside-7-O-glucoside-O-glucoside	-0.971	1.54e-07
BjuA010609	--	CWJP001902	C49H58O29	Kaempferol-3-O-feruloyl-sophorotrioside-7-O-glucoside-O-glucoside	0.946	3.4036e-06
BjuA010669	K13691 pathogen-inducible salicylic acid glucosyltransferase [EC:2.4.1.-] | (RefSeq) UDP-glycosyltransferase 74F2-like (A)	CWJP001902	C49H58O29	Kaempferol-3-O-feruloyl-sophorotrioside-7-O-glucoside-O-glucoside	0.865	0.000275434
BjuA010772	K10840 centrin-2 | (RefSeq) calcium-binding protein KIC-like (A)	CWJP001902	C49H58O29	Kaempferol-3-O-feruloyl-sophorotrioside-7-O-glucoside-O-glucoside	-0.815	0.00124627
BjuA011120	K10736 minichromosome maintenance protein 10 | (RefSeq) protein MCM10 homolog (A)	CWJP001902	C49H58O29	Kaempferol-3-O-feruloyl-sophorotrioside-7-O-glucoside-O-glucoside	-0.897	7.61151e-05
BjuA011315	K01578 malonyl-CoA decarboxylase [EC:4.1.1.9] | (RefSeq) malonyl-CoA decarboxylase, mitochondrial (A)	CWJP001902	C49H58O29	Kaempferol-3-O-feruloyl-sophorotrioside-7-O-glucoside-O-glucoside	0.961	6.629e-07
BjuA011338	--	CWJP001902	C49H58O29	Kaempferol-3-O-feruloyl-sophorotrioside-7-O-glucoside-O-glucoside	0.88	0.000160735
BjuA011390	K15601 lysine-specific demethylase 3 [EC:1.14.11.-] | (RefSeq) lysine-specific demethylase JMJ25-like isoform X1 (A)	CWJP001902	C49H58O29	Kaempferol-3-O-feruloyl-sophorotrioside-7-O-glucoside-O-glucoside	-0.936	7.6178e-06
BjuA011427	--	CWJP001902	C49H58O29	Kaempferol-3-O-feruloyl-sophorotrioside-7-O-glucoside-O-glucoside	-0.899	7.04282e-05
BjuA011429	--	CWJP001902	C49H58O29	Kaempferol-3-O-feruloyl-sophorotrioside-7-O-glucoside-O-glucoside	0.947	2.8979e-06
BjuA011505	K00864 glycerol kinase [EC:2.7.1.30] | (RefSeq) glycerol kinase (A)	CWJP001902	C49H58O29	Kaempferol-3-O-feruloyl-sophorotrioside-7-O-glucoside-O-glucoside	-0.977	4.82e-08
BjuA011551	K21596 calmodulin-binding transcription activator | (RefSeq) protein WVD2-like 2 (A)	CWJP001902	C49H58O29	Kaempferol-3-O-feruloyl-sophorotrioside-7-O-glucoside-O-glucoside	-0.827	0.000914695
BjuA011582	K12951 cobalt/nickel-transporting P-type ATPase D [EC:3.6.3.-] | (RefSeq) hypothetical protein (A)	CWJP001902	C49H58O29	Kaempferol-3-O-feruloyl-sophorotrioside-7-O-glucoside-O-glucoside	-0.801	0.00174312
BjuA011747	K05542 tRNA-dihydrouridine synthase 1 [EC:1.3.1.88] | (RefSeq) tRNA-dihydrouridine(16/17) synthase [NAD(P)(+)]-like (A)	CWJP001902	C49H58O29	Kaempferol-3-O-feruloyl-sophorotrioside-7-O-glucoside-O-glucoside	0.948	2.8189e-06
BjuA012003	K00512 steroid 17alpha-monooxygenase / 17alpha-hydroxyprogesterone deacetylase [EC:1.14.14.19 1.14.14.32] | (RefSeq) cytochrome P450 705A5-like (A)	CWJP001902	C49H58O29	Kaempferol-3-O-feruloyl-sophorotrioside-7-O-glucoside-O-glucoside	0.934	9.0412e-06
BjuA012049	--	CWJP001902	C49H58O29	Kaempferol-3-O-feruloyl-sophorotrioside-7-O-glucoside-O-glucoside	-0.93	1.13742e-05
BjuA012836	K00784 ribonuclease Z [EC:3.1.26.11] | (RefSeq) tRNase Z TRZ2, chloroplastic (A)	CWJP001902	C49H58O29	Kaempferol-3-O-feruloyl-sophorotrioside-7-O-glucoside-O-glucoside	0.878	0.000174345
BjuA012855	--	CWJP001902	C49H58O29	Kaempferol-3-O-feruloyl-sophorotrioside-7-O-glucoside-O-glucoside	-0.876	0.00018801
BjuA013041	K07466 replication factor A1 | (RefSeq) replication protein A 70 kDa DNA-binding subunit B-like (A)	CWJP001902	C49H58O29	Kaempferol-3-O-feruloyl-sophorotrioside-7-O-glucoside-O-glucoside	-0.808	0.0014847
BjuA013111	--	CWJP001902	C49H58O29	Kaempferol-3-O-feruloyl-sophorotrioside-7-O-glucoside-O-glucoside	0.959	8.208e-07
BjuA013112	--	CWJP001902	C49H58O29	Kaempferol-3-O-feruloyl-sophorotrioside-7-O-glucoside-O-glucoside	0.963	5.235e-07
BjuA013580	K19613 leucine-rich repeat protein SHOC2 | (RefSeq) hypothetical protein (A)	CWJP001902	C49H58O29	Kaempferol-3-O-feruloyl-sophorotrioside-7-O-glucoside-O-glucoside	0.962	5.709e-07
BjuA013581	K19613 leucine-rich repeat protein SHOC2 | (RefSeq) TMV resistance protein N-like (A)	CWJP001902	C49H58O29	Kaempferol-3-O-feruloyl-sophorotrioside-7-O-glucoside-O-glucoside	0.958	9.333e-07
BjuA013601	K13124 mitogen-activated protein kinase organizer 1 | (RefSeq) predicted protein (A)	CWJP001902	C49H58O29	Kaempferol-3-O-feruloyl-sophorotrioside-7-O-glucoside-O-glucoside	0.916	2.84194e-05
BjuA013619	--	CWJP001902	C49H58O29	Kaempferol-3-O-feruloyl-sophorotrioside-7-O-glucoside-O-glucoside	0.805	0.00158569
BjuA013670	K08245 phytepsin [EC:3.4.23.40] | (RefSeq) aspartic proteinase A1 (A)	CWJP001902	C49H58O29	Kaempferol-3-O-feruloyl-sophorotrioside-7-O-glucoside-O-glucoside	0.831	0.000804636
BjuA013844	K11434 type I protein arginine methyltransferase [EC:2.1.1.319] | (RefSeq) protein arginine N-methyltransferase 1.1-like (A)	CWJP001902	C49H58O29	Kaempferol-3-O-feruloyl-sophorotrioside-7-O-glucoside-O-glucoside	0.924	1.80409e-05
BjuA014607	--	CWJP001902	C49H58O29	Kaempferol-3-O-feruloyl-sophorotrioside-7-O-glucoside-O-glucoside	-0.936	7.86e-06
BjuA014608	--	CWJP001902	C49H58O29	Kaempferol-3-O-feruloyl-sophorotrioside-7-O-glucoside-O-glucoside	-0.953	1.6187e-06
BjuA014705	K07213 copper chaperone | (RefSeq) copper transport protein CCH-like (A)	CWJP001902	C49H58O29	Kaempferol-3-O-feruloyl-sophorotrioside-7-O-glucoside-O-glucoside	-0.889	0.000111067
BjuA014845	--	CWJP001902	C49H58O29	Kaempferol-3-O-feruloyl-sophorotrioside-7-O-glucoside-O-glucoside	0.829	0.000867156
BjuA015122	K22376 E3 ubiquitin-protein ligase KCMF1 [EC:2.3.2.27] | (RefSeq) hypothetical protein (A)	CWJP001902	C49H58O29	Kaempferol-3-O-feruloyl-sophorotrioside-7-O-glucoside-O-glucoside	0.937	6.8966e-06
BjuA015204	K08486 syntaxin 1B/2/3 | (RefSeq) syntaxin-122 (A)	CWJP001902	C49H58O29	Kaempferol-3-O-feruloyl-sophorotrioside-7-O-glucoside-O-glucoside	-0.886	0.000123641
BjuA015436	K02293 15-cis-phytoene desaturase [EC:1.3.5.5] | (RefSeq) PDS; 15-cis-phytoene desaturase, chloroplastic/chromoplastic (A)	CWJP001902	C49H58O29	Kaempferol-3-O-feruloyl-sophorotrioside-7-O-glucoside-O-glucoside	0.875	0.000194402
BjuA015451	--	CWJP001902	C49H58O29	Kaempferol-3-O-feruloyl-sophorotrioside-7-O-glucoside-O-glucoside	0.936	7.5748e-06
BjuA015502	K01703 3-isopropylmalate/(R)-2-methylmalate dehydratase large subunit [EC:4.2.1.33 4.2.1.35] | (RefSeq) 3-isopropylmalate dehydratase large subunit-like (A)	CWJP001902	C49H58O29	Kaempferol-3-O-feruloyl-sophorotrioside-7-O-glucoside-O-glucoside	0.942	4.8217e-06
BjuA015615	--	CWJP001902	C49H58O29	Kaempferol-3-O-feruloyl-sophorotrioside-7-O-glucoside-O-glucoside	-0.828	0.00088286
BjuA016221	K11838 ubiquitin carboxyl-terminal hydrolase 7 [EC:3.4.19.12] | (RefSeq) hypothetical protein (A)	CWJP001902	C49H58O29	Kaempferol-3-O-feruloyl-sophorotrioside-7-O-glucoside-O-glucoside	-0.929	1.22667e-05
BjuA016294	K13206 coiled-coil domain-containing protein 55 | (RefSeq) nuclear speckle splicing regulatory protein 1-like (A)	CWJP001902	C49H58O29	Kaempferol-3-O-feruloyl-sophorotrioside-7-O-glucoside-O-glucoside	-0.913	3.48145e-05
BjuA016304	K02639 ferredoxin | (RefSeq) ferredoxin, root R-B2 (A)	CWJP001902	C49H58O29	Kaempferol-3-O-feruloyl-sophorotrioside-7-O-glucoside-O-glucoside	0.931	1.10485e-05
BjuA016328	K05681 ATP-binding cassette, subfamily G (WHITE), member 2 | (RefSeq) hypothetical protein (A)	CWJP001902	C49H58O29	Kaempferol-3-O-feruloyl-sophorotrioside-7-O-glucoside-O-glucoside	0.934	8.8175e-06
BjuA016396	K14016 ubiquitin fusion degradation protein 1 | (RefSeq) ubiquitin fusion degradation protein 1 homolog (A)	CWJP001902	C49H58O29	Kaempferol-3-O-feruloyl-sophorotrioside-7-O-glucoside-O-glucoside	-0.862	0.000314615
BjuA016408	--	CWJP001902	C49H58O29	Kaempferol-3-O-feruloyl-sophorotrioside-7-O-glucoside-O-glucoside	0.82	0.00107888
BjuA016641	K13229 2,4-dihydroxy-1,4-benzoxazin-3-one-glucoside dioxygenase [EC:1.14.11.59] | (RefSeq) DIBOA-glucoside dioxygenase BX6 (A)	CWJP001902	C49H58O29	Kaempferol-3-O-feruloyl-sophorotrioside-7-O-glucoside-O-glucoside	-0.913	3.29644e-05
BjuA016645	--	CWJP001902	C49H58O29	Kaempferol-3-O-feruloyl-sophorotrioside-7-O-glucoside-O-glucoside	0.962	6e-07
BjuA016676	K17553 protein phosphatase 1 regulatory subunit 11 | (RefSeq) INH3; inhibitor-3 (A)	CWJP001902	C49H58O29	Kaempferol-3-O-feruloyl-sophorotrioside-7-O-glucoside-O-glucoside	-0.835	0.000734264
BjuA016880	K11649 SWI/SNF related-matrix-associated actin-dependent regulator of chromatin subfamily C | (RefSeq) SWI/SNF complex subunit SWI3B (A)	CWJP001902	C49H58O29	Kaempferol-3-O-feruloyl-sophorotrioside-7-O-glucoside-O-glucoside	0.877	0.0001778
BjuA016981	K23490 cytochrome b5 | (RefSeq) cytochrome B5 (A)	CWJP001902	C49H58O29	Kaempferol-3-O-feruloyl-sophorotrioside-7-O-glucoside-O-glucoside	0.905	5.07101e-05
BjuA017103	K02920 large subunit ribosomal protein L36e | (RefSeq) 60S ribosomal protein L36-2-like (A)	CWJP001902	C49H58O29	Kaempferol-3-O-feruloyl-sophorotrioside-7-O-glucoside-O-glucoside	-0.847	0.000509679
BjuA017157	K17776 metaxin | (RefSeq) mitochondrial outer membrane import complex protein METAXIN (A)	CWJP001902	C49H58O29	Kaempferol-3-O-feruloyl-sophorotrioside-7-O-glucoside-O-glucoside	0.872	0.000217019
BjuA017197	K15015 solute carrier family 32 (vesicular inhibitory amino acid transporter) | (RefSeq) amino acid transporter AVT1C-like (A)	CWJP001902	C49H58O29	Kaempferol-3-O-feruloyl-sophorotrioside-7-O-glucoside-O-glucoside	-0.812	0.00132906
BjuA017250	--	CWJP001902	C49H58O29	Kaempferol-3-O-feruloyl-sophorotrioside-7-O-glucoside-O-glucoside	0.912	3.65028e-05
BjuA017340	K07760 cyclin-dependent kinase [EC:2.7.11.22] | (RefSeq) cyclin-dependent kinase B2-1-like (A)	CWJP001902	C49H58O29	Kaempferol-3-O-feruloyl-sophorotrioside-7-O-glucoside-O-glucoside	0.88	0.000157064
BjuA017482	K03671 thioredoxin 1 | (RefSeq) thioredoxin H2-like (A)	CWJP001902	C49H58O29	Kaempferol-3-O-feruloyl-sophorotrioside-7-O-glucoside-O-glucoside	-0.945	3.7643e-06
BjuA017536	K09260 MADS-box transcription enhancer factor 2A | (RefSeq) MADS-box protein SOC1 (A)	CWJP001902	C49H58O29	Kaempferol-3-O-feruloyl-sophorotrioside-7-O-glucoside-O-glucoside	0.815	0.00124738
BjuA017713	--	CWJP001902	C49H58O29	Kaempferol-3-O-feruloyl-sophorotrioside-7-O-glucoside-O-glucoside	0.901	6.20095e-05
BjuA017723	--	CWJP001902	C49H58O29	Kaempferol-3-O-feruloyl-sophorotrioside-7-O-glucoside-O-glucoside	0.97	1.888e-07
BjuA017888	K03104 signal recognition particle subunit SRP14 | (RefSeq) signal recognition particle 14 kDa protein-like (A)	CWJP001902	C49H58O29	Kaempferol-3-O-feruloyl-sophorotrioside-7-O-glucoside-O-glucoside	0.864	0.000288743
BjuA017895	K12857 Prp8 binding protein | (RefSeq) U5 small nuclear ribonucleoprotein 40 kDa protein-like (A)	CWJP001902	C49H58O29	Kaempferol-3-O-feruloyl-sophorotrioside-7-O-glucoside-O-glucoside	0.813	0.00129975
BjuA017912	--	CWJP001902	C49H58O29	Kaempferol-3-O-feruloyl-sophorotrioside-7-O-glucoside-O-glucoside	0.941	5.2482e-06
BjuA017913	K08592 sentrin-specific protease 1 [EC:3.4.22.68] | (RefSeq) uncharacterized LOC104882098 (A)	CWJP001902	C49H58O29	Kaempferol-3-O-feruloyl-sophorotrioside-7-O-glucoside-O-glucoside	0.854	0.0004079
BjuA017941	K01188 beta-glucosidase [EC:3.2.1.21] | (RefSeq) beta-glucosidase 15-like (A)	CWJP001902	C49H58O29	Kaempferol-3-O-feruloyl-sophorotrioside-7-O-glucoside-O-glucoside	-0.826	0.000929212
BjuA017957	K03849 alpha-1,3-glucosyltransferase [EC:2.4.1.265] | (RefSeq) probable dolichyl pyrophosphate Glc1Man9GlcNAc2 alpha-1,3-glucosyltransferase (A)	CWJP001902	C49H58O29	Kaempferol-3-O-feruloyl-sophorotrioside-7-O-glucoside-O-glucoside	0.949	2.5343e-06
BjuA017987	K01255 leucyl aminopeptidase [EC:3.4.11.1] | (RefSeq) leucyl aminopeptidase (A)	CWJP001902	C49H58O29	Kaempferol-3-O-feruloyl-sophorotrioside-7-O-glucoside-O-glucoside	0.837	0.000682945
BjuA018286	K11463 polycomb protein SUZ12 | (RefSeq) polycomb group protein FERTILIZATION-INDEPENDENT SEED 2-like (A)	CWJP001902	C49H58O29	Kaempferol-3-O-feruloyl-sophorotrioside-7-O-glucoside-O-glucoside	0.873	0.000209275
BjuA018288	K10773 endonuclease III [EC:4.2.99.18] | (RefSeq) similar to endonuclease III (A)	CWJP001902	C49H58O29	Kaempferol-3-O-feruloyl-sophorotrioside-7-O-glucoside-O-glucoside	0.926	1.5742e-05
BjuA018353	K01183 chitinase [EC:3.2.1.14] | (RefSeq) chitinase; endochitinase At2g43590 (A)	CWJP001902	C49H58O29	Kaempferol-3-O-feruloyl-sophorotrioside-7-O-glucoside-O-glucoside	0.9	6.65697e-05
BjuA018357	K12598 ATP-dependent RNA helicase DOB1 [EC:3.6.4.13] | (RefSeq) DExH-box ATP-dependent RNA helicase DExH9-like (A)	CWJP001902	C49H58O29	Kaempferol-3-O-feruloyl-sophorotrioside-7-O-glucoside-O-glucoside	0.961	6.327e-07
BjuA018436	K14794 ribosomal RNA-processing protein 12 | (RefSeq) hypothetical protein (A)	CWJP001902	C49H58O29	Kaempferol-3-O-feruloyl-sophorotrioside-7-O-glucoside-O-glucoside	-0.965	3.783e-07
BjuA018471	K13415 protein brassinosteroid insensitive 1 [EC:2.7.10.1 2.7.11.1] | (RefSeq) uncharacterized LOC103401427 (A)	CWJP001902	C49H58O29	Kaempferol-3-O-feruloyl-sophorotrioside-7-O-glucoside-O-glucoside	0.883	0.000143255
BjuA018682	K01177 beta-amylase [EC:3.2.1.2] | (RefSeq) beta-amylase 6 (A)	CWJP001902	C49H58O29	Kaempferol-3-O-feruloyl-sophorotrioside-7-O-glucoside-O-glucoside	0.942	4.7286e-06
BjuA018706	K06995 uncharacterized protein | (RefSeq) hypothetical protein (A)	CWJP001902	C49H58O29	Kaempferol-3-O-feruloyl-sophorotrioside-7-O-glucoside-O-glucoside	0.964	4.343e-07
BjuA018742	--	CWJP001902	C49H58O29	Kaempferol-3-O-feruloyl-sophorotrioside-7-O-glucoside-O-glucoside	0.954	1.4685e-06
BjuA018756	K00847 fructokinase [EC:2.7.1.4] | (RefSeq) probable fructokinase-1 (A)	CWJP001902	C49H58O29	Kaempferol-3-O-feruloyl-sophorotrioside-7-O-glucoside-O-glucoside	-0.9	6.5585e-05
BjuA018759	K01069 hydroxyacylglutathione hydrolase [EC:3.1.2.6] | (RefSeq) hydroxyacylglutathione hydrolase 2, mitochondrial (A)	CWJP001902	C49H58O29	Kaempferol-3-O-feruloyl-sophorotrioside-7-O-glucoside-O-glucoside	0.947	3.1092e-06
BjuA018796	K12598 ATP-dependent RNA helicase DOB1 [EC:3.6.4.13] | (RefSeq) DExH-box ATP-dependent RNA helicase DExH9-like (A)	CWJP001902	C49H58O29	Kaempferol-3-O-feruloyl-sophorotrioside-7-O-glucoside-O-glucoside	-0.95	2.1682e-06
BjuA018853	K13260 isoflavone/4'-methoxyisoflavone 2'-hydroxylase [EC:1.14.14.90 1.14.14.89] | (RefSeq) cytochrome P450 81D11-like (A)	CWJP001902	C49H58O29	Kaempferol-3-O-feruloyl-sophorotrioside-7-O-glucoside-O-glucoside	0.878	0.000172842
BjuA018965	K13457 disease resistance protein RPM1 | (RefSeq) probable disease resistance protein At1g58602 isoform X1 (A)	CWJP001902	C49H58O29	Kaempferol-3-O-feruloyl-sophorotrioside-7-O-glucoside-O-glucoside	0.968	2.545e-07
BjuA018971	K20363 protein transport protein YIP1 | (RefSeq) uncharacterized protein LOC111296848 isoform X1 (A)	CWJP001902	C49H58O29	Kaempferol-3-O-feruloyl-sophorotrioside-7-O-glucoside-O-glucoside	0.966	3.551e-07
BjuA018975	K01814 phosphoribosylformimino-5-aminoimidazole carboxamide ribotide isomerase [EC:5.3.1.16] | (RefSeq) 1-(5-phosphoribosyl)-5-[(5-phosphoribosylamino)methylideneamino] imidazole-4-carboxamide isomerase, chloroplastic (A)	CWJP001902	C49H58O29	Kaempferol-3-O-feruloyl-sophorotrioside-7-O-glucoside-O-glucoside	0.956	1.1507e-06
BjuA019294	K01188 beta-glucosidase [EC:3.2.1.21] | (RefSeq) uncharacterized protein LOC106394339 (A)	CWJP001902	C49H58O29	Kaempferol-3-O-feruloyl-sophorotrioside-7-O-glucoside-O-glucoside	0.958	9.711e-07
BjuA019319	--	CWJP001902	C49H58O29	Kaempferol-3-O-feruloyl-sophorotrioside-7-O-glucoside-O-glucoside	-0.977	4.82e-08
BjuA019363	--	CWJP001902	C49H58O29	Kaempferol-3-O-feruloyl-sophorotrioside-7-O-glucoside-O-glucoside	0.961	6.327e-07
BjuA019482	K11254 histone H4 | (RefSeq) histone H4-like (A)	CWJP001902	C49H58O29	Kaempferol-3-O-feruloyl-sophorotrioside-7-O-glucoside-O-glucoside	-0.842	0.000583727
BjuA019483	K17428 large subunit ribosomal protein L47 | (RefSeq) 39S ribosomal protein L47, mitochondrial (A)	CWJP001902	C49H58O29	Kaempferol-3-O-feruloyl-sophorotrioside-7-O-glucoside-O-glucoside	-0.953	1.6333e-06
BjuA019861	K09493 T-complex protein 1 subunit alpha | (RefSeq) T-complex protein 1 subunit alpha (A)	CWJP001902	C49H58O29	Kaempferol-3-O-feruloyl-sophorotrioside-7-O-glucoside-O-glucoside	0.953	1.6806e-06
BjuA020035	K14826 FK506-binding nuclear protein [EC:5.2.1.8] | (RefSeq) peptidyl-prolyl cis-trans isomerase FKBP43-like (A)	CWJP001902	C49H58O29	Kaempferol-3-O-feruloyl-sophorotrioside-7-O-glucoside-O-glucoside	0.902	5.94839e-05
BjuA020217	K08869 aarF domain-containing kinase | (RefSeq) predicted protein (A)	CWJP001902	C49H58O29	Kaempferol-3-O-feruloyl-sophorotrioside-7-O-glucoside-O-glucoside	0.83	0.000845519
BjuA020259	K23280 rhamnogalacturonan I rhamnosyltransferase [EC:2.4.1.351] | (RefSeq) uncharacterized protein At1g04910-like (A)	CWJP001902	C49H58O29	Kaempferol-3-O-feruloyl-sophorotrioside-7-O-glucoside-O-glucoside	0.969	2.096e-07
BjuA020262	K07390 monothiol glutaredoxin | (RefSeq) monothiol glutaredoxin-S15, mitochondrial (A)	CWJP001902	C49H58O29	Kaempferol-3-O-feruloyl-sophorotrioside-7-O-glucoside-O-glucoside	0.866	0.000269351
BjuA020706	K03671 thioredoxin 1 | (RefSeq) thioredoxin H9 (A)	CWJP001902	C49H58O29	Kaempferol-3-O-feruloyl-sophorotrioside-7-O-glucoside-O-glucoside	0.954	1.4762e-06
BjuA020740	K11314 transcriptional adapter 2-alpha | (RefSeq) transcriptional adapter ADA2a-like (A)	CWJP001902	C49H58O29	Kaempferol-3-O-feruloyl-sophorotrioside-7-O-glucoside-O-glucoside	0.928	1.30946e-05
BjuA020907	K02967 small subunit ribosomal protein S2 | (RefSeq) ribosomal protein S2, mitochondrial-like (A)	CWJP001902	C49H58O29	Kaempferol-3-O-feruloyl-sophorotrioside-7-O-glucoside-O-glucoside	0.955	1.3991e-06
BjuA020924	K09260 MADS-box transcription enhancer factor 2A | (RefSeq) agamous-like MADS-box protein AGL80 (A)	CWJP001902	C49H58O29	Kaempferol-3-O-feruloyl-sophorotrioside-7-O-glucoside-O-glucoside	-0.823	0.00101552
BjuA020973	K10849 DNA excision repair protein ERCC-1 | (RefSeq) DNA excision repair protein ERCC-1 (A)	CWJP001902	C49H58O29	Kaempferol-3-O-feruloyl-sophorotrioside-7-O-glucoside-O-glucoside	0.923	1.89165e-05
BjuA021270	--	CWJP001902	C49H58O29	Kaempferol-3-O-feruloyl-sophorotrioside-7-O-glucoside-O-glucoside	0.947	3.1169e-06
BjuA021318	K08486 syntaxin 1B/2/3 | (RefSeq) putative syntaxin-131 (A)	CWJP001902	C49H58O29	Kaempferol-3-O-feruloyl-sophorotrioside-7-O-glucoside-O-glucoside	0.953	1.6505e-06
BjuA021324	--	CWJP001902	C49H58O29	Kaempferol-3-O-feruloyl-sophorotrioside-7-O-glucoside-O-glucoside	0.977	5.1e-08
BjuA021338	K08492 syntaxin 18 | (RefSeq) syntaxin-81 (A)	CWJP001902	C49H58O29	Kaempferol-3-O-feruloyl-sophorotrioside-7-O-glucoside-O-glucoside	0.83	0.000845071
BjuA021343	K08492 syntaxin 18 | (RefSeq) syntaxin-81 (A)	CWJP001902	C49H58O29	Kaempferol-3-O-feruloyl-sophorotrioside-7-O-glucoside-O-glucoside	0.953	1.5967e-06
BjuA021351	K04733 interleukin-1 receptor-associated kinase 4 [EC:2.7.11.1] | (RefSeq) hypothetical protein (A)	CWJP001902	C49H58O29	Kaempferol-3-O-feruloyl-sophorotrioside-7-O-glucoside-O-glucoside	0.961	6.815e-07
BjuA021353	K14696 solute carrier family 30 (zinc transporter), member 9 | (RefSeq) metal tolerance protein C4-like (A)	CWJP001902	C49H58O29	Kaempferol-3-O-feruloyl-sophorotrioside-7-O-glucoside-O-glucoside	-0.916	2.84836e-05
BjuA021368	K23260 scopoletin glucosyltransferase [EC:2.4.1.128] | (RefSeq) scopoletin glucosyltransferase-like (A)	CWJP001902	C49H58O29	Kaempferol-3-O-feruloyl-sophorotrioside-7-O-glucoside-O-glucoside	0.908	4.42062e-05
BjuA021399	K09286 EREBP-like factor | (RefSeq) ethylene-responsive transcription factor 3 (A)	CWJP001902	C49H58O29	Kaempferol-3-O-feruloyl-sophorotrioside-7-O-glucoside-O-glucoside	-0.868	0.00025218
BjuA021427	--	CWJP001902	C49H58O29	Kaempferol-3-O-feruloyl-sophorotrioside-7-O-glucoside-O-glucoside	0.834	0.000752696
BjuA021473	K15397 3-ketoacyl-CoA synthase [EC:2.3.1.199] | (RefSeq) 3-ketoacyl-CoA synthase 17-like (A)	CWJP001902	C49H58O29	Kaempferol-3-O-feruloyl-sophorotrioside-7-O-glucoside-O-glucoside	-0.851	0.000443146
BjuA021500	K02350 DNA polymerase zeta [EC:2.7.7.7] | (RefSeq) DNA polymerase zeta catalytic subunit (A)	CWJP001902	C49H58O29	Kaempferol-3-O-feruloyl-sophorotrioside-7-O-glucoside-O-glucoside	0.942	4.793e-06
BjuA021503	K10695 E3 ubiquitin-protein ligase RNF1/2 [EC:2.3.2.27] | (RefSeq) putative E3 ubiquitin-protein ligase RING1a (A)	CWJP001902	C49H58O29	Kaempferol-3-O-feruloyl-sophorotrioside-7-O-glucoside-O-glucoside	-0.814	0.00128356
BjuA021582	K20474 RAD50-interacting protein 1 | (RefSeq) RINT1-like protein MAG2L (A)	CWJP001902	C49H58O29	Kaempferol-3-O-feruloyl-sophorotrioside-7-O-glucoside-O-glucoside	-0.891	9.98977e-05
BjuA021597	--	CWJP001902	C49H58O29	Kaempferol-3-O-feruloyl-sophorotrioside-7-O-glucoside-O-glucoside	0.925	1.67859e-05
BjuA021839	--	CWJP001902	C49H58O29	Kaempferol-3-O-feruloyl-sophorotrioside-7-O-glucoside-O-glucoside	0.805	0.0015684
BjuA021887	--	CWJP001902	C49H58O29	Kaempferol-3-O-feruloyl-sophorotrioside-7-O-glucoside-O-glucoside	-0.843	0.000571893
BjuA021889	K01251 adenosylhomocysteinase [EC:3.3.1.1] | (RefSeq) hypothetical protein (A)	CWJP001902	C49H58O29	Kaempferol-3-O-feruloyl-sophorotrioside-7-O-glucoside-O-glucoside	-0.83	0.00082562
BjuA022189	--	CWJP001902	C49H58O29	Kaempferol-3-O-feruloyl-sophorotrioside-7-O-glucoside-O-glucoside	0.87	0.00023669
BjuA022215	--	CWJP001902	C49H58O29	Kaempferol-3-O-feruloyl-sophorotrioside-7-O-glucoside-O-glucoside	0.963	4.966e-07
BjuA022290	K23450 sarcoplasmic reticulum histidine-rich calcium-binding protein | (RefSeq) cold shock protein CS66-like (A)	CWJP001902	C49H58O29	Kaempferol-3-O-feruloyl-sophorotrioside-7-O-glucoside-O-glucoside	-0.88	0.000162389
BjuA022318	K01802 peptidylprolyl isomerase [EC:5.2.1.8] | (RefSeq) peptidyl-prolyl cis-trans isomerase FKBP18, chloroplastic-like isoform X1 (A)	CWJP001902	C49H58O29	Kaempferol-3-O-feruloyl-sophorotrioside-7-O-glucoside-O-glucoside	0.962	5.572e-07
BjuA022392	K13126 polyadenylate-binding protein | (RefSeq) hypothetical protein (A)	CWJP001902	C49H58O29	Kaempferol-3-O-feruloyl-sophorotrioside-7-O-glucoside-O-glucoside	-0.877	0.000177368
BjuA022412	K14641 apyrase [EC:3.6.1.5] | (RefSeq) apyrase 1-like (A)	CWJP001902	C49H58O29	Kaempferol-3-O-feruloyl-sophorotrioside-7-O-glucoside-O-glucoside	0.946	3.2297e-06
BjuA022725	K20557 transcription factor VIP1 | (RefSeq) transcription factor VIP1-like (A)	CWJP001902	C49H58O29	Kaempferol-3-O-feruloyl-sophorotrioside-7-O-glucoside-O-glucoside	0.889	0.000109626
BjuA022912	K00799 glutathione S-transferase [EC:2.5.1.18] | (RefSeq) glutathione S-transferase U9 (A)	CWJP001902	C49H58O29	Kaempferol-3-O-feruloyl-sophorotrioside-7-O-glucoside-O-glucoside	-0.877	0.000179406
BjuA023029	K02433 aspartyl-tRNA(Asn)/glutamyl-tRNA(Gln) amidotransferase subunit A [EC:6.3.5.6 6.3.5.7] | (RefSeq) aspartyl/glutamyl-tRNA amidotransferase subunit A (A)	CWJP001902	C49H58O29	Kaempferol-3-O-feruloyl-sophorotrioside-7-O-glucoside-O-glucoside	-0.856	0.000376648
BjuA023048	K07466 replication factor A1 | (RefSeq) uncharacterized protein LOC106321451 (A)	CWJP001902	C49H58O29	Kaempferol-3-O-feruloyl-sophorotrioside-7-O-glucoside-O-glucoside	0.963	5.271e-07
BjuA023049	K15255 ATP-dependent DNA helicase PIF1 [EC:3.6.4.12] | (RefSeq) uncharacterized LOC103844696 (A)	CWJP001902	C49H58O29	Kaempferol-3-O-feruloyl-sophorotrioside-7-O-glucoside-O-glucoside	0.953	1.5997e-06
BjuA023073	K09264 MADS-box transcription factor, plant | (RefSeq) FLC; flowering locus C (A)	CWJP001902	C49H58O29	Kaempferol-3-O-feruloyl-sophorotrioside-7-O-glucoside-O-glucoside	0.943	4.4763e-06
BjuA023271	--	CWJP001902	C49H58O29	Kaempferol-3-O-feruloyl-sophorotrioside-7-O-glucoside-O-glucoside	0.92	2.25031e-05
BjuA023279	K03937 NADH dehydrogenase (ubiquinone) Fe-S protein 4 | (RefSeq) NADH dehydrogenase [ubiquinone] iron-sulfur protein 4, mitochondrial (A)	CWJP001902	C49H58O29	Kaempferol-3-O-feruloyl-sophorotrioside-7-O-glucoside-O-glucoside	-0.944	3.96e-06
BjuA023467	--	CWJP001902	C49H58O29	Kaempferol-3-O-feruloyl-sophorotrioside-7-O-glucoside-O-glucoside	0.959	8.311e-07
BjuA023551	K10403 kinesin family member 22 | (RefSeq) kinesin-like protein KIN-10C (A)	CWJP001902	C49H58O29	Kaempferol-3-O-feruloyl-sophorotrioside-7-O-glucoside-O-glucoside	-0.862	0.000311437
BjuA023561	K14500 BR-signaling kinase [EC:2.7.11.1] | (RefSeq) probable serine/threonine-protein kinase At5g41260 (A)	CWJP001902	C49H58O29	Kaempferol-3-O-feruloyl-sophorotrioside-7-O-glucoside-O-glucoside	0.963	5.168e-07
BjuA023696	K12842 U2-associated protein SR140 | (RefSeq) protein RRC1 (A)	CWJP001902	C49H58O29	Kaempferol-3-O-feruloyl-sophorotrioside-7-O-glucoside-O-glucoside	-0.942	4.5008e-06
BjuA024144	K10532 heparan-alpha-glucosaminide N-acetyltransferase [EC:2.3.1.78] | (RefSeq) heparan-alpha-glucosaminide N-acetyltransferase (A)	CWJP001902	C49H58O29	Kaempferol-3-O-feruloyl-sophorotrioside-7-O-glucoside-O-glucoside	0.937	7.2493e-06
BjuA024167	K00975 glucose-1-phosphate adenylyltransferase [EC:2.7.7.27] | (RefSeq) glucose-1-phosphate adenylyltransferase small subunit, chloroplastic-like (A)	CWJP001902	C49H58O29	Kaempferol-3-O-feruloyl-sophorotrioside-7-O-glucoside-O-glucoside	0.936	7.6486e-06
BjuA024169	--	CWJP001902	C49H58O29	Kaempferol-3-O-feruloyl-sophorotrioside-7-O-glucoside-O-glucoside	0.947	3.055e-06
BjuA024190	K15161 cyclin-C | (RefSeq) cyclin-C1-1 (A)	CWJP001902	C49H58O29	Kaempferol-3-O-feruloyl-sophorotrioside-7-O-glucoside-O-glucoside	0.88	0.000160565
BjuA024246	K11982 E3 ubiquitin-protein ligase RNF115/126 [EC:2.3.2.27] | (RefSeq) E3 ubiquitin-protein ligase RING1-like (A)	CWJP001902	C49H58O29	Kaempferol-3-O-feruloyl-sophorotrioside-7-O-glucoside-O-glucoside	0.865	0.000284974
BjuA024331	K05016 chloride channel 7 | (RefSeq) chloride channel protein CLC-b (A)	CWJP001902	C49H58O29	Kaempferol-3-O-feruloyl-sophorotrioside-7-O-glucoside-O-glucoside	-0.96	7.672e-07
BjuA024881	K09286 EREBP-like factor | (RefSeq) ethylene-responsive transcription factor 5 (A)	CWJP001902	C49H58O29	Kaempferol-3-O-feruloyl-sophorotrioside-7-O-glucoside-O-glucoside	0.875	0.00019615
BjuA024923	K12741 heterogeneous nuclear ribonucleoprotein A1/A3 | (RefSeq) UBP1-associated protein 2C (A)	CWJP001902	C49H58O29	Kaempferol-3-O-feruloyl-sophorotrioside-7-O-glucoside-O-glucoside	0.847	0.000502228
BjuA024974	K10807 ribonucleoside-diphosphate reductase subunit M1 [EC:1.17.4.1] | (RefSeq) ribonucleoside-diphosphate reductase large subunit (A)	CWJP001902	C49H58O29	Kaempferol-3-O-feruloyl-sophorotrioside-7-O-glucoside-O-glucoside	0.847	0.000501468
BjuA025030	K17411 small subunit ribosomal protein S33 | (RefSeq) uncharacterized protein LOC106386347 (A)	CWJP001902	C49H58O29	Kaempferol-3-O-feruloyl-sophorotrioside-7-O-glucoside-O-glucoside	0.942	4.7275e-06
BjuA025036	K02358 elongation factor Tu | (RefSeq) elongation factor Tu, chloroplastic-like (A)	CWJP001902	C49H58O29	Kaempferol-3-O-feruloyl-sophorotrioside-7-O-glucoside-O-glucoside	0.917	2.64873e-05
BjuA025182	K01802 peptidylprolyl isomerase [EC:5.2.1.8] | (RefSeq) peptidyl-prolyl cis-trans isomerase CYP18-3-like (A)	CWJP001902	C49H58O29	Kaempferol-3-O-feruloyl-sophorotrioside-7-O-glucoside-O-glucoside	-0.804	0.0016324
BjuA025230	K22063 iron-sulfur cluster assembly 1 | (RefSeq) iron-sulfur assembly protein IscA, chloroplastic-like (A)	CWJP001902	C49H58O29	Kaempferol-3-O-feruloyl-sophorotrioside-7-O-glucoside-O-glucoside	0.959	8.253e-07
BjuA025259	K13105 proline-rich protein PRCC | (RefSeq) uncharacterized LOC103828332 (A)	CWJP001902	C49H58O29	Kaempferol-3-O-feruloyl-sophorotrioside-7-O-glucoside-O-glucoside	0.873	0.000207372
BjuA025450	K08873 serine/threonine-protein kinase SMG1 [EC:2.7.11.1] | (RefSeq) serine/threonine-protein kinase SMG1 (A)	CWJP001902	C49H58O29	Kaempferol-3-O-feruloyl-sophorotrioside-7-O-glucoside-O-glucoside	-0.982	1.65e-08
BjuA025706	K03595 GTPase | (RefSeq) GTP-binding protein ERG-like (A)	CWJP001902	C49H58O29	Kaempferol-3-O-feruloyl-sophorotrioside-7-O-glucoside-O-glucoside	-0.855	0.000392255
BjuA025708	K00430 peroxidase [EC:1.11.1.7] | (RefSeq) peroxidase 7-like (A)	CWJP001902	C49H58O29	Kaempferol-3-O-feruloyl-sophorotrioside-7-O-glucoside-O-glucoside	-0.958	9.191e-07
BjuA025725	K16222 Dof zinc finger protein DOF5.5 | (RefSeq) cyclic dof factor 1 isoform X1 (A)	CWJP001902	C49H58O29	Kaempferol-3-O-feruloyl-sophorotrioside-7-O-glucoside-O-glucoside	0.909	4.2301e-05
BjuA025733	--	CWJP001902	C49H58O29	Kaempferol-3-O-feruloyl-sophorotrioside-7-O-glucoside-O-glucoside	0.933	9.4697e-06
BjuA025736	K21026 acetylajmaline esterase [EC:3.1.1.80] | (RefSeq) GDSL esterase/lipase At1g28580-like (A)	CWJP001902	C49H58O29	Kaempferol-3-O-feruloyl-sophorotrioside-7-O-glucoside-O-glucoside	-0.904	5.40579e-05
BjuA025744	K16573 gamma-tubulin complex component 6 | (RefSeq) uncharacterized LOC103722329 (A)	CWJP001902	C49H58O29	Kaempferol-3-O-feruloyl-sophorotrioside-7-O-glucoside-O-glucoside	-0.879	0.000166743
BjuA025927	K08770 ubiquitin C | (RefSeq) ubiquitin-like (A)	CWJP001902	C49H58O29	Kaempferol-3-O-feruloyl-sophorotrioside-7-O-glucoside-O-glucoside	0.861	0.00032564
BjuA025933	--	CWJP001902	C49H58O29	Kaempferol-3-O-feruloyl-sophorotrioside-7-O-glucoside-O-glucoside	-0.897	7.60347e-05
BjuA026010	--	CWJP001902	C49H58O29	Kaempferol-3-O-feruloyl-sophorotrioside-7-O-glucoside-O-glucoside	-0.906	4.85747e-05
BjuA026047	K09580 protein disulfide-isomerase A1 [EC:5.3.4.1] | (RefSeq) protein disulfide isomerase-like 1-1 (A)	CWJP001902	C49H58O29	Kaempferol-3-O-feruloyl-sophorotrioside-7-O-glucoside-O-glucoside	0.917	2.7475e-05
BjuA026158	--	CWJP001902	C49H58O29	Kaempferol-3-O-feruloyl-sophorotrioside-7-O-glucoside-O-glucoside	-0.886	0.000125514
BjuA026505	--	CWJP001902	C49H58O29	Kaempferol-3-O-feruloyl-sophorotrioside-7-O-glucoside-O-glucoside	0.82	0.00109657
BjuA026657	K08504 blocked early in transport 1 | (RefSeq) bet1-like SNARE 1-1 (A)	CWJP001902	C49H58O29	Kaempferol-3-O-feruloyl-sophorotrioside-7-O-glucoside-O-glucoside	0.857	0.000363038
BjuA026733	--	CWJP001902	C49H58O29	Kaempferol-3-O-feruloyl-sophorotrioside-7-O-glucoside-O-glucoside	-0.814	0.00127371
BjuA026734	K10663 E3 ubiquitin-protein ligase ATL4 [EC:2.3.2.27] | (RefSeq) E3 ubiquitin-protein ligase ATL4-like (A)	CWJP001902	C49H58O29	Kaempferol-3-O-feruloyl-sophorotrioside-7-O-glucoside-O-glucoside	-0.856	0.00037702
BjuA026735	K08835 serine/threonine-protein kinase OSR1/STK39 [EC:2.7.11.1] | (RefSeq) serine/threonine-protein kinase 24-like (A)	CWJP001902	C49H58O29	Kaempferol-3-O-feruloyl-sophorotrioside-7-O-glucoside-O-glucoside	-0.964	4.288e-07
BjuA026736	K02921 large subunit ribosomal protein L37Ae | (RefSeq) hypothetical protein (A)	CWJP001902	C49H58O29	Kaempferol-3-O-feruloyl-sophorotrioside-7-O-glucoside-O-glucoside	-0.957	1.0877e-06
BjuA026737	K03115 casein kinase II subunit beta | (RefSeq) casein kinase II subunit beta-3 isoform X1 (A)	CWJP001902	C49H58O29	Kaempferol-3-O-feruloyl-sophorotrioside-7-O-glucoside-O-glucoside	-0.953	1.6282e-06
BjuA026784	K13434 pathogenesis-related genes transcriptional activator PTI6 | (RefSeq) pathogenesis-related genes transcriptional activator PTI6-like (A)	CWJP001902	C49H58O29	Kaempferol-3-O-feruloyl-sophorotrioside-7-O-glucoside-O-glucoside	0.884	0.000136425
BjuA026820	--	CWJP001902	C49H58O29	Kaempferol-3-O-feruloyl-sophorotrioside-7-O-glucoside-O-glucoside	0.864	0.000287582
BjuA026853	K09338 homeobox-leucine zipper protein | (RefSeq) homeobox-leucine zipper protein GLABRA 2 (A)	CWJP001902	C49H58O29	Kaempferol-3-O-feruloyl-sophorotrioside-7-O-glucoside-O-glucoside	-0.819	0.00113193
BjuA026979	--	CWJP001902	C49H58O29	Kaempferol-3-O-feruloyl-sophorotrioside-7-O-glucoside-O-glucoside	0.947	2.9425e-06
BjuA027223	--	CWJP001902	C49H58O29	Kaempferol-3-O-feruloyl-sophorotrioside-7-O-glucoside-O-glucoside	-0.966	3.488e-07
BjuA027227	K08134 procollagen-proline 3-dioxygenase 1 [EC:1.14.11.7] | (RefSeq) hypothetical protein (A)	CWJP001902	C49H58O29	Kaempferol-3-O-feruloyl-sophorotrioside-7-O-glucoside-O-glucoside	0.887	0.000119546
BjuA027249	K02723 photosystem II PsbY protein | (RefSeq) photosystem II core complex proteins psbY, chloroplastic-like (A)	CWJP001902	C49H58O29	Kaempferol-3-O-feruloyl-sophorotrioside-7-O-glucoside-O-glucoside	0.978	4.36e-08
BjuA027252	K01392 thimet oligopeptidase [EC:3.4.24.15] | (RefSeq) probable thimet oligopeptidase (A)	CWJP001902	C49H58O29	Kaempferol-3-O-feruloyl-sophorotrioside-7-O-glucoside-O-glucoside	-0.916	2.84541e-05
BjuA027354	K03327 multidrug resistance protein, MATE family | (RefSeq) protein DETOXIFICATION 9 (A)	CWJP001902	C49H58O29	Kaempferol-3-O-feruloyl-sophorotrioside-7-O-glucoside-O-glucoside	-0.821	0.00107247
BjuA027373	K03255 protein TIF31 | (RefSeq) protein TSS-like (A)	CWJP001902	C49H58O29	Kaempferol-3-O-feruloyl-sophorotrioside-7-O-glucoside-O-glucoside	-0.954	1.4263e-06
BjuA027374	--	CWJP001902	C49H58O29	Kaempferol-3-O-feruloyl-sophorotrioside-7-O-glucoside-O-glucoside	-0.946	3.4189e-06
BjuA027388	K02880 large subunit ribosomal protein L17e | (RefSeq) 60S ribosomal protein L17-2 (A)	CWJP001902	C49H58O29	Kaempferol-3-O-feruloyl-sophorotrioside-7-O-glucoside-O-glucoside	-0.875	0.000195249
BjuA027433	K01742 thebaine synthase [EC:4.2.99.24] | (RefSeq) major latex protein 149-like (A)	CWJP001902	C49H58O29	Kaempferol-3-O-feruloyl-sophorotrioside-7-O-glucoside-O-glucoside	-0.866	0.000274416
BjuA027540	--	CWJP001902	C49H58O29	Kaempferol-3-O-feruloyl-sophorotrioside-7-O-glucoside-O-glucoside	0.95	2.2867e-06
BjuA027665	K19891 glucan endo-1,3-beta-glucosidase 1/2/3 [EC:3.2.1.39] | (RefSeq) glucan endo-1,3-beta-glucosidase 3 (A)	CWJP001902	C49H58O29	Kaempferol-3-O-feruloyl-sophorotrioside-7-O-glucoside-O-glucoside	0.894	8.6233e-05
BjuA027696	K02952 small subunit ribosomal protein S13 | (RefSeq) small ribosomal subunit protein S13, mitochondrial (A)	CWJP001902	C49H58O29	Kaempferol-3-O-feruloyl-sophorotrioside-7-O-glucoside-O-glucoside	0.866	0.000267418
BjuA027712	--	CWJP001902	C49H58O29	Kaempferol-3-O-feruloyl-sophorotrioside-7-O-glucoside-O-glucoside	0.909	4.18826e-05
BjuA027725	K19533 synaptonemal complex protein 1 | (RefSeq) synaptonemal complex protein 2 (A)	CWJP001902	C49H58O29	Kaempferol-3-O-feruloyl-sophorotrioside-7-O-glucoside-O-glucoside	-0.849	0.000475805
BjuA027737	K00799 glutathione S-transferase [EC:2.5.1.18] | (RefSeq) glutathione S-transferase U21 (A)	CWJP001902	C49H58O29	Kaempferol-3-O-feruloyl-sophorotrioside-7-O-glucoside-O-glucoside	0.942	4.5684e-06
BjuA028190	K19042 E3 ubiquitin-protein ligase BOI and related proteins [EC:2.3.2.27] | (RefSeq) uncharacterized protein LOC110606851 (A)	CWJP001902	C49H58O29	Kaempferol-3-O-feruloyl-sophorotrioside-7-O-glucoside-O-glucoside	-0.959	8.262e-07
BjuA028205	K13199 plasminogen activator inhibitor 1 RNA-binding protein | (RefSeq) LOW QUALITY PROTEIN: H/ACA ribonucleoprotein complex subunit 1-like (A)	CWJP001902	C49H58O29	Kaempferol-3-O-feruloyl-sophorotrioside-7-O-glucoside-O-glucoside	0.902	6.158e-05
BjuA028284	K16365 small glutamine-rich tetratricopeptide repeat-containing protein alpha | (RefSeq) small glutamine-rich tetratricopeptide repeat-containing protein (A)	CWJP001902	C49H58O29	Kaempferol-3-O-feruloyl-sophorotrioside-7-O-glucoside-O-glucoside	-0.806	0.00153246
BjuA028291	--	CWJP001902	C49H58O29	Kaempferol-3-O-feruloyl-sophorotrioside-7-O-glucoside-O-glucoside	-0.938	6.6726e-06
BjuA028354	K14811 ATP-dependent RNA helicase DBP3 [EC:3.6.4.13] | (RefSeq) DEAD-box ATP-dependent RNA helicase 5-like (A)	CWJP001902	C49H58O29	Kaempferol-3-O-feruloyl-sophorotrioside-7-O-glucoside-O-glucoside	0.934	8.8079e-06
BjuA028451	K01303 acylaminoacyl-peptidase [EC:3.4.19.1] | (RefSeq) acylamino-acid-releasing enzyme-like (A)	CWJP001902	C49H58O29	Kaempferol-3-O-feruloyl-sophorotrioside-7-O-glucoside-O-glucoside	0.823	0.00100883
BjuA028506	K03231 elongation factor 1-alpha | (RefSeq) polyadenylate-binding protein RBP45A-like (A)	CWJP001902	C49H58O29	Kaempferol-3-O-feruloyl-sophorotrioside-7-O-glucoside-O-glucoside	0.83	0.000827868
BjuA028532	--	CWJP001902	C49H58O29	Kaempferol-3-O-feruloyl-sophorotrioside-7-O-glucoside-O-glucoside	0.815	0.00124518
BjuA028611	K08740 DNA mismatch repair protein MSH4 | (RefSeq) DNA mismatch repair protein MSH4 (A)	CWJP001902	C49H58O29	Kaempferol-3-O-feruloyl-sophorotrioside-7-O-glucoside-O-glucoside	-0.88	0.000160261
BjuA028613	K02877 large subunit ribosomal protein L15e | (RefSeq) 60S ribosomal protein L15-1-like (A)	CWJP001902	C49H58O29	Kaempferol-3-O-feruloyl-sophorotrioside-7-O-glucoside-O-glucoside	-0.951	1.9562e-06
BjuA028615	K22763 deubiquitinase DESI2 [EC:3.4.19.12] | (RefSeq) ethylene-responsive transcription factor 6-like (A)	CWJP001902	C49H58O29	Kaempferol-3-O-feruloyl-sophorotrioside-7-O-glucoside-O-glucoside	0.961	6.258e-07
BjuA028617	K13199 plasminogen activator inhibitor 1 RNA-binding protein | (RefSeq) RGG repeats nuclear RNA binding protein B (A)	CWJP001902	C49H58O29	Kaempferol-3-O-feruloyl-sophorotrioside-7-O-glucoside-O-glucoside	-0.939	5.8176e-06
BjuA028620	K02884 large subunit ribosomal protein L19 | (RefSeq) 50S ribosomal protein L19-1, chloroplastic (A)	CWJP001902	C49H58O29	Kaempferol-3-O-feruloyl-sophorotrioside-7-O-glucoside-O-glucoside	0.841	0.000601404
BjuA028631	K08504 blocked early in transport 1 | (RefSeq) bet1-like SNARE 1-2 (A)	CWJP001902	C49H58O29	Kaempferol-3-O-feruloyl-sophorotrioside-7-O-glucoside-O-glucoside	0.907	4.72937e-05
BjuA028682	--	CWJP001902	C49H58O29	Kaempferol-3-O-feruloyl-sophorotrioside-7-O-glucoside-O-glucoside	0.825	0.000964634
BjuA028684	K08829 male germ cell-associated kinase [EC:2.7.11.22] | (RefSeq) cyclin-dependent kinase F-4-like (A)	CWJP001902	C49H58O29	Kaempferol-3-O-feruloyl-sophorotrioside-7-O-glucoside-O-glucoside	0.821	0.0010501
BjuA028699	K12191 charged multivesicular body protein 2A | (RefSeq) vacuolar protein sorting-associated protein 2 homolog 2-like (A)	CWJP001902	C49H58O29	Kaempferol-3-O-feruloyl-sophorotrioside-7-O-glucoside-O-glucoside	-0.905	5.18566e-05
BjuA028712	K07375 tubulin beta | (RefSeq) tubulin beta-9 chain (A)	CWJP001902	C49H58O29	Kaempferol-3-O-feruloyl-sophorotrioside-7-O-glucoside-O-glucoside	-0.835	0.000734084
BjuA028744	K00020 3-hydroxyisobutyrate dehydrogenase [EC:1.1.1.31] | (RefSeq) probable 3-hydroxyisobutyrate dehydrogenase, mitochondrial (A)	CWJP001902	C49H58O29	Kaempferol-3-O-feruloyl-sophorotrioside-7-O-glucoside-O-glucoside	-0.975	6.87e-08
BjuA028748	K22804 structural maintenance of chromosomes protein 6 | (RefSeq) structural maintenance of chromosomes protein 6B-like (A)	CWJP001902	C49H58O29	Kaempferol-3-O-feruloyl-sophorotrioside-7-O-glucoside-O-glucoside	-0.922	1.96567e-05
BjuA028749	--	CWJP001902	C49H58O29	Kaempferol-3-O-feruloyl-sophorotrioside-7-O-glucoside-O-glucoside	-0.939	5.8808e-06
BjuA028750	K13993 HSP20 family protein | (RefSeq) 15.4 kDa class V heat shock protein (A)	CWJP001902	C49H58O29	Kaempferol-3-O-feruloyl-sophorotrioside-7-O-glucoside-O-glucoside	-0.916	2.91423e-05
BjuA028929	K02349 DNA polymerase theta [EC:2.7.7.7] | (RefSeq) helicase and polymerase-containing protein TEBICHI-like isoform X1 (A)	CWJP001902	C49H58O29	Kaempferol-3-O-feruloyl-sophorotrioside-7-O-glucoside-O-glucoside	0.92	2.23415e-05
BjuA028972	K18195 rhamnogalacturonan endolyase [EC:4.2.2.23] | (RefSeq) uncharacterized protein LOC104807150 isoform X1 (A)	CWJP001902	C49H58O29	Kaempferol-3-O-feruloyl-sophorotrioside-7-O-glucoside-O-glucoside	0.8	0.00177457
BjuA029248	--	CWJP001902	C49H58O29	Kaempferol-3-O-feruloyl-sophorotrioside-7-O-glucoside-O-glucoside	0.961	6.431e-07
BjuA029532	--	CWJP001902	C49H58O29	Kaempferol-3-O-feruloyl-sophorotrioside-7-O-glucoside-O-glucoside	-0.879	0.000166757
BjuA029630	K12402 AP-4 complex subunit mu-1 | (RefSeq) AP-4 complex subunit mu-like (A)	CWJP001902	C49H58O29	Kaempferol-3-O-feruloyl-sophorotrioside-7-O-glucoside-O-glucoside	-0.892	9.69779e-05
BjuA029633	--	CWJP001902	C49H58O29	Kaempferol-3-O-feruloyl-sophorotrioside-7-O-glucoside-O-glucoside	0.956	1.2068e-06
BjuA029644	K21989 calcium permeable stress-gated cation channel | (RefSeq) CSC1-like protein At4g35870 (A)	CWJP001902	C49H58O29	Kaempferol-3-O-feruloyl-sophorotrioside-7-O-glucoside-O-glucoside	0.855	0.000388352
BjuA030004	K08332 vacuolar protein 8 | (RefSeq) hypothetical protein (A)	CWJP001902	C49H58O29	Kaempferol-3-O-feruloyl-sophorotrioside-7-O-glucoside-O-glucoside	-0.869	0.000246005
BjuA030005	K00059 3-oxoacyl-[acyl-carrier protein] reductase [EC:1.1.1.100] | (RefSeq) 3-oxoacyl-[acyl-carrier-protein] reductase 3, chloroplastic-like (A)	CWJP001902	C49H58O29	Kaempferol-3-O-feruloyl-sophorotrioside-7-O-glucoside-O-glucoside	-0.87	0.000231541
BjuA030063	K14544 U3 small nucleolar RNA-associated protein 22 | (RefSeq) hypothetical protein (A)	CWJP001902	C49H58O29	Kaempferol-3-O-feruloyl-sophorotrioside-7-O-glucoside-O-glucoside	0.937	7.2977e-06
BjuA030261	K00797 spermidine synthase [EC:2.5.1.16] | (RefSeq) spermidine synthase 1-like (A)	CWJP001902	C49H58O29	Kaempferol-3-O-feruloyl-sophorotrioside-7-O-glucoside-O-glucoside	0.833	0.000765994
BjuA030378	K10526 OPC-8:0 CoA ligase 1 [EC:6.2.1.-] | (RefSeq) 4-coumarate--CoA ligase-like 5 (A)	CWJP001902	C49H58O29	Kaempferol-3-O-feruloyl-sophorotrioside-7-O-glucoside-O-glucoside	-0.925	1.59429e-05
BjuA030392	K19916 double C2-like domain-containing protein alpha | (RefSeq) LOW QUALITY PROTEIN: synaptotagmin-3-like (A)	CWJP001902	C49H58O29	Kaempferol-3-O-feruloyl-sophorotrioside-7-O-glucoside-O-glucoside	-0.831	0.000802771
BjuA030447	--	CWJP001902	C49H58O29	Kaempferol-3-O-feruloyl-sophorotrioside-7-O-glucoside-O-glucoside	0.847	0.000506654
BjuA030546	K17824 DCN1-like protein 4/5 | (RefSeq) DCN1-like protein 4 isoform X1 (A)	CWJP001902	C49H58O29	Kaempferol-3-O-feruloyl-sophorotrioside-7-O-glucoside-O-glucoside	0.885	0.000128907
BjuA030987	--	CWJP001902	C49H58O29	Kaempferol-3-O-feruloyl-sophorotrioside-7-O-glucoside-O-glucoside	-0.842	0.000584295
BjuA031029	K14638 solute carrier family 15 (peptide/histidine transporter), member 3/4 | (RefSeq) Peptide transporter PTR2 (A)	CWJP001902	C49H58O29	Kaempferol-3-O-feruloyl-sophorotrioside-7-O-glucoside-O-glucoside	0.919	2.4541e-05
BjuA031200	K03006 DNA-directed RNA polymerase II subunit RPB1 [EC:2.7.7.6] | (RefSeq) DNA-directed RNA polymerase II subunit RPB1-like (A)	CWJP001902	C49H58O29	Kaempferol-3-O-feruloyl-sophorotrioside-7-O-glucoside-O-glucoside	-0.885	0.000132002
BjuA031224	K20359 PRA1 family protein 1 | (RefSeq) PRA1 family protein B1 (A)	CWJP001902	C49H58O29	Kaempferol-3-O-feruloyl-sophorotrioside-7-O-glucoside-O-glucoside	-0.974	9.49e-08
BjuA031258	K10268 F-box and leucine-rich repeat protein 2/20 | (RefSeq) putative F-box/LRR-repeat protein 23 (A)	CWJP001902	C49H58O29	Kaempferol-3-O-feruloyl-sophorotrioside-7-O-glucoside-O-glucoside	-0.84	0.000625372
BjuA031414	--	CWJP001902	C49H58O29	Kaempferol-3-O-feruloyl-sophorotrioside-7-O-glucoside-O-glucoside	-0.836	0.000713637
BjuA031434	K08869 aarF domain-containing kinase | (RefSeq) protein ABC transporter 1, mitochondrial (A)	CWJP001902	C49H58O29	Kaempferol-3-O-feruloyl-sophorotrioside-7-O-glucoside-O-glucoside	0.813	0.00129729
BjuA031480	--	CWJP001902	C49H58O29	Kaempferol-3-O-feruloyl-sophorotrioside-7-O-glucoside-O-glucoside	-0.894	8.70655e-05
BjuA031553	K22262 WD repeat and FYVE domain-containing protein 3 | (RefSeq) protein SPIRRIG (A)	CWJP001902	C49H58O29	Kaempferol-3-O-feruloyl-sophorotrioside-7-O-glucoside-O-glucoside	0.91	3.91366e-05
BjuA031785	--	CWJP001902	C49H58O29	Kaempferol-3-O-feruloyl-sophorotrioside-7-O-glucoside-O-glucoside	-0.881	0.000155399
BjuA031804	K02872 large subunit ribosomal protein L13Ae | (RefSeq) 60S ribosomal protein L13a-4 (A)	CWJP001902	C49H58O29	Kaempferol-3-O-feruloyl-sophorotrioside-7-O-glucoside-O-glucoside	-0.957	1.0597e-06
BjuA031836	K00717 glycoprotein 6-alpha-L-fucosyltransferase [EC:2.4.1.68] | (RefSeq) hypothetical protein (A)	CWJP001902	C49H58O29	Kaempferol-3-O-feruloyl-sophorotrioside-7-O-glucoside-O-glucoside	0.893	9.24331e-05
BjuA031851	K03245 translation initiation factor 3 subunit J | (RefSeq) eukaryotic translation initiation factor 3 subunit J-like (A)	CWJP001902	C49H58O29	Kaempferol-3-O-feruloyl-sophorotrioside-7-O-glucoside-O-glucoside	0.891	0.000101046
BjuA031858	K04733 interleukin-1 receptor-associated kinase 4 [EC:2.7.11.1] | (RefSeq) receptor-like serine/threonine-protein kinase SD1-6 (A)	CWJP001902	C49H58O29	Kaempferol-3-O-feruloyl-sophorotrioside-7-O-glucoside-O-glucoside	-0.831	0.000801295
BjuA031860	K04733 interleukin-1 receptor-associated kinase 4 [EC:2.7.11.1] | (RefSeq) receptor-like serine/threonine-protein kinase SD1-8 (A)	CWJP001902	C49H58O29	Kaempferol-3-O-feruloyl-sophorotrioside-7-O-glucoside-O-glucoside	0.96	7.163e-07
BjuA031886	K01126 glycerophosphoryl diester phosphodiesterase [EC:3.1.4.46] | (RAP-DB) Os12g0456700; PLC-like phosphodiesterase, TIM beta/alpha-barrel domain domain containing protein. (A)	CWJP001902	C49H58O29	Kaempferol-3-O-feruloyl-sophorotrioside-7-O-glucoside-O-glucoside	-0.903	5.60446e-05
BjuA031937	K21484 benzoate/salicylate 1-O-methyltransferase [EC:2.1.1.273 2.1.1.274] | (RefSeq) uncharacterized protein LOC106315356 (A)	CWJP001902	C49H58O29	Kaempferol-3-O-feruloyl-sophorotrioside-7-O-glucoside-O-glucoside	-0.919	2.36586e-05
BjuA032505	K00254 dihydroorotate dehydrogenase [EC:1.3.5.2] | (RefSeq) dihydroorotate dehydrogenase (quinone), mitochondrial (A)	CWJP001902	C49H58O29	Kaempferol-3-O-feruloyl-sophorotrioside-7-O-glucoside-O-glucoside	0.833	0.000768534
BjuA032548	--	CWJP001902	C49H58O29	Kaempferol-3-O-feruloyl-sophorotrioside-7-O-glucoside-O-glucoside	-0.93	1.17194e-05
BjuA032582	K00099 1-deoxy-D-xylulose-5-phosphate reductoisomerase [EC:1.1.1.267] | (RefSeq) 1-deoxy-D-xylulose 5-phosphate reductoisomerase, chloroplastic (A)	CWJP001902	C49H58O29	Kaempferol-3-O-feruloyl-sophorotrioside-7-O-glucoside-O-glucoside	0.887	0.000120176
BjuA032633	K10614 E3 ubiquitin-protein ligase HERC3 [EC:2.3.2.26] | (RefSeq) ultraviolet-B receptor UVR8 (A)	CWJP001902	C49H58O29	Kaempferol-3-O-feruloyl-sophorotrioside-7-O-glucoside-O-glucoside	0.811	0.00137354
BjuA032819	K10406 kinesin family member C2/C3 | (RefSeq) LOW QUALITY PROTEIN: kinesin-like protein KIN-14R (A)	CWJP001902	C49H58O29	Kaempferol-3-O-feruloyl-sophorotrioside-7-O-glucoside-O-glucoside	0.968	2.63e-07
BjuA032922	K03232 elongation factor 1-beta | (RefSeq) uncharacterized LOC103865769 (A)	CWJP001902	C49H58O29	Kaempferol-3-O-feruloyl-sophorotrioside-7-O-glucoside-O-glucoside	0.948	2.7403e-06
BjuA032945	K17535 serine/threonine-protein kinase TNNI3K [EC:2.7.11.1] | (RefSeq) serine/threonine-protein kinase STY46-like (A)	CWJP001902	C49H58O29	Kaempferol-3-O-feruloyl-sophorotrioside-7-O-glucoside-O-glucoside	0.878	0.000171768
BjuA033300	K02990 small subunit ribosomal protein S6 | (RefSeq) 30S ribosomal protein S6 alpha, chloroplastic (A)	CWJP001902	C49H58O29	Kaempferol-3-O-feruloyl-sophorotrioside-7-O-glucoside-O-glucoside	0.979	3.36e-08
BjuA033408	--	CWJP001902	C49H58O29	Kaempferol-3-O-feruloyl-sophorotrioside-7-O-glucoside-O-glucoside	0.915	2.99352e-05
BjuA033411	K11294 nucleolin | (RefSeq) nucleolin 2-like isoform X1 (A)	CWJP001902	C49H58O29	Kaempferol-3-O-feruloyl-sophorotrioside-7-O-glucoside-O-glucoside	-0.898	7.37551e-05
BjuA033618	K01590 histidine decarboxylase [EC:4.1.1.22] | (RefSeq) serine decarboxylase-like (A)	CWJP001902	C49H58O29	Kaempferol-3-O-feruloyl-sophorotrioside-7-O-glucoside-O-glucoside	-0.861	0.000322775
BjuA033756	K15799 (+)-alpha-barbatene/beta-chamigrene/thujopsene synthase [EC:4.2.3.69 4.2.3.78 4.2.3.79] | (RefSeq) alpha-barbatene synthase-like (A)	CWJP001902	C49H58O29	Kaempferol-3-O-feruloyl-sophorotrioside-7-O-glucoside-O-glucoside	-0.806	0.00153542
BjuA033764	K17686 Cu+-exporting ATPase [EC:3.6.3.54] | (RefSeq) copper-transporting ATPase RAN1-like (A)	CWJP001902	C49H58O29	Kaempferol-3-O-feruloyl-sophorotrioside-7-O-glucoside-O-glucoside	-0.945	3.6055e-06
BjuA033766	K00940 nucleoside-diphosphate kinase [EC:2.7.4.6] | (RefSeq) nucleoside diphosphate kinase 1 (A)	CWJP001902	C49H58O29	Kaempferol-3-O-feruloyl-sophorotrioside-7-O-glucoside-O-glucoside	0.86	0.000334397
BjuA033835	K02912 large subunit ribosomal protein L32e | (RefSeq) 60S ribosomal protein L32-1-like (A)	CWJP001902	C49H58O29	Kaempferol-3-O-feruloyl-sophorotrioside-7-O-glucoside-O-glucoside	-0.906	4.93807e-05
BjuA034108	K08592 sentrin-specific protease 1 [EC:3.4.22.68] | (RefSeq) ubiquitin-like-specific protease ESD4 (A)	CWJP001902	C49H58O29	Kaempferol-3-O-feruloyl-sophorotrioside-7-O-glucoside-O-glucoside	-0.88	0.000158165
BjuA034118	K17605 serine/threonine-protein phosphatase 2A activator | (RefSeq) serine/threonine-protein phosphatase 2A activator 2-like isoform X1 (A)	CWJP001902	C49H58O29	Kaempferol-3-O-feruloyl-sophorotrioside-7-O-glucoside-O-glucoside	0.876	0.000185346
BjuA034202	K00025 malate dehydrogenase [EC:1.1.1.37] | (RefSeq) malate dehydrogenase, cytoplasmic-like (A)	CWJP001902	C49H58O29	Kaempferol-3-O-feruloyl-sophorotrioside-7-O-glucoside-O-glucoside	0.869	0.000245605
BjuA034357	K17361 acyl-coenzyme A thioesterase 9 [EC:3.1.2.-] | (RefSeq) acyl-coenzyme A thioesterase 9, mitochondrial-like (A)	CWJP001902	C49H58O29	Kaempferol-3-O-feruloyl-sophorotrioside-7-O-glucoside-O-glucoside	0.811	0.00136696
BjuA034512	--	CWJP001902	C49H58O29	Kaempferol-3-O-feruloyl-sophorotrioside-7-O-glucoside-O-glucoside	-0.935	8.2285e-06
BjuA034563	K09338 homeobox-leucine zipper protein | (RefSeq) homeobox-leucine zipper protein ATHB-6-like (A)	CWJP001902	C49H58O29	Kaempferol-3-O-feruloyl-sophorotrioside-7-O-glucoside-O-glucoside	-0.896	8.04828e-05
BjuA034678	K01092 myo-inositol-1(or 4)-monophosphatase [EC:3.1.3.25] | (RefSeq) phosphatase IMPL1, chloroplastic (A)	CWJP001902	C49H58O29	Kaempferol-3-O-feruloyl-sophorotrioside-7-O-glucoside-O-glucoside	0.946	3.3278e-06
BjuA034741	K15501 serine/threonine-protein phosphatase 6 regulatory subunit 3 | (RefSeq) serine/threonine-protein phosphatase 6 regulatory subunit 3-like (A)	CWJP001902	C49H58O29	Kaempferol-3-O-feruloyl-sophorotrioside-7-O-glucoside-O-glucoside	0.96	7.859e-07
BjuA034782	K00162 pyruvate dehydrogenase E1 component beta subunit [EC:1.2.4.1] | (RefSeq) pyruvate dehydrogenase E1 component subunit beta-2, chloroplastic-like (A)	CWJP001902	C49H58O29	Kaempferol-3-O-feruloyl-sophorotrioside-7-O-glucoside-O-glucoside	0.958	1.0045e-06
BjuA034783	K08311 putative (di)nucleoside polyphosphate hydrolase [EC:3.6.1.-] | (RefSeq) hypothetical protein (A)	CWJP001902	C49H58O29	Kaempferol-3-O-feruloyl-sophorotrioside-7-O-glucoside-O-glucoside	0.868	0.000254838
BjuA034844	K13425 WRKY transcription factor 22 | (RefSeq) WRKY transcription factor 22 (A)	CWJP001902	C49H58O29	Kaempferol-3-O-feruloyl-sophorotrioside-7-O-glucoside-O-glucoside	0.898	7.20408e-05
BjuA034908	--	CWJP001902	C49H58O29	Kaempferol-3-O-feruloyl-sophorotrioside-7-O-glucoside-O-glucoside	0.847	0.000504103
BjuA034909	--	CWJP001902	C49H58O29	Kaempferol-3-O-feruloyl-sophorotrioside-7-O-glucoside-O-glucoside	0.802	0.00169751
BjuA034921	--	CWJP001902	C49H58O29	Kaempferol-3-O-feruloyl-sophorotrioside-7-O-glucoside-O-glucoside	0.835	0.000731013
BjuA035054	--	CWJP001902	C49H58O29	Kaempferol-3-O-feruloyl-sophorotrioside-7-O-glucoside-O-glucoside	-0.922	1.94279e-05
BjuA035059	K12135 zinc finger protein CONSTANS | (RefSeq) zinc finger protein CONSTANS isoform X2 (A)	CWJP001902	C49H58O29	Kaempferol-3-O-feruloyl-sophorotrioside-7-O-glucoside-O-glucoside	0.893	9.20664e-05
BjuA035138	K08900 mitochondrial chaperone BCS1 | (RefSeq) AAA-ATPase At2g18193-like (A)	CWJP001902	C49H58O29	Kaempferol-3-O-feruloyl-sophorotrioside-7-O-glucoside-O-glucoside	0.833	0.000757446
BjuA035176	--	CWJP001902	C49H58O29	Kaempferol-3-O-feruloyl-sophorotrioside-7-O-glucoside-O-glucoside	0.895	8.4505e-05
BjuA035310	K01870 isoleucyl-tRNA synthetase [EC:6.1.1.5] | (RefSeq) isoleucine--tRNA ligase, chloroplastic/mitochondrial-like (A)	CWJP001902	C49H58O29	Kaempferol-3-O-feruloyl-sophorotrioside-7-O-glucoside-O-glucoside	0.893	9.02111e-05
BjuA035457	K08726 soluble epoxide hydrolase / lipid-phosphate phosphatase [EC:3.3.2.10 3.1.3.76] | (RefSeq) hypothetical protein (A)	CWJP001902	C49H58O29	Kaempferol-3-O-feruloyl-sophorotrioside-7-O-glucoside-O-glucoside	-0.871	0.000229224
BjuA035497	--	CWJP001902	C49H58O29	Kaempferol-3-O-feruloyl-sophorotrioside-7-O-glucoside-O-glucoside	0.959	8.054e-07
BjuA035556	--	CWJP001902	C49H58O29	Kaempferol-3-O-feruloyl-sophorotrioside-7-O-glucoside-O-glucoside	0.835	0.000733756
BjuA035558	K12492 ADP-ribosylation factor GTPase-activating protein 1 | (RefSeq) probable ADP-ribosylation factor GTPase-activating protein AGD6 (A)	CWJP001902	C49H58O29	Kaempferol-3-O-feruloyl-sophorotrioside-7-O-glucoside-O-glucoside	0.93	1.16602e-05
BjuA035613	--	CWJP001902	C49H58O29	Kaempferol-3-O-feruloyl-sophorotrioside-7-O-glucoside-O-glucoside	-0.916	2.8832e-05
BjuA035647	K03188 urease accessory protein | (RefSeq) uncharacterized protein LOC108224146 isoform X1 (A)	CWJP001902	C49H58O29	Kaempferol-3-O-feruloyl-sophorotrioside-7-O-glucoside-O-glucoside	-0.861	0.000323612
BjuA035911	K15333 tRNA guanosine-2'-O-methyltransferase [EC:2.1.1.34] | (RefSeq) uncharacterized LOC105043884 (A)	CWJP001902	C49H58O29	Kaempferol-3-O-feruloyl-sophorotrioside-7-O-glucoside-O-glucoside	-0.913	3.35974e-05
BjuA036055	--	CWJP001902	C49H58O29	Kaempferol-3-O-feruloyl-sophorotrioside-7-O-glucoside-O-glucoside	0.954	1.5266e-06
BjuA036091	K06911 uncharacterized protein | (RefSeq) F-box/LRR-repeat protein At3g59200-like isoform X1 (A)	CWJP001902	C49H58O29	Kaempferol-3-O-feruloyl-sophorotrioside-7-O-glucoside-O-glucoside	0.911	3.85715e-05
BjuA036093	--	CWJP001902	C49H58O29	Kaempferol-3-O-feruloyl-sophorotrioside-7-O-glucoside-O-glucoside	0.94	5.6744e-06
BjuA036108	K17805 mitochondrial import inner membrane translocase subunit TIM16 | (RefSeq) mitochondrial import inner membrane translocase subunit tim16-like (A)	CWJP001902	C49H58O29	Kaempferol-3-O-feruloyl-sophorotrioside-7-O-glucoside-O-glucoside	0.851	0.000447281
BjuA036316	K18195 rhamnogalacturonan endolyase [EC:4.2.2.23] | (RefSeq) uncharacterized protein LOC104807150 isoform X1 (A)	CWJP001902	C49H58O29	Kaempferol-3-O-feruloyl-sophorotrioside-7-O-glucoside-O-glucoside	-0.821	0.00107518
BjuA036510	K07466 replication factor A1 | (RefSeq) uncharacterized LOC108869708 (A)	CWJP001902	C49H58O29	Kaempferol-3-O-feruloyl-sophorotrioside-7-O-glucoside-O-glucoside	-0.93	1.16178e-05
BjuA036644	K13126 polyadenylate-binding protein | (RefSeq) polyadenylate-binding protein 4-like isoform X2 (A)	CWJP001902	C49H58O29	Kaempferol-3-O-feruloyl-sophorotrioside-7-O-glucoside-O-glucoside	-0.807	0.00150264
BjuA037056	--	CWJP001902	C49H58O29	Kaempferol-3-O-feruloyl-sophorotrioside-7-O-glucoside-O-glucoside	0.965	3.881e-07
BjuA037233	K17911 beta-carotene isomerase [EC:5.2.1.14] | (RefSeq) beta-carotene isomerase D27, chloroplastic (A)	CWJP001902	C49H58O29	Kaempferol-3-O-feruloyl-sophorotrioside-7-O-glucoside-O-glucoside	0.91	4.06636e-05
BjuA037332	K07466 replication factor A1 | (RefSeq) uncharacterized protein LOC106453960 (A)	CWJP001902	C49H58O29	Kaempferol-3-O-feruloyl-sophorotrioside-7-O-glucoside-O-glucoside	-0.956	1.2502e-06
BjuA037468	--	CWJP001902	C49H58O29	Kaempferol-3-O-feruloyl-sophorotrioside-7-O-glucoside-O-glucoside	0.821	0.00106603
BjuA037591	K01883 cysteinyl-tRNA synthetase [EC:6.1.1.16] | (RefSeq) cysteine--tRNA ligase, chloroplastic/mitochondrial (A)	CWJP001902	C49H58O29	Kaempferol-3-O-feruloyl-sophorotrioside-7-O-glucoside-O-glucoside	0.94	5.5113e-06
BjuA037672	K15730 cytosolic prostaglandin-E synthase [EC:5.3.99.3] | (RefSeq) uncharacterized protein OsI_027940-like (A)	CWJP001902	C49H58O29	Kaempferol-3-O-feruloyl-sophorotrioside-7-O-glucoside-O-glucoside	-0.947	3.1349e-06
BjuA037673	K14839 nucleolar protein 16 | (RefSeq) nucleolar protein 16 (A)	CWJP001902	C49H58O29	Kaempferol-3-O-feruloyl-sophorotrioside-7-O-glucoside-O-glucoside	0.867	0.00026136
BjuA037677	--	CWJP001902	C49H58O29	Kaempferol-3-O-feruloyl-sophorotrioside-7-O-glucoside-O-glucoside	0.807	0.00151725
BjuA037732	K15397 3-ketoacyl-CoA synthase [EC:2.3.1.199] | (RefSeq) 3-ketoacyl-CoA synthase 1 (A)	CWJP001902	C49H58O29	Kaempferol-3-O-feruloyl-sophorotrioside-7-O-glucoside-O-glucoside	-0.905	5.28067e-05
BjuA037763	K03021 DNA-directed RNA polymerase III subunit RPC2 [EC:2.7.7.6] | (RefSeq) DNA-directed RNA polymerase III subunit RPC2-like isoform X1 (A)	CWJP001902	C49H58O29	Kaempferol-3-O-feruloyl-sophorotrioside-7-O-glucoside-O-glucoside	-0.944	4.0084e-06
BjuA038300	K03232 elongation factor 1-beta | (RefSeq) uncharacterized LOC103865769 (A)	CWJP001902	C49H58O29	Kaempferol-3-O-feruloyl-sophorotrioside-7-O-glucoside-O-glucoside	-0.941	5.2704e-06
BjuA038350	K17790 mitochondrial import inner membrane translocase subunit TIM22 | (RefSeq) mitochondrial import inner membrane translocase subunit TIM22-3 (A)	CWJP001902	C49H58O29	Kaempferol-3-O-feruloyl-sophorotrioside-7-O-glucoside-O-glucoside	0.871	0.000222036
BjuA038374	K22262 WD repeat and FYVE domain-containing protein 3 | (RefSeq) protein SPIRRIG (A)	CWJP001902	C49H58O29	Kaempferol-3-O-feruloyl-sophorotrioside-7-O-glucoside-O-glucoside	0.871	0.000229596
BjuA038660	K17893 ubiquinol oxidase [EC:1.10.3.11] | (RefSeq) ubiquinol oxidase 1a, mitochondrial-like (A)	CWJP001902	C49H58O29	Kaempferol-3-O-feruloyl-sophorotrioside-7-O-glucoside-O-glucoside	-0.829	0.000856369
BjuA038741	K07466 replication factor A1 | (RefSeq) uncharacterized protein LOC106302349 (A)	CWJP001902	C49H58O29	Kaempferol-3-O-feruloyl-sophorotrioside-7-O-glucoside-O-glucoside	0.961	6.275e-07
BjuA039050	K03259 translation initiation factor 4E | (RefSeq) eukaryotic translation initiation factor NCBP (A)	CWJP001902	C49H58O29	Kaempferol-3-O-feruloyl-sophorotrioside-7-O-glucoside-O-glucoside	0.919	2.44438e-05
BjuA039076	K02350 DNA polymerase zeta [EC:2.7.7.7] | (RefSeq) DNA polymerase zeta catalytic subunit (A)	CWJP001902	C49H58O29	Kaempferol-3-O-feruloyl-sophorotrioside-7-O-glucoside-O-glucoside	-0.957	1.1353e-06
BjuA039330	K11294 nucleolin | (RefSeq) nucleolin-like (A)	CWJP001902	C49H58O29	Kaempferol-3-O-feruloyl-sophorotrioside-7-O-glucoside-O-glucoside	0.937	7.299e-06
BjuA039355	K08064 nuclear transcription factor Y, alpha | (RefSeq) nuclear transcription factor Y subunit A-1 (A)	CWJP001902	C49H58O29	Kaempferol-3-O-feruloyl-sophorotrioside-7-O-glucoside-O-glucoside	0.809	0.00142464
BjuA039374	K03232 elongation factor 1-beta | (RefSeq) elongation factor 1-beta 1 (A)	CWJP001902	C49H58O29	Kaempferol-3-O-feruloyl-sophorotrioside-7-O-glucoside-O-glucoside	-0.96	7.209e-07
BjuA039384	K06966 uncharacterized protein | (RefSeq) cytokinin riboside 5'-monophosphate phosphoribohydrolase LOG8-like (A)	CWJP001902	C49H58O29	Kaempferol-3-O-feruloyl-sophorotrioside-7-O-glucoside-O-glucoside	0.841	0.000601288
BjuA039388	--	CWJP001902	C49H58O29	Kaempferol-3-O-feruloyl-sophorotrioside-7-O-glucoside-O-glucoside	0.939	6.2162e-06
BjuA039923	K00685 arginyl-tRNA---protein transferase [EC:2.3.2.8] | (RefSeq) arginyl-tRNA--protein transferase 1-like isoform X2 (A)	CWJP001902	C49H58O29	Kaempferol-3-O-feruloyl-sophorotrioside-7-O-glucoside-O-glucoside	-0.964	4.686e-07
BjuA039924	K09588 cytochrome P450 family 90 subfamily A polypeptide 1 [EC:1.14.-.-] | (RefSeq) cytochrome P450 90A1 (A)	CWJP001902	C49H58O29	Kaempferol-3-O-feruloyl-sophorotrioside-7-O-glucoside-O-glucoside	0.816	0.00122115
BjuA039925	K14318 nuclear pore complex protein Nup88 | (RefSeq) nuclear pore complex protein NUP88 (A)	CWJP001902	C49H58O29	Kaempferol-3-O-feruloyl-sophorotrioside-7-O-glucoside-O-glucoside	0.955	1.4211e-06
BjuA040040	K20478 golgin subfamily B member 1 | (RefSeq) uncharacterized LOC104889437 (A)	CWJP001902	C49H58O29	Kaempferol-3-O-feruloyl-sophorotrioside-7-O-glucoside-O-glucoside	0.8	0.00176608
BjuA040352	K03648 uracil-DNA glycosylase [EC:3.2.2.27] | (RefSeq) uracil-DNA glycosylase, mitochondrial (A)	CWJP001902	C49H58O29	Kaempferol-3-O-feruloyl-sophorotrioside-7-O-glucoside-O-glucoside	0.965	3.762e-07
BjuA040384	--	CWJP001902	C49H58O29	Kaempferol-3-O-feruloyl-sophorotrioside-7-O-glucoside-O-glucoside	-0.934	9.0628e-06
BjuA040513	K22068 iron-sulfur cluster assembly enzyme ISCU, mitochondrial | (RefSeq) iron-sulfur cluster assembly protein 1 (A)	CWJP001902	C49H58O29	Kaempferol-3-O-feruloyl-sophorotrioside-7-O-glucoside-O-glucoside	0.825	0.000944661
BjuA040528	K02872 large subunit ribosomal protein L13Ae | (RefSeq) uncharacterized protein LOC109760770 isoform X1 (A)	CWJP001902	C49H58O29	Kaempferol-3-O-feruloyl-sophorotrioside-7-O-glucoside-O-glucoside	0.976	6.03e-08
BjuA040537	K18213 proteinaceous RNase P [EC:3.1.26.5] | (RefSeq) proteinaceous RNase P 3-like isoform X1 (A)	CWJP001902	C49H58O29	Kaempferol-3-O-feruloyl-sophorotrioside-7-O-glucoside-O-glucoside	-0.954	1.4551e-06
BjuA040631	K01937 CTP synthase [EC:6.3.4.2] | (RefSeq) CTP synthase (A)	CWJP001902	C49H58O29	Kaempferol-3-O-feruloyl-sophorotrioside-7-O-glucoside-O-glucoside	-0.955	1.2941e-06
BjuA040942	K20393 PRA1 family protein 3 | (RefSeq) PRA1 family protein A2-like (A)	CWJP001902	C49H58O29	Kaempferol-3-O-feruloyl-sophorotrioside-7-O-glucoside-O-glucoside	0.876	0.000187288
BjuA040953	--	CWJP001902	C49H58O29	Kaempferol-3-O-feruloyl-sophorotrioside-7-O-glucoside-O-glucoside	0.921	2.07753e-05
BjuA041146	K13899 cystatin-C | (RefSeq) cystatin-1-like (A)	CWJP001902	C49H58O29	Kaempferol-3-O-feruloyl-sophorotrioside-7-O-glucoside-O-glucoside	0.86	0.000333409
BjuA041239	K12177 COP9 signalosome complex subunit 3 | (RefSeq) COP9 signalosome complex subunit 3-like (A)	CWJP001902	C49H58O29	Kaempferol-3-O-feruloyl-sophorotrioside-7-O-glucoside-O-glucoside	0.905	5.26462e-05
BjuA041286	--	CWJP001902	C49H58O29	Kaempferol-3-O-feruloyl-sophorotrioside-7-O-glucoside-O-glucoside	0.846	0.000522382
BjuA041307	--	CWJP001902	C49H58O29	Kaempferol-3-O-feruloyl-sophorotrioside-7-O-glucoside-O-glucoside	0.914	3.22465e-05
BjuA041351	K08150 MFS transporter, SP family, solute carrier family 2 (myo-inositol transporter), member 13 | (RefSeq) inositol transporter 1-like (A)	CWJP001902	C49H58O29	Kaempferol-3-O-feruloyl-sophorotrioside-7-O-glucoside-O-glucoside	0.947	2.936e-06
BjuA041394	K14488 SAUR family protein | (RefSeq) auxin-responsive protein SAUR21-like (A)	CWJP001902	C49H58O29	Kaempferol-3-O-feruloyl-sophorotrioside-7-O-glucoside-O-glucoside	0.828	0.000878772
BjuA041449	--	CWJP001902	C49H58O29	Kaempferol-3-O-feruloyl-sophorotrioside-7-O-glucoside-O-glucoside	-0.814	0.00126067
BjuA041461	K18787 thermospermine synthase [EC:2.5.1.79] | (RefSeq) thermospermine synthase ACAULIS5 (A)	CWJP001902	C49H58O29	Kaempferol-3-O-feruloyl-sophorotrioside-7-O-glucoside-O-glucoside	0.817	0.00117129
BjuA041478	K09338 homeobox-leucine zipper protein | (RefSeq) homeobox-leucine zipper protein HDG8-like (A)	CWJP001902	C49H58O29	Kaempferol-3-O-feruloyl-sophorotrioside-7-O-glucoside-O-glucoside	0.958	9.195e-07
BjuA041485	K13195 cold-inducible RNA-binding protein | (RefSeq) zinc finger CCCH domain-containing protein 25 (A)	CWJP001902	C49H58O29	Kaempferol-3-O-feruloyl-sophorotrioside-7-O-glucoside-O-glucoside	0.947	2.993e-06
BjuA041584	--	CWJP001902	C49H58O29	Kaempferol-3-O-feruloyl-sophorotrioside-7-O-glucoside-O-glucoside	0.803	0.00166897
BjuA041586	--	CWJP001902	C49H58O29	Kaempferol-3-O-feruloyl-sophorotrioside-7-O-glucoside-O-glucoside	0.955	1.2773e-06
BjuA041609	K01528 dynamin 1/3 [EC:3.6.5.5] | (RefSeq) dynamin-related protein 5A (A)	CWJP001902	C49H58O29	Kaempferol-3-O-feruloyl-sophorotrioside-7-O-glucoside-O-glucoside	0.961	6.278e-07
BjuA041655	--	CWJP001902	C49H58O29	Kaempferol-3-O-feruloyl-sophorotrioside-7-O-glucoside-O-glucoside	0.951	2.082e-06
BjuA041773	K09566 peptidyl-prolyl isomerase G (cyclophilin G) [EC:5.2.1.8] | (RefSeq) uncharacterized protein LOC109819575 (A)	CWJP001902	C49H58O29	Kaempferol-3-O-feruloyl-sophorotrioside-7-O-glucoside-O-glucoside	-0.91	4.02915e-05
BjuA041814	K20305 trafficking protein particle complex subunit 8 | (RefSeq) trafficking protein particle complex subunit 8-like (A)	CWJP001902	C49H58O29	Kaempferol-3-O-feruloyl-sophorotrioside-7-O-glucoside-O-glucoside	0.964	4.501e-07
BjuA041815	K20305 trafficking protein particle complex subunit 8 | (RefSeq) trafficking protein particle complex subunit 8-like (A)	CWJP001902	C49H58O29	Kaempferol-3-O-feruloyl-sophorotrioside-7-O-glucoside-O-glucoside	0.949	2.4257e-06
BjuA042048	K20642 Rho GTPase-activating protein 22/24/25 | (RefSeq) rho GTPase-activating protein 2-like (A)	CWJP001902	C49H58O29	Kaempferol-3-O-feruloyl-sophorotrioside-7-O-glucoside-O-glucoside	0.934	8.7713e-06
BjuA042124	K03243 translation initiation factor 5B | (RefSeq) LOW QUALITY PROTEIN: eukaryotic translation initiation factor 5B (A)	CWJP001902	C49H58O29	Kaempferol-3-O-feruloyl-sophorotrioside-7-O-glucoside-O-glucoside	-0.824	0.000991456
BjuA042137	K10782 fatty acyl-ACP thioesterase A [EC:3.1.2.14] | (RefSeq) oleoyl-acyl carrier protein thioesterase 1, chloroplastic (A)	CWJP001902	C49H58O29	Kaempferol-3-O-feruloyl-sophorotrioside-7-O-glucoside-O-glucoside	0.926	1.51082e-05
BjuA042214	--	CWJP001902	C49H58O29	Kaempferol-3-O-feruloyl-sophorotrioside-7-O-glucoside-O-glucoside	-0.889	0.000107581
BjuA042258	--	CWJP001902	C49H58O29	Kaempferol-3-O-feruloyl-sophorotrioside-7-O-glucoside-O-glucoside	-0.84	0.000626586
BjuA042263	K09422 transcription factor MYB, plant | (RefSeq) transcription factor MYB28-like (A)	CWJP001902	C49H58O29	Kaempferol-3-O-feruloyl-sophorotrioside-7-O-glucoside-O-glucoside	0.853	0.000420361
BjuA042317	K04733 interleukin-1 receptor-associated kinase 4 [EC:2.7.11.1] | (RefSeq) receptor-like protein kinase FERONIA (A)	CWJP001902	C49H58O29	Kaempferol-3-O-feruloyl-sophorotrioside-7-O-glucoside-O-glucoside	-0.83	0.00083976
BjuA042499	K00215 4-hydroxy-tetrahydrodipicolinate reductase [EC:1.17.1.8] | (RefSeq) 4-hydroxy-tetrahydrodipicolinate reductase 1, chloroplastic (A)	CWJP001902	C49H58O29	Kaempferol-3-O-feruloyl-sophorotrioside-7-O-glucoside-O-glucoside	0.925	1.68666e-05
BjuA042542	--	CWJP001902	C49H58O29	Kaempferol-3-O-feruloyl-sophorotrioside-7-O-glucoside-O-glucoside	0.953	1.6653e-06
BjuA042552	--	CWJP001902	C49H58O29	Kaempferol-3-O-feruloyl-sophorotrioside-7-O-glucoside-O-glucoside	0.935	8.3725e-06
BjuA042558	K01689 enolase [EC:4.2.1.11] | (RefSeq) bifunctional enolase 2/transcriptional activator (A)	CWJP001902	C49H58O29	Kaempferol-3-O-feruloyl-sophorotrioside-7-O-glucoside-O-glucoside	0.925	1.66617e-05
BjuA042583	K19613 leucine-rich repeat protein SHOC2 | (RefSeq) hypothetical protein (A)	CWJP001902	C49H58O29	Kaempferol-3-O-feruloyl-sophorotrioside-7-O-glucoside-O-glucoside	-0.816	0.00120373
BjuA042679	--	CWJP001902	C49H58O29	Kaempferol-3-O-feruloyl-sophorotrioside-7-O-glucoside-O-glucoside	-0.893	9.02517e-05
BjuA042745	K14484 auxin-responsive protein IAA | (RefSeq) auxin-responsive protein IAA7 (A)	CWJP001902	C49H58O29	Kaempferol-3-O-feruloyl-sophorotrioside-7-O-glucoside-O-glucoside	0.911	3.68169e-05
BjuA042985	K13448 calcium-binding protein CML | (RefSeq) probable calcium-binding protein CML35 (A)	CWJP001902	C49H58O29	Kaempferol-3-O-feruloyl-sophorotrioside-7-O-glucoside-O-glucoside	-0.812	0.00133322
BjuA043019	--	CWJP001902	C49H58O29	Kaempferol-3-O-feruloyl-sophorotrioside-7-O-glucoside-O-glucoside	-0.963	5.038e-07
BjuA043031	K20619 cytochrome P450 family 78 subfamily A | (RefSeq) LOC109752924; cytochrome P450 78A9-like (A)	CWJP001902	C49H58O29	Kaempferol-3-O-feruloyl-sophorotrioside-7-O-glucoside-O-glucoside	0.845	0.000535433
BjuA043074	K04733 interleukin-1 receptor-associated kinase 4 [EC:2.7.11.1] | (RefSeq) G-type lectin S-receptor-like serine/threonine-protein kinase At1g11330 isoform X1 (A)	CWJP001902	C49H58O29	Kaempferol-3-O-feruloyl-sophorotrioside-7-O-glucoside-O-glucoside	-0.86	0.000328775
BjuA043431	K08064 nuclear transcription factor Y, alpha | (RefSeq) nuclear transcription factor Y subunit A-3-like (A)	CWJP001902	C49H58O29	Kaempferol-3-O-feruloyl-sophorotrioside-7-O-glucoside-O-glucoside	0.808	0.00147187
BjuA043622	K03029 26S proteasome regulatory subunit N10 | (RefSeq) 26S proteasome non-ATPase regulatory subunit 4 homolog (A)	CWJP001902	C49H58O29	Kaempferol-3-O-feruloyl-sophorotrioside-7-O-glucoside-O-glucoside	-0.972	1.375e-07
BjuA043691	K02605 origin recognition complex subunit 3 | (RefSeq) hypothetical protein (A)	CWJP001902	C49H58O29	Kaempferol-3-O-feruloyl-sophorotrioside-7-O-glucoside-O-glucoside	-0.901	6.33473e-05
BjuA043729	K01092 myo-inositol-1(or 4)-monophosphatase [EC:3.1.3.25] | (RefSeq) phosphatase IMPL1, chloroplastic-like isoform X1 (A)	CWJP001902	C49H58O29	Kaempferol-3-O-feruloyl-sophorotrioside-7-O-glucoside-O-glucoside	-0.844	0.000551387
BjuA043818	K14411 RNA-binding protein Musashi | (RefSeq) heterogeneous nuclear ribonucleoprotein 1-like (A)	CWJP001902	C49H58O29	Kaempferol-3-O-feruloyl-sophorotrioside-7-O-glucoside-O-glucoside	0.957	1.1019e-06
BjuA043861	K03327 multidrug resistance protein, MATE family | (RefSeq) protein DETOXIFICATION 36 (A)	CWJP001902	C49H58O29	Kaempferol-3-O-feruloyl-sophorotrioside-7-O-glucoside-O-glucoside	-0.804	0.0016305
BjuA044082	--	CWJP001902	C49H58O29	Kaempferol-3-O-feruloyl-sophorotrioside-7-O-glucoside-O-glucoside	-0.885	0.000127853
BjuA044110	K08901 photosystem II oxygen-evolving enhancer protein 3 | (RefSeq) photosynthetic NDH subunit of lumenal location 2, chloroplastic (A)	CWJP001902	C49H58O29	Kaempferol-3-O-feruloyl-sophorotrioside-7-O-glucoside-O-glucoside	-0.861	0.000326772
BjuA044144	K21777 G2/mitotic-specific cyclin-B, other | (RefSeq) cyclin-SDS-like (A)	CWJP001902	C49H58O29	Kaempferol-3-O-feruloyl-sophorotrioside-7-O-glucoside-O-glucoside	-0.901	6.18117e-05
BjuA044260	K20855 beta-1,3-galactosyltransferase 1/2/3/4/5/7/8 [EC:2.4.1.-] | (RefSeq) probable beta-1,3-galactosyltransferase 4 isoform X1 (A)	CWJP001902	C49H58O29	Kaempferol-3-O-feruloyl-sophorotrioside-7-O-glucoside-O-glucoside	0.828	0.000889912
BjuA044353	K02910 large subunit ribosomal protein L31e | (RefSeq) hypothetical protein (A)	CWJP001902	C49H58O29	Kaempferol-3-O-feruloyl-sophorotrioside-7-O-glucoside-O-glucoside	0.955	1.3909e-06
BjuA044423	K10406 kinesin family member C2/C3 | (RefSeq) kinesin KP1-like isoform X1 (A)	CWJP001902	C49H58O29	Kaempferol-3-O-feruloyl-sophorotrioside-7-O-glucoside-O-glucoside	-0.946	3.2025e-06
BjuA044471	--	CWJP001902	C49H58O29	Kaempferol-3-O-feruloyl-sophorotrioside-7-O-glucoside-O-glucoside	-0.916	2.86602e-05
BjuA044518	--	CWJP001902	C49H58O29	Kaempferol-3-O-feruloyl-sophorotrioside-7-O-glucoside-O-glucoside	0.888	0.000114906
BjuA044582	K18878 BHLH transcription factor Upa20 | (RefSeq) Upa20; transcription factor bHLH137-like (A)	CWJP001902	C49H58O29	Kaempferol-3-O-feruloyl-sophorotrioside-7-O-glucoside-O-glucoside	-0.841	0.000606936
BjuA044703	--	CWJP001902	C49H58O29	Kaempferol-3-O-feruloyl-sophorotrioside-7-O-glucoside-O-glucoside	-0.938	6.4608e-06
BjuA044782	K18195 rhamnogalacturonan endolyase [EC:4.2.2.23] | (RefSeq) probable rhamnogalacturonate lyase B (A)	CWJP001902	C49H58O29	Kaempferol-3-O-feruloyl-sophorotrioside-7-O-glucoside-O-glucoside	-0.807	0.00151513
BjuA044853	--	CWJP001902	C49H58O29	Kaempferol-3-O-feruloyl-sophorotrioside-7-O-glucoside-O-glucoside	-0.842	0.000591526
BjuA044883	--	CWJP001902	C49H58O29	Kaempferol-3-O-feruloyl-sophorotrioside-7-O-glucoside-O-glucoside	0.903	5.82649e-05
BjuA044922	K20283 golgin subfamily A member 4 | (RefSeq) myosin-9-like (A)	CWJP001902	C49H58O29	Kaempferol-3-O-feruloyl-sophorotrioside-7-O-glucoside-O-glucoside	-0.853	0.00042165
BjuA045120	--	CWJP001902	C49H58O29	Kaempferol-3-O-feruloyl-sophorotrioside-7-O-glucoside-O-glucoside	-0.916	2.85602e-05
BjuA045159	K14998 surfeit locus 1 family protein | (RefSeq) surfeit locus protein 1-like (A)	CWJP001902	C49H58O29	Kaempferol-3-O-feruloyl-sophorotrioside-7-O-glucoside-O-glucoside	0.849	0.000475551
BjuA045225	K17964 leucine-rich PPR motif-containing protein, mitochondrial | (RefSeq) hypothetical protein (A)	CWJP001902	C49H58O29	Kaempferol-3-O-feruloyl-sophorotrioside-7-O-glucoside-O-glucoside	0.836	0.000709938
BjuA045227	K23344 DDRGK domain-containing protein 1 | (RefSeq) COBRA-like protein 10 (A)	CWJP001902	C49H58O29	Kaempferol-3-O-feruloyl-sophorotrioside-7-O-glucoside-O-glucoside	0.947	2.9459e-06
BjuA045417	K18635 protein SPIRAL1 and related proteins | (RefSeq) protein SPIRAL1-like 1 (A)	CWJP001902	C49H58O29	Kaempferol-3-O-feruloyl-sophorotrioside-7-O-glucoside-O-glucoside	0.94	5.6731e-06
BjuA045510	K12836 splicing factor U2AF 35 kDa subunit | (RefSeq) hypothetical protein (A)	CWJP001902	C49H58O29	Kaempferol-3-O-feruloyl-sophorotrioside-7-O-glucoside-O-glucoside	-0.954	1.5458e-06
BjuA045546	--	CWJP001902	C49H58O29	Kaempferol-3-O-feruloyl-sophorotrioside-7-O-glucoside-O-glucoside	-0.899	7.04825e-05
BjuA045591	K15402 fatty acid omega-hydroxylase [EC:1.14.-.-] | (RefSeq) cytochrome P450 86B1-like (A)	CWJP001902	C49H58O29	Kaempferol-3-O-feruloyl-sophorotrioside-7-O-glucoside-O-glucoside	-0.85	0.000465408
BjuA045668	K09422 transcription factor MYB, plant | (RefSeq) transcription factor RAX3-like (A)	CWJP001902	C49H58O29	Kaempferol-3-O-feruloyl-sophorotrioside-7-O-glucoside-O-glucoside	0.89	0.000104783
BjuA045670	--	CWJP001902	C49H58O29	Kaempferol-3-O-feruloyl-sophorotrioside-7-O-glucoside-O-glucoside	0.849	0.000475838
BjuA045671	K14484 auxin-responsive protein IAA | (RefSeq) auxin-responsive protein IAA9-like (A)	CWJP001902	C49H58O29	Kaempferol-3-O-feruloyl-sophorotrioside-7-O-glucoside-O-glucoside	-0.966	3.221e-07
BjuA045768	K03165 DNA topoisomerase III [EC:5.99.1.2] | (RefSeq) DNA topoisomerase 3-alpha (A)	CWJP001902	C49H58O29	Kaempferol-3-O-feruloyl-sophorotrioside-7-O-glucoside-O-glucoside	-0.84	0.000618546
BjuA045859	--	CWJP001902	C49H58O29	Kaempferol-3-O-feruloyl-sophorotrioside-7-O-glucoside-O-glucoside	0.803	0.00166864
BjuA045883	K03147 phosphomethylpyrimidine synthase [EC:4.1.99.17] | (RefSeq) phosphomethylpyrimidine synthase, chloroplastic (A)	CWJP001902	C49H58O29	Kaempferol-3-O-feruloyl-sophorotrioside-7-O-glucoside-O-glucoside	0.848	0.000499138
BjuA045943	K03232 elongation factor 1-beta | (RefSeq) elongation factor 1-delta 1 (A)	CWJP001902	C49H58O29	Kaempferol-3-O-feruloyl-sophorotrioside-7-O-glucoside-O-glucoside	0.965	4.1e-07
BjuA045983	--	CWJP001902	C49H58O29	Kaempferol-3-O-feruloyl-sophorotrioside-7-O-glucoside-O-glucoside	0.914	3.20365e-05
BjuA045987	K12158 ubiquitin-like protein Nedd8 | (RefSeq) ubiquitin-NEDD8-like protein RUB1 (A)	CWJP001902	C49H58O29	Kaempferol-3-O-feruloyl-sophorotrioside-7-O-glucoside-O-glucoside	0.801	0.00175006
BjuA046000	K11755 phosphoribosyl-ATP pyrophosphohydrolase / phosphoribosyl-AMP cyclohydrolase [EC:3.6.1.31 3.5.4.19] | (RefSeq) hypothetical protein (A)	CWJP001902	C49H58O29	Kaempferol-3-O-feruloyl-sophorotrioside-7-O-glucoside-O-glucoside	-0.893	9.41249e-05
BjuA046026	K01915 glutamine synthetase [EC:6.3.1.2] | (RefSeq) glutamine synthetase cytosolic isozyme 1-3-like (A)	CWJP001902	C49H58O29	Kaempferol-3-O-feruloyl-sophorotrioside-7-O-glucoside-O-glucoside	-0.952	1.8047e-06
BjuA046028	K09060 plant G-box-binding factor | (RefSeq) bZIP transcription factor 16-like (A)	CWJP001902	C49H58O29	Kaempferol-3-O-feruloyl-sophorotrioside-7-O-glucoside-O-glucoside	-0.87	0.000237921
BjuA046063	K18674 N-acetylgalactosamine kinase [EC:2.7.1.157] | (RefSeq) galactokinase (A)	CWJP001902	C49H58O29	Kaempferol-3-O-feruloyl-sophorotrioside-7-O-glucoside-O-glucoside	-0.933	9.3721e-06
BjuA046224	K09060 plant G-box-binding factor | (RefSeq) bZIP transcription factor 16-like (A)	CWJP001902	C49H58O29	Kaempferol-3-O-feruloyl-sophorotrioside-7-O-glucoside-O-glucoside	-0.942	4.7354e-06
BjuA046226	K15161 cyclin-C | (RefSeq) cyclin-C1-1 (A)	CWJP001902	C49H58O29	Kaempferol-3-O-feruloyl-sophorotrioside-7-O-glucoside-O-glucoside	-0.955	1.2791e-06
BjuA046364	--	CWJP001902	C49H58O29	Kaempferol-3-O-feruloyl-sophorotrioside-7-O-glucoside-O-glucoside	0.948	2.6914e-06
BjuA046503	--	CWJP001902	C49H58O29	Kaempferol-3-O-feruloyl-sophorotrioside-7-O-glucoside-O-glucoside	-0.923	1.89876e-05
BjuA046607	--	CWJP001902	C49H58O29	Kaempferol-3-O-feruloyl-sophorotrioside-7-O-glucoside-O-glucoside	0.945	3.5299e-06
BjuA046660	K10255 acyl-lipid omega-6 desaturase (Delta-12 desaturase) [EC:1.14.19.23 1.14.19.45] | (RefSeq) FAD6-BR-1; omega-6 fatty acid desaturase, chloroplastic-like (A)	CWJP001902	C49H58O29	Kaempferol-3-O-feruloyl-sophorotrioside-7-O-glucoside-O-glucoside	0.973	1.04e-07
BjuA046693	K07897 Ras-related protein Rab-7A | (RefSeq) ras-related protein RABG3b (A)	CWJP001902	C49H58O29	Kaempferol-3-O-feruloyl-sophorotrioside-7-O-glucoside-O-glucoside	0.912	3.51153e-05
BjuA046695	K09613 COP9 signalosome complex subunit 5 [EC:3.4.-.-] | (RefSeq) COP9 signalosome complex subunit 5b (A)	CWJP001902	C49H58O29	Kaempferol-3-O-feruloyl-sophorotrioside-7-O-glucoside-O-glucoside	-0.927	1.43758e-05
BjuA046772	K13496 UDP-glucosyl transferase 73C [EC:2.4.1.-] | (RefSeq) scopoletin glucosyltransferase (A)	CWJP001902	C49H58O29	Kaempferol-3-O-feruloyl-sophorotrioside-7-O-glucoside-O-glucoside	0.956	1.2585e-06
BjuA046773	K19747 BAHD acyltransferase [EC:2.3.1.-] | (RefSeq) BAHD acyltransferase DCR (A)	CWJP001902	C49H58O29	Kaempferol-3-O-feruloyl-sophorotrioside-7-O-glucoside-O-glucoside	-0.897	7.66105e-05
BjuA047212	K10747 DNA ligase 1 [EC:6.5.1.1 6.5.1.6 6.5.1.7] | (RefSeq) hypothetical protein (A)	CWJP001902	C49H58O29	Kaempferol-3-O-feruloyl-sophorotrioside-7-O-glucoside-O-glucoside	-0.872	0.000218914
BjuA047229	K22066 BolA-like protein 1 | (RefSeq) protein BOLA4, chloroplastic/mitochondrial-like (A)	CWJP001902	C49H58O29	Kaempferol-3-O-feruloyl-sophorotrioside-7-O-glucoside-O-glucoside	0.968	2.661e-07
BjuA047235	--	CWJP001902	C49H58O29	Kaempferol-3-O-feruloyl-sophorotrioside-7-O-glucoside-O-glucoside	0.827	0.000917252
BjuA047276	K00729 dolichyl-phosphate beta-glucosyltransferase [EC:2.4.1.117] | (RefSeq) dolichyl-phosphate beta-glucosyltransferase-like (A)	CWJP001902	C49H58O29	Kaempferol-3-O-feruloyl-sophorotrioside-7-O-glucoside-O-glucoside	0.906	5.05385e-05
BjuA047333	K01749 hydroxymethylbilane synthase [EC:2.5.1.61] | (RefSeq) porphobilinogen deaminase, chloroplastic (A)	CWJP001902	C49H58O29	Kaempferol-3-O-feruloyl-sophorotrioside-7-O-glucoside-O-glucoside	0.925	1.63803e-05
BjuA047338	K16221 transcription factor TCP21 (protein CCA1 HIKING EXPEDITION) | (RefSeq) transcription factor TCP21-like (A)	CWJP001902	C49H58O29	Kaempferol-3-O-feruloyl-sophorotrioside-7-O-glucoside-O-glucoside	-0.911	3.87902e-05
BjuA047360	K15407 queuine tRNA-ribosyltransferase subunit QTRTD1 [EC:2.4.2.29] | (RefSeq) hypothetical protein (A)	CWJP001902	C49H58O29	Kaempferol-3-O-feruloyl-sophorotrioside-7-O-glucoside-O-glucoside	0.907	4.74188e-05
BjuA047365	K12195 charged multivesicular body protein 6 | (RefSeq) vacuolar protein sorting-associated protein 20 homolog 2-like (A)	CWJP001902	C49H58O29	Kaempferol-3-O-feruloyl-sophorotrioside-7-O-glucoside-O-glucoside	0.948	2.7423e-06
BjuA047401	K03177 tRNA pseudouridine55 synthase [EC:5.4.99.25] | (RefSeq) uncharacterized LOC103846483 (A)	CWJP001902	C49H58O29	Kaempferol-3-O-feruloyl-sophorotrioside-7-O-glucoside-O-glucoside	0.916	2.84402e-05
BjuB000077	K07466 replication factor A1 | (RefSeq) uncharacterized protein LOC106377300 isoform X1 (A)	CWJP001902	C49H58O29	Kaempferol-3-O-feruloyl-sophorotrioside-7-O-glucoside-O-glucoside	0.836	0.000706845
BjuB000124	--	CWJP001902	C49H58O29	Kaempferol-3-O-feruloyl-sophorotrioside-7-O-glucoside-O-glucoside	0.962	5.88e-07
BjuB000248	K23222 nuclease HARBI1 [EC:3.1.-.-] | (RefSeq) uncharacterized protein LOC106297895 (A)	CWJP001902	C49H58O29	Kaempferol-3-O-feruloyl-sophorotrioside-7-O-glucoside-O-glucoside	0.964	4.604e-07
BjuB000502	--	CWJP001902	C49H58O29	Kaempferol-3-O-feruloyl-sophorotrioside-7-O-glucoside-O-glucoside	0.963	5.19e-07
BjuB000607	K10704 ubiquitin-conjugating enzyme E2 variant | (RefSeq) ubiquitin-conjugating enzyme (A)	CWJP001902	C49H58O29	Kaempferol-3-O-feruloyl-sophorotrioside-7-O-glucoside-O-glucoside	0.96	7.413e-07
BjuB000654	K13254 spastin [EC:3.6.4.3] | (RefSeq) ATPase family AAA domain-containing protein 1-A-like (A)	CWJP001902	C49H58O29	Kaempferol-3-O-feruloyl-sophorotrioside-7-O-glucoside-O-glucoside	-0.966	3.508e-07
BjuB000713	--	CWJP001902	C49H58O29	Kaempferol-3-O-feruloyl-sophorotrioside-7-O-glucoside-O-glucoside	-0.933	9.7394e-06
BjuB000727	K15925 alpha-D-xyloside xylohydrolase [EC:3.2.1.177] | (RefSeq) alpha-xylosidase 1-like (A)	CWJP001902	C49H58O29	Kaempferol-3-O-feruloyl-sophorotrioside-7-O-glucoside-O-glucoside	0.807	0.00150074
BjuB000776	K22063 iron-sulfur cluster assembly 1 | (RefSeq) iron-sulfur assembly protein IscA, chloroplastic-like (A)	CWJP001902	C49H58O29	Kaempferol-3-O-feruloyl-sophorotrioside-7-O-glucoside-O-glucoside	-0.866	0.000265905
BjuB000978	K01051 pectinesterase [EC:3.1.1.11] | (RefSeq) pectinesterase/pectinesterase inhibitor 18 (A)	CWJP001902	C49H58O29	Kaempferol-3-O-feruloyl-sophorotrioside-7-O-glucoside-O-glucoside	0.876	0.000187884
BjuB000986	K04733 interleukin-1 receptor-associated kinase 4 [EC:2.7.11.1] | (RefSeq) putative receptor-like protein kinase At1g72540 (A)	CWJP001902	C49H58O29	Kaempferol-3-O-feruloyl-sophorotrioside-7-O-glucoside-O-glucoside	-0.848	0.000496468
BjuB001028	K00052 3-isopropylmalate dehydrogenase [EC:1.1.1.85] | (RefSeq) 3-isopropylmalate dehydrogenase, chloroplastic-like (A)	CWJP001902	C49H58O29	Kaempferol-3-O-feruloyl-sophorotrioside-7-O-glucoside-O-glucoside	0.964	4.468e-07
BjuB001161	K00558 DNA (cytosine-5)-methyltransferase 1 [EC:2.1.1.37] | (RefSeq) DNA (cytosine-5)-methyltransferase CMT3-like (A)	CWJP001902	C49H58O29	Kaempferol-3-O-feruloyl-sophorotrioside-7-O-glucoside-O-glucoside	0.862	0.0003158
BjuB001319	--	CWJP001902	C49H58O29	Kaempferol-3-O-feruloyl-sophorotrioside-7-O-glucoside-O-glucoside	-0.936	7.749e-06
BjuB001405	--	CWJP001902	C49H58O29	Kaempferol-3-O-feruloyl-sophorotrioside-7-O-glucoside-O-glucoside	0.958	9.295e-07
BjuB001544	--	CWJP001902	C49H58O29	Kaempferol-3-O-feruloyl-sophorotrioside-7-O-glucoside-O-glucoside	0.849	0.000482035
BjuB001587	K21026 acetylajmaline esterase [EC:3.1.1.80] | (RefSeq) GDSL esterase/lipase At5g45910-like (A)	CWJP001902	C49H58O29	Kaempferol-3-O-feruloyl-sophorotrioside-7-O-glucoside-O-glucoside	0.897	7.71388e-05
BjuB001710	K00948 ribose-phosphate pyrophosphokinase [EC:2.7.6.1] | (RefSeq) ribose-phosphate pyrophosphokinase 5, chloroplastic-like (A)	CWJP001902	C49H58O29	Kaempferol-3-O-feruloyl-sophorotrioside-7-O-glucoside-O-glucoside	0.92	2.31687e-05
BjuB002126	K10745 ribonuclease H2 subunit C | (RefSeq) uncharacterized protein LOC107416231 (A)	CWJP001902	C49H58O29	Kaempferol-3-O-feruloyl-sophorotrioside-7-O-glucoside-O-glucoside	0.92	2.21091e-05
BjuB002446	K06236 collagen, type I, alpha | (RefSeq) hypothetical protein (A)	CWJP001902	C49H58O29	Kaempferol-3-O-feruloyl-sophorotrioside-7-O-glucoside-O-glucoside	-0.872	0.000219425
BjuB002782	K12881 THO complex subunit 4 | (RefSeq) THO complex subunit 4B-like (A)	CWJP001902	C49H58O29	Kaempferol-3-O-feruloyl-sophorotrioside-7-O-glucoside-O-glucoside	-0.965	3.663e-07
BjuB002785	--	CWJP001902	C49H58O29	Kaempferol-3-O-feruloyl-sophorotrioside-7-O-glucoside-O-glucoside	-0.956	1.2155e-06
BjuB003062	K09579 peptidyl-prolyl cis-trans isomerase NIMA-interacting 4 [EC:5.2.1.8] | (RefSeq) peptidyl-prolyl cis-trans isomerase NIMA-interacting 4 (A)	CWJP001902	C49H58O29	Kaempferol-3-O-feruloyl-sophorotrioside-7-O-glucoside-O-glucoside	0.93	1.20889e-05
BjuB003345	--	CWJP001902	C49H58O29	Kaempferol-3-O-feruloyl-sophorotrioside-7-O-glucoside-O-glucoside	0.96	7.694e-07
BjuB003486	K01513 ectonucleotide pyrophosphatase/phosphodiesterase family member 1/3 [EC:3.1.4.1 3.6.1.9] | (RefSeq) uncharacterized protein LOC109769794 (A)	CWJP001902	C49H58O29	Kaempferol-3-O-feruloyl-sophorotrioside-7-O-glucoside-O-glucoside	0.831	0.000811697
BjuB003707	--	CWJP001902	C49H58O29	Kaempferol-3-O-feruloyl-sophorotrioside-7-O-glucoside-O-glucoside	0.96	7.685e-07
BjuB004407	K14012 UBX domain-containing protein 1 | (RefSeq) plant UBX domain-containing protein 5 (A)	CWJP001902	C49H58O29	Kaempferol-3-O-feruloyl-sophorotrioside-7-O-glucoside-O-glucoside	-0.937	7.1559e-06
BjuB004792	K02962 small subunit ribosomal protein S17e | (RefSeq) 40S ribosomal protein S17-4-like (A)	CWJP001902	C49H58O29	Kaempferol-3-O-feruloyl-sophorotrioside-7-O-glucoside-O-glucoside	-0.807	0.00149586
BjuB005055	K14826 FK506-binding nuclear protein [EC:5.2.1.8] | (RefSeq) hypothetical protein (A)	CWJP001902	C49H58O29	Kaempferol-3-O-feruloyl-sophorotrioside-7-O-glucoside-O-glucoside	0.949	2.4749e-06
BjuB005203	K00901 diacylglycerol kinase (ATP) [EC:2.7.1.107] | (RefSeq) Diacylglycerol kinase 1 (A)	CWJP001902	C49H58O29	Kaempferol-3-O-feruloyl-sophorotrioside-7-O-glucoside-O-glucoside	0.818	0.00116123
BjuB005243	--	CWJP001902	C49H58O29	Kaempferol-3-O-feruloyl-sophorotrioside-7-O-glucoside-O-glucoside	0.918	2.57009e-05
BjuB005410	K00430 peroxidase [EC:1.11.1.7] | (RefSeq) peroxidase 12 (A)	CWJP001902	C49H58O29	Kaempferol-3-O-feruloyl-sophorotrioside-7-O-glucoside-O-glucoside	0.951	1.9917e-06
BjuB005436	--	CWJP001902	C49H58O29	Kaempferol-3-O-feruloyl-sophorotrioside-7-O-glucoside-O-glucoside	0.961	6.288e-07
BjuB006099	K08592 sentrin-specific protease 1 [EC:3.4.22.68] | (RefSeq) ubiquitin-like-specific protease ESD4 (A)	CWJP001902	C49H58O29	Kaempferol-3-O-feruloyl-sophorotrioside-7-O-glucoside-O-glucoside	-0.915	2.94432e-05
BjuB006220	K15918 D-glycerate 3-kinase [EC:2.7.1.31] | (RefSeq) D-glycerate 3-kinase, chloroplastic isoform X1 (A)	CWJP001902	C49H58O29	Kaempferol-3-O-feruloyl-sophorotrioside-7-O-glucoside-O-glucoside	0.971	1.445e-07
BjuB006223	K07767 katanin p60 ATPase-containing subunit A1 [EC:3.6.4.3] | (RefSeq) katanin p60 ATPase-containing subunit A1 (A)	CWJP001902	C49H58O29	Kaempferol-3-O-feruloyl-sophorotrioside-7-O-glucoside-O-glucoside	-0.953	1.6804e-06
BjuB006300	K09287 RAV-like factor | (RefSeq) AP2/ERF and B3 domain-containing transcription factor At1g51120-like (A)	CWJP001902	C49H58O29	Kaempferol-3-O-feruloyl-sophorotrioside-7-O-glucoside-O-glucoside	-0.841	0.000605189
BjuB006312	--	CWJP001902	C49H58O29	Kaempferol-3-O-feruloyl-sophorotrioside-7-O-glucoside-O-glucoside	-0.974	8.4e-08
BjuB006313	--	CWJP001902	C49H58O29	Kaempferol-3-O-feruloyl-sophorotrioside-7-O-glucoside-O-glucoside	-0.958	9.485e-07
BjuB006315	--	CWJP001902	C49H58O29	Kaempferol-3-O-feruloyl-sophorotrioside-7-O-glucoside-O-glucoside	-0.98	2.46e-08
BjuB006366	K08486 syntaxin 1B/2/3 | (RefSeq) syntaxin-112 (A)	CWJP001902	C49H58O29	Kaempferol-3-O-feruloyl-sophorotrioside-7-O-glucoside-O-glucoside	0.9	6.80209e-05
BjuB006406	--	CWJP001902	C49H58O29	Kaempferol-3-O-feruloyl-sophorotrioside-7-O-glucoside-O-glucoside	-0.974	9.67e-08
BjuB006407	--	CWJP001902	C49H58O29	Kaempferol-3-O-feruloyl-sophorotrioside-7-O-glucoside-O-glucoside	-0.98	2.6e-08
BjuB006408	K09419 heat shock transcription factor, other eukaryote | (RefSeq) heat stress transcription factor A-4a-like (A)	CWJP001902	C49H58O29	Kaempferol-3-O-feruloyl-sophorotrioside-7-O-glucoside-O-glucoside	-0.903	5.77477e-05
BjuB006494	K14411 RNA-binding protein Musashi | (RefSeq) RNA-binding protein Musashi homolog 2-like (A)	CWJP001902	C49H58O29	Kaempferol-3-O-feruloyl-sophorotrioside-7-O-glucoside-O-glucoside	0.844	0.000557644
BjuB006550	K17506 protein phosphatase 1L [EC:3.1.3.16] | (RefSeq) probable protein phosphatase 2C 74 (A)	CWJP001902	C49H58O29	Kaempferol-3-O-feruloyl-sophorotrioside-7-O-glucoside-O-glucoside	-0.863	0.000302631
BjuB007030	K02260 cytochrome c oxidase assembly protein subunit 17 | (RefSeq) cytochrome c oxidase copper chaperone 1 (A)	CWJP001902	C49H58O29	Kaempferol-3-O-feruloyl-sophorotrioside-7-O-glucoside-O-glucoside	-0.851	0.000450177
BjuB007035	--	CWJP001902	C49H58O29	Kaempferol-3-O-feruloyl-sophorotrioside-7-O-glucoside-O-glucoside	-0.866	0.000270324
BjuB007445	K19042 E3 ubiquitin-protein ligase BOI and related proteins [EC:2.3.2.27] | (RefSeq) hypothetical protein (A)	CWJP001902	C49H58O29	Kaempferol-3-O-feruloyl-sophorotrioside-7-O-glucoside-O-glucoside	0.838	0.000668062
BjuB007496	--	CWJP001902	C49H58O29	Kaempferol-3-O-feruloyl-sophorotrioside-7-O-glucoside-O-glucoside	-0.91	4.05566e-05
BjuB007523	K21989 calcium permeable stress-gated cation channel | (RefSeq) CSC1-like protein RXW8 (A)	CWJP001902	C49H58O29	Kaempferol-3-O-feruloyl-sophorotrioside-7-O-glucoside-O-glucoside	-0.88	0.000160516
BjuB007526	K14209 solute carrier family 36 (proton-coupled amino acid transporter) | (RefSeq) probable amino acid permease 7 (A)	CWJP001902	C49H58O29	Kaempferol-3-O-feruloyl-sophorotrioside-7-O-glucoside-O-glucoside	0.974	9.22e-08
BjuB007527	K14209 solute carrier family 36 (proton-coupled amino acid transporter) | (RefSeq) amino acid permease 1-like (A)	CWJP001902	C49H58O29	Kaempferol-3-O-feruloyl-sophorotrioside-7-O-glucoside-O-glucoside	0.927	1.45712e-05
BjuB007530	--	CWJP001902	C49H58O29	Kaempferol-3-O-feruloyl-sophorotrioside-7-O-glucoside-O-glucoside	-0.961	7.051e-07
BjuB007716	--	CWJP001902	C49H58O29	Kaempferol-3-O-feruloyl-sophorotrioside-7-O-glucoside-O-glucoside	0.804	0.00163963
BjuB007731	K14846 ribosome production factor 1 | (RefSeq) ribosome production factor 1 (A)	CWJP001902	C49H58O29	Kaempferol-3-O-feruloyl-sophorotrioside-7-O-glucoside-O-glucoside	-0.928	1.32719e-05
BjuB007784	K08867 WNK lysine deficient protein kinase [EC:2.7.11.1] | (RefSeq) probable serine/threonine-protein kinase WNK6 (A)	CWJP001902	C49H58O29	Kaempferol-3-O-feruloyl-sophorotrioside-7-O-glucoside-O-glucoside	0.921	2.05987e-05
BjuB007844	K08150 MFS transporter, SP family, solute carrier family 2 (myo-inositol transporter), member 13 | (RefSeq) inositol transporter 1 (A)	CWJP001902	C49H58O29	Kaempferol-3-O-feruloyl-sophorotrioside-7-O-glucoside-O-glucoside	-0.868	0.000248343
BjuB007969	K04733 interleukin-1 receptor-associated kinase 4 [EC:2.7.11.1] | (RefSeq) cysteine-rich receptor-like protein kinase 8 isoform X1 (A)	CWJP001902	C49H58O29	Kaempferol-3-O-feruloyl-sophorotrioside-7-O-glucoside-O-glucoside	-0.955	1.3793e-06
BjuB008196	K21776 protein lin-54 | (RefSeq) Lin-54-like protein (A)	CWJP001902	C49H58O29	Kaempferol-3-O-feruloyl-sophorotrioside-7-O-glucoside-O-glucoside	0.914	3.13692e-05
BjuB008238	K20799 BRISC complex subunit Abro1 | (RefSeq) BRISC complex subunit Abro1 (A)	CWJP001902	C49H58O29	Kaempferol-3-O-feruloyl-sophorotrioside-7-O-glucoside-O-glucoside	-0.962	5.54e-07
BjuB008245	K09510 DnaJ homolog subfamily B member 4 | (RefSeq) dnaJ homolog subfamily B member 1-like (A)	CWJP001902	C49H58O29	Kaempferol-3-O-feruloyl-sophorotrioside-7-O-glucoside-O-glucoside	-0.973	1.174e-07
BjuB008270	K14329 agmatine coumaroyltransferase [EC:2.3.1.64 2.3.1.-] | (RefSeq) AACT1; anthocyanin 5-aromatic acyltransferase 1 (A)	CWJP001902	C49H58O29	Kaempferol-3-O-feruloyl-sophorotrioside-7-O-glucoside-O-glucoside	0.962	5.875e-07
BjuB008275	K14490 histidine-containing phosphotransfer peotein | (RefSeq) histidine-containing phosphotransfer protein 2-like (A)	CWJP001902	C49H58O29	Kaempferol-3-O-feruloyl-sophorotrioside-7-O-glucoside-O-glucoside	-0.929	1.25895e-05
BjuB008277	K01850 chorismate mutase [EC:5.4.99.5] | (RefSeq) chorismate mutase 1, chloroplastic-like (A)	CWJP001902	C49H58O29	Kaempferol-3-O-feruloyl-sophorotrioside-7-O-glucoside-O-glucoside	0.911	3.82544e-05
BjuB008495	K06174 ATP-binding cassette, sub-family E, member 1 | (RefSeq) F-box/kelch-repeat protein At3g13680-like (A)	CWJP001902	C49H58O29	Kaempferol-3-O-feruloyl-sophorotrioside-7-O-glucoside-O-glucoside	-0.965	3.749e-07
BjuB008744	K04460 serine/threonine-protein phosphatase 5 [EC:3.1.3.16] | (RefSeq) zinc finger BED domain-containing protein RICESLEEPER 2-like isoform X1 (A)	CWJP001902	C49H58O29	Kaempferol-3-O-feruloyl-sophorotrioside-7-O-glucoside-O-glucoside	-0.966	3.163e-07
BjuB008956	K01209 alpha-N-arabinofuranosidase [EC:3.2.1.55] | (RefSeq) alpha-L-arabinofuranosidase 1-like (A)	CWJP001902	C49H58O29	Kaempferol-3-O-feruloyl-sophorotrioside-7-O-glucoside-O-glucoside	0.854	0.000400617
BjuB008988	K02938 large subunit ribosomal protein L8e | (RefSeq) 60S ribosomal protein L8-3-like (A)	CWJP001902	C49H58O29	Kaempferol-3-O-feruloyl-sophorotrioside-7-O-glucoside-O-glucoside	-0.874	0.000204397
BjuB009006	K22763 deubiquitinase DESI2 [EC:3.4.19.12] | (RefSeq) deSI-like protein At4g17486 (A)	CWJP001902	C49H58O29	Kaempferol-3-O-feruloyl-sophorotrioside-7-O-glucoside-O-glucoside	0.961	6.739e-07
BjuB009007	K01188 beta-glucosidase [EC:3.2.1.21] | (RefSeq) beta-glucosidase 24-like (A)	CWJP001902	C49H58O29	Kaempferol-3-O-feruloyl-sophorotrioside-7-O-glucoside-O-glucoside	0.814	0.00127592
BjuB009141	--	CWJP001902	C49H58O29	Kaempferol-3-O-feruloyl-sophorotrioside-7-O-glucoside-O-glucoside	0.958	1.0117e-06
BjuB009231	--	CWJP001902	C49H58O29	Kaempferol-3-O-feruloyl-sophorotrioside-7-O-glucoside-O-glucoside	0.887	0.000119889
BjuB009232	K16190 glucuronokinase [EC:2.7.1.43] | (RefSeq) glucuronokinase 1 (A)	CWJP001902	C49H58O29	Kaempferol-3-O-feruloyl-sophorotrioside-7-O-glucoside-O-glucoside	-0.983	1.07e-08
BjuB009242	K19525 vacuolar protein sorting-associated protein 13A/C | (RefSeq) uncharacterized protein LOC110098611 (A)	CWJP001902	C49H58O29	Kaempferol-3-O-feruloyl-sophorotrioside-7-O-glucoside-O-glucoside	-0.959	8.348e-07
BjuB009243	K04485 DNA repair protein RadA/Sms | (RefSeq) uncharacterized protein LOC7475108 (A)	CWJP001902	C49H58O29	Kaempferol-3-O-feruloyl-sophorotrioside-7-O-glucoside-O-glucoside	0.805	0.00157636
BjuB009821	K17964 leucine-rich PPR motif-containing protein, mitochondrial | (RefSeq) pentatricopeptide repeat-containing protein At1g79540 (A)	CWJP001902	C49H58O29	Kaempferol-3-O-feruloyl-sophorotrioside-7-O-glucoside-O-glucoside	-0.919	2.39223e-05
BjuB010012	K15040 voltage-dependent anion channel protein 2 | (RefSeq) mitochondrial outer membrane protein porin 3 (A)	CWJP001902	C49H58O29	Kaempferol-3-O-feruloyl-sophorotrioside-7-O-glucoside-O-glucoside	0.958	9.631e-07
BjuB010206	K22809 inositol phosphorylceramide glucuronosyltransferase 1 [EC:2.4.1.-] | (RefSeq) inositol phosphorylceramide glucuronosyltransferase 1-like (A)	CWJP001902	C49H58O29	Kaempferol-3-O-feruloyl-sophorotrioside-7-O-glucoside-O-glucoside	0.949	2.4065e-06
BjuB010228	K14488 SAUR family protein | (RefSeq) auxin-responsive protein SAUR21-like (A)	CWJP001902	C49H58O29	Kaempferol-3-O-feruloyl-sophorotrioside-7-O-glucoside-O-glucoside	0.88	0.000162753
BjuB010273	K06911 uncharacterized protein | (RefSeq) F-box/LRR-repeat protein At3g59200-like isoform X1 (A)	CWJP001902	C49H58O29	Kaempferol-3-O-feruloyl-sophorotrioside-7-O-glucoside-O-glucoside	-0.906	5.00498e-05
BjuB010642	K08678 UDP-glucuronate decarboxylase [EC:4.1.1.35] | (RefSeq) UDP-glucuronic acid decarboxylase 5 (A)	CWJP001902	C49H58O29	Kaempferol-3-O-feruloyl-sophorotrioside-7-O-glucoside-O-glucoside	-0.962	6.001e-07
BjuB010732	K13122 protein FRG1 | (RefSeq) uncharacterized protein LOC111481770 (A)	CWJP001902	C49H58O29	Kaempferol-3-O-feruloyl-sophorotrioside-7-O-glucoside-O-glucoside	-0.933	9.724e-06
BjuB010733	K13122 protein FRG1 | (RefSeq) uncharacterized protein LOC111481770 (A)	CWJP001902	C49H58O29	Kaempferol-3-O-feruloyl-sophorotrioside-7-O-glucoside-O-glucoside	-0.915	2.96109e-05
BjuB010734	K14638 solute carrier family 15 (peptide/histidine transporter), member 3/4 | (RefSeq) protein NRT1/ PTR FAMILY 2.13-like (A)	CWJP001902	C49H58O29	Kaempferol-3-O-feruloyl-sophorotrioside-7-O-glucoside-O-glucoside	-0.955	1.4134e-06
BjuB010743	--	CWJP001902	C49H58O29	Kaempferol-3-O-feruloyl-sophorotrioside-7-O-glucoside-O-glucoside	-0.963	5.046e-07
BjuB010784	K20804 E3 ubiquitin-protein ligase RNF34 [EC:2.3.2.31] | (RefSeq) uncharacterized protein LOC111206116 (A)	CWJP001902	C49H58O29	Kaempferol-3-O-feruloyl-sophorotrioside-7-O-glucoside-O-glucoside	-0.88	0.000160226
BjuB010962	K10999 cellulose synthase A [EC:2.4.1.12] | (RefSeq) cellulose synthase A catalytic subunit 7 [UDP-forming]-like isoform X1 (A)	CWJP001902	C49H58O29	Kaempferol-3-O-feruloyl-sophorotrioside-7-O-glucoside-O-glucoside	0.826	0.000933021
BjuB011024	--	CWJP001902	C49H58O29	Kaempferol-3-O-feruloyl-sophorotrioside-7-O-glucoside-O-glucoside	-0.97	1.722e-07
BjuB011025	K00591 polyprenyldihydroxybenzoate methyltransferase / 3-demethylubiquinol 3-O-methyltransferase [EC:2.1.1.114 2.1.1.64] | (RefSeq) ubiquinone biosynthesis O-methyltransferase, mitochondrial (A)	CWJP001902	C49H58O29	Kaempferol-3-O-feruloyl-sophorotrioside-7-O-glucoside-O-glucoside	0.957	1.0466e-06
BjuB011026	K05757 actin related protein 2/3 complex, subunit 1A/1B | (RefSeq) actin-related protein 2/3 complex subunit 1A isoform X1 (A)	CWJP001902	C49H58O29	Kaempferol-3-O-feruloyl-sophorotrioside-7-O-glucoside-O-glucoside	0.956	1.2337e-06
BjuB011065	K12598 ATP-dependent RNA helicase DOB1 [EC:3.6.4.13] | (RefSeq) DExH-box ATP-dependent RNA helicase DExH9-like (A)	CWJP001902	C49H58O29	Kaempferol-3-O-feruloyl-sophorotrioside-7-O-glucoside-O-glucoside	0.932	1.00405e-05
BjuB011066	K18195 rhamnogalacturonan endolyase [EC:4.2.2.23] | (RefSeq) uncharacterized protein LOC104807150 isoform X1 (A)	CWJP001902	C49H58O29	Kaempferol-3-O-feruloyl-sophorotrioside-7-O-glucoside-O-glucoside	0.932	1.01301e-05
BjuB011349	K17279 receptor expression-enhancing protein 5/6 | (RefSeq) HVA22-like protein a (A)	CWJP001902	C49H58O29	Kaempferol-3-O-feruloyl-sophorotrioside-7-O-glucoside-O-glucoside	0.957	1.0724e-06
BjuB011968	K11996 adenylyltransferase and sulfurtransferase [EC:2.7.7.80 2.8.1.11] | (RefSeq) adenylyltransferase and sulfurtransferase MOCS3-like (A)	CWJP001902	C49H58O29	Kaempferol-3-O-feruloyl-sophorotrioside-7-O-glucoside-O-glucoside	0.835	0.000721557
BjuB012006	K16465 centrin-1 | (RefSeq) calcium-binding protein PBP1 (A)	CWJP001902	C49H58O29	Kaempferol-3-O-feruloyl-sophorotrioside-7-O-glucoside-O-glucoside	-0.908	4.45891e-05
BjuB012473	K22759 coiled-coil-helix-coiled-coil-helix domain-containing protein 10 | (RefSeq) uncharacterized protein C6C3.02c (A)	CWJP001902	C49H58O29	Kaempferol-3-O-feruloyl-sophorotrioside-7-O-glucoside-O-glucoside	0.802	0.00168571
BjuB012495	--	CWJP001902	C49H58O29	Kaempferol-3-O-feruloyl-sophorotrioside-7-O-glucoside-O-glucoside	0.832	0.000780876
BjuB012506	K21484 benzoate/salicylate 1-O-methyltransferase [EC:2.1.1.273 2.1.1.274] | (RefSeq) uncharacterized protein LOC106315356 (A)	CWJP001902	C49H58O29	Kaempferol-3-O-feruloyl-sophorotrioside-7-O-glucoside-O-glucoside	-0.881	0.00015219
BjuB012701	K02962 small subunit ribosomal protein S17e | (RefSeq) 40S ribosomal protein S17-4 (A)	CWJP001902	C49H58O29	Kaempferol-3-O-feruloyl-sophorotrioside-7-O-glucoside-O-glucoside	-0.959	8.71e-07
BjuB012873	--	CWJP001902	C49H58O29	Kaempferol-3-O-feruloyl-sophorotrioside-7-O-glucoside-O-glucoside	-0.934	8.5099e-06
BjuB012904	K21630 GATA-type zinc finger protein 1 | (RefSeq) putative GATA transcription factor 22 (A)	CWJP001902	C49H58O29	Kaempferol-3-O-feruloyl-sophorotrioside-7-O-glucoside-O-glucoside	0.932	1.05101e-05
BjuB012935	K13993 HSP20 family protein | (RefSeq) heat shock 22 kDa protein, mitochondrial-like (A)	CWJP001902	C49H58O29	Kaempferol-3-O-feruloyl-sophorotrioside-7-O-glucoside-O-glucoside	-0.93	1.1831e-05
BjuB012944	K13544 pheophorbidase [EC:3.1.1.82] | (RefSeq) pheophorbidase-like (A)	CWJP001902	C49H58O29	Kaempferol-3-O-feruloyl-sophorotrioside-7-O-glucoside-O-glucoside	0.899	6.85244e-05
BjuB012945	--	CWJP001902	C49H58O29	Kaempferol-3-O-feruloyl-sophorotrioside-7-O-glucoside-O-glucoside	0.951	2.0699e-06
BjuB013128	--	CWJP001902	C49H58O29	Kaempferol-3-O-feruloyl-sophorotrioside-7-O-glucoside-O-glucoside	0.833	0.000776398
BjuB013580	--	CWJP001902	C49H58O29	Kaempferol-3-O-feruloyl-sophorotrioside-7-O-glucoside-O-glucoside	0.929	1.28284e-05
BjuB013588	K10755 replication factor C subunit 2/4 | (RefSeq) P-loop containing nucleoside triphosphate hydrolase (A)	CWJP001902	C49H58O29	Kaempferol-3-O-feruloyl-sophorotrioside-7-O-glucoside-O-glucoside	0.854	0.000401269
BjuB013724	K19613 leucine-rich repeat protein SHOC2 | (RefSeq) putative disease resistance protein RGA3 (A)	CWJP001902	C49H58O29	Kaempferol-3-O-feruloyl-sophorotrioside-7-O-glucoside-O-glucoside	0.873	0.00020805
BjuB014120	K04733 interleukin-1 receptor-associated kinase 4 [EC:2.7.11.1] | (RefSeq) LOW QUALITY PROTEIN: cysteine-rich receptor-like protein kinase 11 (A)	CWJP001902	C49H58O29	Kaempferol-3-O-feruloyl-sophorotrioside-7-O-glucoside-O-glucoside	-0.8	0.00176516
BjuB014141	K04733 interleukin-1 receptor-associated kinase 4 [EC:2.7.11.1] | (RefSeq) cysteine-rich receptor-like protein kinase 10 isoform X2 (A)	CWJP001902	C49H58O29	Kaempferol-3-O-feruloyl-sophorotrioside-7-O-glucoside-O-glucoside	-0.904	5.44472e-05
BjuB014144	K04733 interleukin-1 receptor-associated kinase 4 [EC:2.7.11.1] | (RefSeq) hypothetical protein (A)	CWJP001902	C49H58O29	Kaempferol-3-O-feruloyl-sophorotrioside-7-O-glucoside-O-glucoside	0.914	3.15168e-05
BjuB014147	K04733 interleukin-1 receptor-associated kinase 4 [EC:2.7.11.1] | (RefSeq) cysteine-rich receptor-like protein kinase 8 isoform X1 (A)	CWJP001902	C49H58O29	Kaempferol-3-O-feruloyl-sophorotrioside-7-O-glucoside-O-glucoside	-0.945	3.7179e-06
BjuB014159	--	CWJP001902	C49H58O29	Kaempferol-3-O-feruloyl-sophorotrioside-7-O-glucoside-O-glucoside	-0.838	0.000658494
BjuB014169	K21623 L-cystine beta-lyase [EC:4.4.1.35] | (RefSeq) cystine lyase CORI3-like (A)	CWJP001902	C49H58O29	Kaempferol-3-O-feruloyl-sophorotrioside-7-O-glucoside-O-glucoside	0.923	1.8746e-05
BjuB014177	K19027 zinc finger FYVE domain-containing protein 26 | (RefSeq) hypothetical protein (A)	CWJP001902	C49H58O29	Kaempferol-3-O-feruloyl-sophorotrioside-7-O-glucoside-O-glucoside	0.821	0.00106587
BjuB014231	K03283 heat shock 70kDa protein 1/2/6/8 | (RefSeq) heat shock 70 kDa protein 6, chloroplastic-like (A)	CWJP001902	C49H58O29	Kaempferol-3-O-feruloyl-sophorotrioside-7-O-glucoside-O-glucoside	-0.885	0.000132882
BjuB014357	K06889 uncharacterized protein | (RefSeq) protein bem46-like isoform X1 (A)	CWJP001902	C49H58O29	Kaempferol-3-O-feruloyl-sophorotrioside-7-O-glucoside-O-glucoside	0.896	7.9562e-05
BjuB014370	K18195 rhamnogalacturonan endolyase [EC:4.2.2.23] | (RefSeq) probable rhamnogalacturonate lyase B (A)	CWJP001902	C49H58O29	Kaempferol-3-O-feruloyl-sophorotrioside-7-O-glucoside-O-glucoside	-0.883	0.000141767
BjuB014596	K23333 E3 ubiquitin-protein transferase RMND5 [EC:2.3.2.27] | (RefSeq) protein RMD5 homolog A (A)	CWJP001902	C49H58O29	Kaempferol-3-O-feruloyl-sophorotrioside-7-O-glucoside-O-glucoside	-0.862	0.000308423
BjuB014603	K02366 glucuronyl/N-acetylglucosaminyl transferase EXT1 [EC:2.4.1.224 2.4.1.225] | (RefSeq) probable glycosyltransferase At5g03795 (A)	CWJP001902	C49H58O29	Kaempferol-3-O-feruloyl-sophorotrioside-7-O-glucoside-O-glucoside	0.914	3.17763e-05
BjuB014672	K03038 26S proteasome regulatory subunit N8 | (RefSeq) uncharacterized protein LOC106441478 (A)	CWJP001902	C49H58O29	Kaempferol-3-O-feruloyl-sophorotrioside-7-O-glucoside-O-glucoside	0.975	7.83e-08
BjuB015160	K14488 SAUR family protein | (RefSeq) auxin-responsive protein SAUR21-like (A)	CWJP001902	C49H58O29	Kaempferol-3-O-feruloyl-sophorotrioside-7-O-glucoside-O-glucoside	0.806	0.00153485
BjuB015167	K14488 SAUR family protein | (RefSeq) auxin-responsive protein SAUR21-like (A)	CWJP001902	C49H58O29	Kaempferol-3-O-feruloyl-sophorotrioside-7-O-glucoside-O-glucoside	0.829	0.000868634
BjuB015299	K14849 ribosomal RNA-processing protein 1 | (RefSeq) ribosomal RNA processing protein 1 homolog (A)	CWJP001902	C49H58O29	Kaempferol-3-O-feruloyl-sophorotrioside-7-O-glucoside-O-glucoside	-0.895	8.58427e-05
BjuB015300	--	CWJP001902	C49H58O29	Kaempferol-3-O-feruloyl-sophorotrioside-7-O-glucoside-O-glucoside	0.856	0.000384545
BjuB015304	K12639 cytochrome P450 family 724 subfamily B polypeptide 1 [EC:1.14.13.-] | (RefSeq) cytochrome P450 724B1-like (A)	CWJP001902	C49H58O29	Kaempferol-3-O-feruloyl-sophorotrioside-7-O-glucoside-O-glucoside	0.835	0.000720679
BjuB015358	K14539 large subunit GTPase 1 [EC:3.6.1.-] | (RefSeq) hypothetical protein (A)	CWJP001902	C49H58O29	Kaempferol-3-O-feruloyl-sophorotrioside-7-O-glucoside-O-glucoside	0.946	3.2753e-06
BjuB015425	K01411 nardilysin [EC:3.4.24.61] | (RefSeq) nardilysin-like (A)	CWJP001902	C49H58O29	Kaempferol-3-O-feruloyl-sophorotrioside-7-O-glucoside-O-glucoside	-0.932	9.9651e-06
BjuB015536	K15255 ATP-dependent DNA helicase PIF1 [EC:3.6.4.12] | (RefSeq) uncharacterized protein LOC110882888 (A)	CWJP001902	C49H58O29	Kaempferol-3-O-feruloyl-sophorotrioside-7-O-glucoside-O-glucoside	-0.854	0.000407143
BjuB015711	K15040 voltage-dependent anion channel protein 2 | (RefSeq) mitochondrial outer membrane protein porin 4 (A)	CWJP001902	C49H58O29	Kaempferol-3-O-feruloyl-sophorotrioside-7-O-glucoside-O-glucoside	-0.807	0.0015123
BjuB015712	K08900 mitochondrial chaperone BCS1 | (RefSeq) AAA-ATPase At5g57480 (A)	CWJP001902	C49H58O29	Kaempferol-3-O-feruloyl-sophorotrioside-7-O-glucoside-O-glucoside	-0.906	4.89886e-05
BjuB015716	K17623 pseudouridine 5'-phosphatase [EC:3.1.3.96] | (RefSeq) (DL)-glycerol-3-phosphatase 2-like (A)	CWJP001902	C49H58O29	Kaempferol-3-O-feruloyl-sophorotrioside-7-O-glucoside-O-glucoside	-0.858	0.000354902
BjuB015918	--	CWJP001902	C49H58O29	Kaempferol-3-O-feruloyl-sophorotrioside-7-O-glucoside-O-glucoside	-0.906	4.92291e-05
BjuB015919	K12598 ATP-dependent RNA helicase DOB1 [EC:3.6.4.13] | (RefSeq) DExH-box ATP-dependent RNA helicase DExH9-like (A)	CWJP001902	C49H58O29	Kaempferol-3-O-feruloyl-sophorotrioside-7-O-glucoside-O-glucoside	0.961	6.896e-07
BjuB015920	K18195 rhamnogalacturonan endolyase [EC:4.2.2.23] | (RefSeq) uncharacterized protein LOC104807150 isoform X1 (A)	CWJP001902	C49H58O29	Kaempferol-3-O-feruloyl-sophorotrioside-7-O-glucoside-O-glucoside	0.925	1.63035e-05
BjuB016047	K13342 peroxin-5 | (RefSeq) peroxisome biogenesis protein 5-like (A)	CWJP001902	C49H58O29	Kaempferol-3-O-feruloyl-sophorotrioside-7-O-glucoside-O-glucoside	0.928	1.37668e-05
BjuB016067	K05759 profilin | (RefSeq) profilin-5-like (A)	CWJP001902	C49H58O29	Kaempferol-3-O-feruloyl-sophorotrioside-7-O-glucoside-O-glucoside	-0.878	0.000175854
BjuB016479	K17679 ATP-dependent RNA helicase MSS116, mitochondrial [EC:3.6.4.13] | (RefSeq) probable DEAD-box ATP-dependent RNA helicase 48 (A)	CWJP001902	C49H58O29	Kaempferol-3-O-feruloyl-sophorotrioside-7-O-glucoside-O-glucoside	0.819	0.00112017
BjuB016523	--	CWJP001902	C49H58O29	Kaempferol-3-O-feruloyl-sophorotrioside-7-O-glucoside-O-glucoside	0.958	9.685e-07
BjuB016524	--	CWJP001902	C49H58O29	Kaempferol-3-O-feruloyl-sophorotrioside-7-O-glucoside-O-glucoside	0.909	4.15551e-05
BjuB016525	K20884 riboflavin kinase / FMN hydrolase [EC:2.7.1.26 3.1.3.102] | (RefSeq) bifunctional riboflavin kinase/FMN phosphatase (A)	CWJP001902	C49H58O29	Kaempferol-3-O-feruloyl-sophorotrioside-7-O-glucoside-O-glucoside	0.871	0.000229167
BjuB016571	K12821 pre-mRNA-processing factor 40 | (RefSeq) pre-mRNA-processing protein 40A-like (A)	CWJP001902	C49H58O29	Kaempferol-3-O-feruloyl-sophorotrioside-7-O-glucoside-O-glucoside	-0.814	0.00127813
BjuB016631	--	CWJP001902	C49H58O29	Kaempferol-3-O-feruloyl-sophorotrioside-7-O-glucoside-O-glucoside	-0.85	0.000458265
BjuB016640	K02976 small subunit ribosomal protein S26e | (RefSeq) 40S ribosomal protein S26-1-like (A)	CWJP001902	C49H58O29	Kaempferol-3-O-feruloyl-sophorotrioside-7-O-glucoside-O-glucoside	-0.918	2.50955e-05
BjuB016844	--	CWJP001902	C49H58O29	Kaempferol-3-O-feruloyl-sophorotrioside-7-O-glucoside-O-glucoside	0.849	0.000472227
BjuB016974	K08917 light-harvesting complex II chlorophyll a/b binding protein 6 | (RefSeq) chlorophyll a-b binding protein CP24 10B, chloroplastic-like (A)	CWJP001902	C49H58O29	Kaempferol-3-O-feruloyl-sophorotrioside-7-O-glucoside-O-glucoside	0.897	7.81352e-05
BjuB017064	K10840 centrin-2 | (RefSeq) calcium-binding protein KIC-like (A)	CWJP001902	C49H58O29	Kaempferol-3-O-feruloyl-sophorotrioside-7-O-glucoside-O-glucoside	-0.895	8.26028e-05
BjuB017153	K04733 interleukin-1 receptor-associated kinase 4 [EC:2.7.11.1] | (RefSeq) putative cysteine-rich receptor-like protein kinase 39 isoform X1 (A)	CWJP001902	C49H58O29	Kaempferol-3-O-feruloyl-sophorotrioside-7-O-glucoside-O-glucoside	0.876	0.000185736
BjuB017217	--	CWJP001902	C49H58O29	Kaempferol-3-O-feruloyl-sophorotrioside-7-O-glucoside-O-glucoside	0.849	0.000470702
BjuB017224	K06173 tRNA pseudouridine38-40 synthase [EC:5.4.99.12] | (RefSeq) tRNA pseudouridine synthase 1-like (A)	CWJP001902	C49H58O29	Kaempferol-3-O-feruloyl-sophorotrioside-7-O-glucoside-O-glucoside	0.949	2.5984e-06
BjuB017342	K07200 5'-AMP-activated protein kinase, regulatory gamma subunit | (RefSeq) SNF1-related protein kinase regulatory subunit gamma-1-like isoform X1 (A)	CWJP001902	C49H58O29	Kaempferol-3-O-feruloyl-sophorotrioside-7-O-glucoside-O-glucoside	0.83	0.000843736
BjuB017647	K12598 ATP-dependent RNA helicase DOB1 [EC:3.6.4.13] | (RefSeq) DExH-box ATP-dependent RNA helicase DExH9-like (A)	CWJP001902	C49H58O29	Kaempferol-3-O-feruloyl-sophorotrioside-7-O-glucoside-O-glucoside	0.96	7.224e-07
BjuB017648	K18195 rhamnogalacturonan endolyase [EC:4.2.2.23] | (RefSeq) uncharacterized protein LOC104807150 isoform X1 (A)	CWJP001902	C49H58O29	Kaempferol-3-O-feruloyl-sophorotrioside-7-O-glucoside-O-glucoside	0.945	3.5326e-06
BjuB017649	K08331 autophagy-related protein 13 | (RefSeq) hypothetical protein (A)	CWJP001902	C49H58O29	Kaempferol-3-O-feruloyl-sophorotrioside-7-O-glucoside-O-glucoside	-0.927	1.43768e-05
BjuB017834	--	CWJP001902	C49H58O29	Kaempferol-3-O-feruloyl-sophorotrioside-7-O-glucoside-O-glucoside	0.886	0.000127286
BjuB017936	K22804 structural maintenance of chromosomes protein 6 | (RefSeq) structural maintenance of chromosomes protein 6B-like (A)	CWJP001902	C49H58O29	Kaempferol-3-O-feruloyl-sophorotrioside-7-O-glucoside-O-glucoside	-0.901	6.41693e-05
BjuB017965	K03260 translation initiation factor 4G | (RefSeq) uncharacterized LOC107844414 (A)	CWJP001902	C49H58O29	Kaempferol-3-O-feruloyl-sophorotrioside-7-O-glucoside-O-glucoside	0.903	5.80791e-05
BjuB018199	K04460 serine/threonine-protein phosphatase 5 [EC:3.1.3.16] | (RefSeq) serine/threonine-protein phosphatase 7-like (A)	CWJP001902	C49H58O29	Kaempferol-3-O-feruloyl-sophorotrioside-7-O-glucoside-O-glucoside	0.879	0.000166234
BjuB018210	K04708 3-dehydrosphinganine reductase [EC:1.1.1.102] | (RefSeq) 3-dehydrosphinganine reductase TSC10A-like (A)	CWJP001902	C49H58O29	Kaempferol-3-O-feruloyl-sophorotrioside-7-O-glucoside-O-glucoside	0.966	3.293e-07
BjuB018364	K03364 cell division cycle 20-like protein 1, cofactor of APC complex | (RefSeq) protein FIZZY-RELATED 1 (A)	CWJP001902	C49H58O29	Kaempferol-3-O-feruloyl-sophorotrioside-7-O-glucoside-O-glucoside	-0.909	4.23246e-05
BjuB019118	K17686 Cu+-exporting ATPase [EC:3.6.3.54] | (RefSeq) probable copper-transporting ATPase HMA5 (A)	CWJP001902	C49H58O29	Kaempferol-3-O-feruloyl-sophorotrioside-7-O-glucoside-O-glucoside	-0.905	5.14688e-05
BjuB019128	--	CWJP001902	C49H58O29	Kaempferol-3-O-feruloyl-sophorotrioside-7-O-glucoside-O-glucoside	0.835	0.000729374
BjuB019248	K04733 interleukin-1 receptor-associated kinase 4 [EC:2.7.11.1] | (RefSeq) LOW QUALITY PROTEIN: non-functional pseudokinase ZED1 (A)	CWJP001902	C49H58O29	Kaempferol-3-O-feruloyl-sophorotrioside-7-O-glucoside-O-glucoside	-0.92	2.29013e-05
BjuB019253	K18878 BHLH transcription factor Upa20 | (RefSeq) Upa20; transcription factor bHLH137-like (A)	CWJP001902	C49H58O29	Kaempferol-3-O-feruloyl-sophorotrioside-7-O-glucoside-O-glucoside	0.882	0.000146447
BjuB019338	K00549 5-methyltetrahydropteroyltriglutamate--homocysteine methyltransferase [EC:2.1.1.14] | (RefSeq) protein QUIRKY-like (A)	CWJP001902	C49H58O29	Kaempferol-3-O-feruloyl-sophorotrioside-7-O-glucoside-O-glucoside	-0.861	0.000318387
BjuB019346	K04733 interleukin-1 receptor-associated kinase 4 [EC:2.7.11.1] | (RefSeq) probable LRR receptor-like serine/threonine-protein kinase At1g34110 (A)	CWJP001902	C49H58O29	Kaempferol-3-O-feruloyl-sophorotrioside-7-O-glucoside-O-glucoside	0.952	1.8016e-06
BjuB019386	K01772 protoporphyrin/coproporphyrin ferrochelatase [EC:4.99.1.1 4.99.1.9] | (RefSeq) transcription factor EGL1-like isoform X1 (A)	CWJP001902	C49H58O29	Kaempferol-3-O-feruloyl-sophorotrioside-7-O-glucoside-O-glucoside	-0.802	0.00168529
BjuB019448	--	CWJP001902	C49H58O29	Kaempferol-3-O-feruloyl-sophorotrioside-7-O-glucoside-O-glucoside	0.936	7.7482e-06
BjuB019472	K02940 large subunit ribosomal protein L9e | (RefSeq) 60S ribosomal protein L9-2 (A)	CWJP001902	C49H58O29	Kaempferol-3-O-feruloyl-sophorotrioside-7-O-glucoside-O-glucoside	0.893	9.19797e-05
BjuB019517	--	CWJP001902	C49H58O29	Kaempferol-3-O-feruloyl-sophorotrioside-7-O-glucoside-O-glucoside	0.96	7.963e-07
BjuB019529	K21552 methyl halide transferase [EC:2.1.1.165] | (RefSeq) probable thiol methyltransferase 2 (A)	CWJP001902	C49H58O29	Kaempferol-3-O-feruloyl-sophorotrioside-7-O-glucoside-O-glucoside	0.961	6.546e-07
BjuB019913	--	CWJP001902	C49H58O29	Kaempferol-3-O-feruloyl-sophorotrioside-7-O-glucoside-O-glucoside	-0.829	0.000847749
BjuB020068	K03844 alpha-1,2-mannosyltransferase [EC:2.4.1.131] | (RefSeq) GDP-Man:Man(3)GlcNAc(2)-PP-Dol alpha-1,2-mannosyltransferase (A)	CWJP001902	C49H58O29	Kaempferol-3-O-feruloyl-sophorotrioside-7-O-glucoside-O-glucoside	0.947	3.0618e-06
BjuB020087	K22889 trichothecene 3-O-acetyltransferase [EC:2.3.1.-] | (RefSeq) uncharacterized acetyltransferase At3g50280-like (A)	CWJP001902	C49H58O29	Kaempferol-3-O-feruloyl-sophorotrioside-7-O-glucoside-O-glucoside	0.871	0.000223266
BjuB020151	K08176 MFS transporter, PHS family, inorganic phosphate transporter | (RefSeq) inorganic phosphate transporter 1-4-like (A)	CWJP001902	C49H58O29	Kaempferol-3-O-feruloyl-sophorotrioside-7-O-glucoside-O-glucoside	0.907	4.77408e-05
BjuB020257	--	CWJP001902	C49H58O29	Kaempferol-3-O-feruloyl-sophorotrioside-7-O-glucoside-O-glucoside	0.911	3.86773e-05
BjuB020266	K17500 integrin-linked kinase-associated serine/threonine phosphatase 2C [EC:3.1.3.16] | (RefSeq) WAT1-related protein At3g18200-like (A)	CWJP001902	C49H58O29	Kaempferol-3-O-feruloyl-sophorotrioside-7-O-glucoside-O-glucoside	-0.925	1.60608e-05
BjuB020314	K00948 ribose-phosphate pyrophosphokinase [EC:2.7.6.1] | (RefSeq) ribose-phosphate pyrophosphokinase 1, chloroplastic (A)	CWJP001902	C49H58O29	Kaempferol-3-O-feruloyl-sophorotrioside-7-O-glucoside-O-glucoside	0.965	3.995e-07
BjuB020315	K01183 chitinase [EC:3.2.1.14] | (RefSeq) chitinase; endochitinase At2g43590 (A)	CWJP001902	C49H58O29	Kaempferol-3-O-feruloyl-sophorotrioside-7-O-glucoside-O-glucoside	0.849	0.000478068
BjuB020347	K13466 EIX receptor 1/2 | (RefSeq) Eix2; EIX receptor 2 (A)	CWJP001902	C49H58O29	Kaempferol-3-O-feruloyl-sophorotrioside-7-O-glucoside-O-glucoside	0.968	2.613e-07
BjuB020394	--	CWJP001902	C49H58O29	Kaempferol-3-O-feruloyl-sophorotrioside-7-O-glucoside-O-glucoside	-0.972	1.348e-07
BjuB020420	K05941 glutathione gamma-glutamylcysteinyltransferase [EC:2.3.2.15] | (RefSeq) glutathione gamma-glutamylcysteinyltransferase 1-like (A)	CWJP001902	C49H58O29	Kaempferol-3-O-feruloyl-sophorotrioside-7-O-glucoside-O-glucoside	-0.97	1.791e-07
BjuB020482	K02890 large subunit ribosomal protein L22 | (RefSeq) 50S ribosomal protein L22-like (A)	CWJP001902	C49H58O29	Kaempferol-3-O-feruloyl-sophorotrioside-7-O-glucoside-O-glucoside	0.805	0.00158562
BjuB020532	K10523 speckle-type POZ protein | (RefSeq) BTB/POZ and TAZ domain-containing protein 1-like (A)	CWJP001902	C49H58O29	Kaempferol-3-O-feruloyl-sophorotrioside-7-O-glucoside-O-glucoside	0.898	7.1641e-05
BjuB020969	K20889 probable glucuronoxylan glucuronosyltransferase IRX7 [EC2.4.1.-] | (RefSeq) probable glucuronoxylan glucuronosyltransferase IRX7 (A)	CWJP001902	C49H58O29	Kaempferol-3-O-feruloyl-sophorotrioside-7-O-glucoside-O-glucoside	0.915	2.98486e-05
BjuB021008	K16223 protein FLOWERING LOCUS T | (RefSeq) protein HEADING DATE 3A-like (A)	CWJP001902	C49H58O29	Kaempferol-3-O-feruloyl-sophorotrioside-7-O-glucoside-O-glucoside	-0.894	8.72936e-05
BjuB021726	K08202 MFS transporter, OCT family, solute carrier family 22 (organic cation transporter), member 4/5 | (RefSeq) organic cation/carnitine transporter 3-like (A)	CWJP001902	C49H58O29	Kaempferol-3-O-feruloyl-sophorotrioside-7-O-glucoside-O-glucoside	-0.866	0.000269122
BjuB021780	K01867 tryptophanyl-tRNA synthetase [EC:6.1.1.2] | (RefSeq) tryptophan--tRNA ligase, cytoplasmic-like (A)	CWJP001902	C49H58O29	Kaempferol-3-O-feruloyl-sophorotrioside-7-O-glucoside-O-glucoside	0.96	7.098e-07
BjuB021997	K11000 callose synthase [EC:2.4.1.-] | (RefSeq) callose synthase 1 (A)	CWJP001902	C49H58O29	Kaempferol-3-O-feruloyl-sophorotrioside-7-O-glucoside-O-glucoside	-0.947	3.018e-06
BjuB021998	K23222 nuclease HARBI1 [EC:3.1.-.-] | (RefSeq) uncharacterized protein LOC106308734 (A)	CWJP001902	C49H58O29	Kaempferol-3-O-feruloyl-sophorotrioside-7-O-glucoside-O-glucoside	-0.985	6e-09
BjuB022000	K19907 synaptotagmin-7 | (Kazusa) Lj4g3v1896260.1; - (A)	CWJP001902	C49H58O29	Kaempferol-3-O-feruloyl-sophorotrioside-7-O-glucoside-O-glucoside	0.926	1.4978e-05
BjuB022079	--	CWJP001902	C49H58O29	Kaempferol-3-O-feruloyl-sophorotrioside-7-O-glucoside-O-glucoside	0.959	8.461e-07
BjuB022174	--	CWJP001902	C49H58O29	Kaempferol-3-O-feruloyl-sophorotrioside-7-O-glucoside-O-glucoside	0.869	0.000242244
BjuB022249	K08908 light-harvesting complex I chlorophyll a/b binding protein 2 | (RefSeq) photosystem I chlorophyll a/b-binding protein 2, chloroplastic-like (A)	CWJP001902	C49H58O29	Kaempferol-3-O-feruloyl-sophorotrioside-7-O-glucoside-O-glucoside	0.958	9.596e-07
BjuB022278	K05605 3-hydroxyisobutyryl-CoA hydrolase [EC:3.1.2.4] | (RefSeq) 3-hydroxyisobutyryl-CoA hydrolase-like protein 1, mitochondrial (A)	CWJP001902	C49H58O29	Kaempferol-3-O-feruloyl-sophorotrioside-7-O-glucoside-O-glucoside	-0.869	0.00024477
BjuB022334	K06911 uncharacterized protein | (RefSeq) F-box/LRR-repeat protein At3g59200-like isoform X1 (A)	CWJP001902	C49H58O29	Kaempferol-3-O-feruloyl-sophorotrioside-7-O-glucoside-O-glucoside	-0.867	0.000265198
BjuB022546	--	CWJP001902	C49H58O29	Kaempferol-3-O-feruloyl-sophorotrioside-7-O-glucoside-O-glucoside	-0.883	0.000143123
BjuB022567	--	CWJP001902	C49H58O29	Kaempferol-3-O-feruloyl-sophorotrioside-7-O-glucoside-O-glucoside	-0.961	6.677e-07
BjuB022587	K13436 pto-interacting protein 1 [EC:2.7.11.1] | (RefSeq) probable receptor-like protein kinase At2g47060 (A)	CWJP001902	C49H58O29	Kaempferol-3-O-feruloyl-sophorotrioside-7-O-glucoside-O-glucoside	0.96	7.48e-07
BjuB022646	K10457 kelch-like protein 20 | (RefSeq) kelch-like protein 12 (A)	CWJP001902	C49H58O29	Kaempferol-3-O-feruloyl-sophorotrioside-7-O-glucoside-O-glucoside	-0.807	0.00149447
BjuB022686	K13024 inositol-hexakisphosphate/diphosphoinositol-pentakisphosphate 1-kinase [EC:2.7.4.24] | (RefSeq) inositol hexakisphosphate and diphosphoinositol-pentakisphosphate kinase 1-like (A)	CWJP001902	C49H58O29	Kaempferol-3-O-feruloyl-sophorotrioside-7-O-glucoside-O-glucoside	-0.941	4.9317e-06
BjuB022862	K00815 tyrosine aminotransferase [EC:2.6.1.5] | (RefSeq) tyrosine aminotransferase (A)	CWJP001902	C49H58O29	Kaempferol-3-O-feruloyl-sophorotrioside-7-O-glucoside-O-glucoside	-0.967	3.094e-07
BjuB022863	K02221 YggT family protein | (RefSeq) protein COFACTOR ASSEMBLY OF COMPLEX C SUBUNIT B CCB3, chloroplastic (A)	CWJP001902	C49H58O29	Kaempferol-3-O-feruloyl-sophorotrioside-7-O-glucoside-O-glucoside	-0.962	5.685e-07
BjuB023081	K01051 pectinesterase [EC:3.1.1.11] | (RefSeq) probable pectinesterase/pectinesterase inhibitor 35 (A)	CWJP001902	C49H58O29	Kaempferol-3-O-feruloyl-sophorotrioside-7-O-glucoside-O-glucoside	0.878	0.000176166
BjuB023082	K01051 pectinesterase [EC:3.1.1.11] | (RefSeq) probable pectinesterase/pectinesterase inhibitor 35 (A)	CWJP001902	C49H58O29	Kaempferol-3-O-feruloyl-sophorotrioside-7-O-glucoside-O-glucoside	0.826	0.000941621
BjuB023185	--	CWJP001902	C49H58O29	Kaempferol-3-O-feruloyl-sophorotrioside-7-O-glucoside-O-glucoside	0.961	6.53e-07
BjuB023186	--	CWJP001902	C49H58O29	Kaempferol-3-O-feruloyl-sophorotrioside-7-O-glucoside-O-glucoside	0.852	0.000428446
BjuB023201	K13126 polyadenylate-binding protein | (RefSeq) 30S ribosomal protein 2, chloroplastic-like (A)	CWJP001902	C49H58O29	Kaempferol-3-O-feruloyl-sophorotrioside-7-O-glucoside-O-glucoside	-0.931	1.10233e-05
BjuB023244	--	CWJP001902	C49H58O29	Kaempferol-3-O-feruloyl-sophorotrioside-7-O-glucoside-O-glucoside	-0.836	0.000707395
BjuB023369	K14293 importin subunit beta-1 | (RefSeq) importin subunit beta-1 (A)	CWJP001902	C49H58O29	Kaempferol-3-O-feruloyl-sophorotrioside-7-O-glucoside-O-glucoside	-0.848	0.000491167
BjuB023399	K05387 glutamate receptor, ionotropic, plant | (RefSeq) glutamate receptor 2.1-like (A)	CWJP001902	C49H58O29	Kaempferol-3-O-feruloyl-sophorotrioside-7-O-glucoside-O-glucoside	0.801	0.00173873
BjuB023550	K03097 casein kinase II subunit alpha [EC:2.7.11.1] | (RefSeq) casein kinase II subunit alpha-like isoform X3 (A)	CWJP001902	C49H58O29	Kaempferol-3-O-feruloyl-sophorotrioside-7-O-glucoside-O-glucoside	0.939	5.915e-06
BjuB023595	K06911 uncharacterized protein | (RefSeq) F-box/LRR-repeat protein At3g59200-like isoform X1 (A)	CWJP001902	C49H58O29	Kaempferol-3-O-feruloyl-sophorotrioside-7-O-glucoside-O-glucoside	-0.829	0.000849556
BjuB023808	K01246 DNA-3-methyladenine glycosylase I [EC:3.2.2.20] | (RefSeq) uncharacterized protein LOC106452373 (A)	CWJP001902	C49H58O29	Kaempferol-3-O-feruloyl-sophorotrioside-7-O-glucoside-O-glucoside	0.918	2.53209e-05
BjuB023943	K01913 acetate---CoA ligase [EC:6.2.1.1] | (RefSeq) acetate/butyrate--CoA ligase AAE7, peroxisomal (A)	CWJP001902	C49H58O29	Kaempferol-3-O-feruloyl-sophorotrioside-7-O-glucoside-O-glucoside	0.913	3.30222e-05
BjuB023955	K16296 serine carboxypeptidase-like clade I [EC:3.4.16.-] | (RefSeq) serine carboxypeptidase-like 17 (A)	CWJP001902	C49H58O29	Kaempferol-3-O-feruloyl-sophorotrioside-7-O-glucoside-O-glucoside	0.921	2.18321e-05
BjuB024204	K09873 aquaporin TIP | (RefSeq) aquaporin TIP4-1 (A)	CWJP001902	C49H58O29	Kaempferol-3-O-feruloyl-sophorotrioside-7-O-glucoside-O-glucoside	0.879	0.000168299
BjuB024260	K14012 UBX domain-containing protein 1 | (RefSeq) plant UBX domain-containing protein 5 (A)	CWJP001902	C49H58O29	Kaempferol-3-O-feruloyl-sophorotrioside-7-O-glucoside-O-glucoside	-0.909	4.14861e-05
BjuB024332	--	CWJP001902	C49H58O29	Kaempferol-3-O-feruloyl-sophorotrioside-7-O-glucoside-O-glucoside	0.902	6.0166e-05
BjuB024430	--	CWJP001902	C49H58O29	Kaempferol-3-O-feruloyl-sophorotrioside-7-O-glucoside-O-glucoside	-0.828	0.000871678
BjuB025172	K07466 replication factor A1 | (RefSeq) uncharacterized LOC109184354 (A)	CWJP001902	C49H58O29	Kaempferol-3-O-feruloyl-sophorotrioside-7-O-glucoside-O-glucoside	0.894	8.72804e-05
BjuB025318	K06630 14-3-3 protein epsilon | (RefSeq) 14-3-3-like protein GF14 omega (A)	CWJP001902	C49H58O29	Kaempferol-3-O-feruloyl-sophorotrioside-7-O-glucoside-O-glucoside	-0.888	0.000112637
BjuB025483	K07466 replication factor A1 | (RefSeq) replication protein A 70 kDa DNA-binding subunit C-like (A)	CWJP001902	C49H58O29	Kaempferol-3-O-feruloyl-sophorotrioside-7-O-glucoside-O-glucoside	0.961	6.491e-07
BjuB025763	K05954 protein farnesyltransferase subunit beta [EC:2.5.1.58] | (RefSeq) protein farnesyltransferase subunit beta-like (A)	CWJP001902	C49H58O29	Kaempferol-3-O-feruloyl-sophorotrioside-7-O-glucoside-O-glucoside	-0.912	3.56813e-05
BjuB025782	K04733 interleukin-1 receptor-associated kinase 4 [EC:2.7.11.1] | (RefSeq) protein kinase APK1A, chloroplastic-like (A)	CWJP001902	C49H58O29	Kaempferol-3-O-feruloyl-sophorotrioside-7-O-glucoside-O-glucoside	-0.934	8.7378e-06
BjuB025803	K13448 calcium-binding protein CML | (RefSeq) calcium-binding protein CML24 (A)	CWJP001902	C49H58O29	Kaempferol-3-O-feruloyl-sophorotrioside-7-O-glucoside-O-glucoside	-0.825	0.000956768
BjuB025813	--	CWJP001902	C49H58O29	Kaempferol-3-O-feruloyl-sophorotrioside-7-O-glucoside-O-glucoside	0.826	0.000927986
BjuB025993	K09422 transcription factor MYB, plant | (RefSeq) hypothetical protein (A)	CWJP001902	C49H58O29	Kaempferol-3-O-feruloyl-sophorotrioside-7-O-glucoside-O-glucoside	0.958	9.335e-07
BjuB026108	K14006 protein transport protein SEC23 | (RefSeq) hypothetical protein (A)	CWJP001902	C49H58O29	Kaempferol-3-O-feruloyl-sophorotrioside-7-O-glucoside-O-glucoside	-0.92	2.26085e-05
BjuB026275	--	CWJP001902	C49H58O29	Kaempferol-3-O-feruloyl-sophorotrioside-7-O-glucoside-O-glucoside	-0.802	0.00171257
BjuB026363	K08081 tropinone reductase I [EC:1.1.1.206] | (RefSeq) tropinone reductase homolog At2g29310 isoform X1 (A)	CWJP001902	C49H58O29	Kaempferol-3-O-feruloyl-sophorotrioside-7-O-glucoside-O-glucoside	0.94	5.7311e-06
BjuB026379	K00799 glutathione S-transferase [EC:2.5.1.18] | (RefSeq) glutathione S-transferase U4-like (A)	CWJP001902	C49H58O29	Kaempferol-3-O-feruloyl-sophorotrioside-7-O-glucoside-O-glucoside	-0.881	0.000153515
BjuB026471	K13691 pathogen-inducible salicylic acid glucosyltransferase [EC:2.4.1.-] | (RefSeq) UDP-glycosyltransferase 74E1-like (A)	CWJP001902	C49H58O29	Kaempferol-3-O-feruloyl-sophorotrioside-7-O-glucoside-O-glucoside	0.899	6.89986e-05
BjuB026472	K13691 pathogen-inducible salicylic acid glucosyltransferase [EC:2.4.1.-] | (RefSeq) UDP-glycosyltransferase 74F2-like (A)	CWJP001902	C49H58O29	Kaempferol-3-O-feruloyl-sophorotrioside-7-O-glucoside-O-glucoside	-0.918	2.59256e-05
BjuB026625	K19613 leucine-rich repeat protein SHOC2 | (RefSeq) hypothetical protein (A)	CWJP001902	C49H58O29	Kaempferol-3-O-feruloyl-sophorotrioside-7-O-glucoside-O-glucoside	0.928	1.30805e-05
BjuB026629	K04733 interleukin-1 receptor-associated kinase 4 [EC:2.7.11.1] | (RefSeq) protein LYK5-like (A)	CWJP001902	C49H58O29	Kaempferol-3-O-feruloyl-sophorotrioside-7-O-glucoside-O-glucoside	0.92	2.31866e-05
BjuB026677	K04077 chaperonin GroEL | (RefSeq) LOW QUALITY PROTEIN: chaperonin CPN60-like 2, mitochondrial (A)	CWJP001902	C49H58O29	Kaempferol-3-O-feruloyl-sophorotrioside-7-O-glucoside-O-glucoside	0.809	0.00143216
BjuB026687	--	CWJP001902	C49H58O29	Kaempferol-3-O-feruloyl-sophorotrioside-7-O-glucoside-O-glucoside	0.975	7.77e-08
BjuB026740	K12733 peptidyl-prolyl cis-trans isomerase-like 1 [EC:5.2.1.8] | (RefSeq) peptidyl-prolyl cis-trans isomerase CYP18-2 (A)	CWJP001902	C49H58O29	Kaempferol-3-O-feruloyl-sophorotrioside-7-O-glucoside-O-glucoside	-0.93	1.17478e-05
BjuB026741	K12733 peptidyl-prolyl cis-trans isomerase-like 1 [EC:5.2.1.8] | (RefSeq) peptidyl-prolyl cis-trans isomerase CYP18-2 (A)	CWJP001902	C49H58O29	Kaempferol-3-O-feruloyl-sophorotrioside-7-O-glucoside-O-glucoside	-0.872	0.000216149
BjuB026742	K02955 small subunit ribosomal protein S14e | (RefSeq) 40S ribosomal protein S14-2-like (A)	CWJP001902	C49H58O29	Kaempferol-3-O-feruloyl-sophorotrioside-7-O-glucoside-O-glucoside	0.935	7.9786e-06
BjuB026796	K00327 NADPH-ferrihemoprotein reductase [EC:1.6.2.4] | (RAP-DB) Os08g0243500; Similar to NADPH-cytochrome P450 oxydoreductase isoform 2. (A)	CWJP001902	C49H58O29	Kaempferol-3-O-feruloyl-sophorotrioside-7-O-glucoside-O-glucoside	0.925	1.60157e-05
BjuB026837	K03538 ribonuclease P protein subunit POP4 [EC:3.1.26.5] | (RefSeq) uncharacterized protein LOC110622320 isoform X1 (A)	CWJP001902	C49H58O29	Kaempferol-3-O-feruloyl-sophorotrioside-7-O-glucoside-O-glucoside	0.943	4.3934e-06
BjuB026891	K17964 leucine-rich PPR motif-containing protein, mitochondrial | (RefSeq) pentatricopeptide repeat-containing protein At1g63330-like (A)	CWJP001902	C49H58O29	Kaempferol-3-O-feruloyl-sophorotrioside-7-O-glucoside-O-glucoside	0.878	0.000170218
BjuB027042	--	CWJP001902	C49H58O29	Kaempferol-3-O-feruloyl-sophorotrioside-7-O-glucoside-O-glucoside	0.933	9.7156e-06
BjuB027044	K01802 peptidylprolyl isomerase [EC:5.2.1.8] | (RefSeq) peptidyl-prolyl cis-trans isomerase FKBP16-3, chloroplastic-like (A)	CWJP001902	C49H58O29	Kaempferol-3-O-feruloyl-sophorotrioside-7-O-glucoside-O-glucoside	0.938	6.2697e-06
BjuB027182	K10268 F-box and leucine-rich repeat protein 2/20 | (Kazusa) Lj0g3v0059869.1; - (A)	CWJP001902	C49H58O29	Kaempferol-3-O-feruloyl-sophorotrioside-7-O-glucoside-O-glucoside	-0.858	0.000356987
BjuB027183	K00145 N-acetyl-gamma-glutamyl-phosphate reductase [EC:1.2.1.38] | (RefSeq) phospholipase A1-IIbeta-like (A)	CWJP001902	C49H58O29	Kaempferol-3-O-feruloyl-sophorotrioside-7-O-glucoside-O-glucoside	-0.977	4.41e-08
BjuB027344	K07766 diphosphoinositol-polyphosphate diphosphatase [EC:3.6.1.52] | (RefSeq) nudix hydrolase 13, mitochondrial-like (A)	CWJP001902	C49H58O29	Kaempferol-3-O-feruloyl-sophorotrioside-7-O-glucoside-O-glucoside	0.922	2.05336e-05
BjuB027414	--	CWJP001902	C49H58O29	Kaempferol-3-O-feruloyl-sophorotrioside-7-O-glucoside-O-glucoside	0.892	9.43341e-05
BjuB027450	--	CWJP001902	C49H58O29	Kaempferol-3-O-feruloyl-sophorotrioside-7-O-glucoside-O-glucoside	0.921	2.10889e-05
BjuB027652	K01358 ATP-dependent Clp protease, protease subunit [EC:3.4.21.92] | (RefSeq) hypothetical protein (A)	CWJP001902	C49H58O29	Kaempferol-3-O-feruloyl-sophorotrioside-7-O-glucoside-O-glucoside	0.961	6.639e-07
BjuB027678	--	CWJP001902	C49H58O29	Kaempferol-3-O-feruloyl-sophorotrioside-7-O-glucoside-O-glucoside	-0.861	0.000320595
BjuB027712	K03064 26S proteasome regulatory subunit T4 | (RefSeq) 26S proteasome regulatory subunit 10B homolog A (A)	CWJP001902	C49H58O29	Kaempferol-3-O-feruloyl-sophorotrioside-7-O-glucoside-O-glucoside	-0.887	0.000121224
BjuB027874	K19761 gamma-glutamylaminecyclotransferase [EC:2.3.2.-] | (RefSeq) putative gamma-glutamylcyclotransferase At3g02910 (A)	CWJP001902	C49H58O29	Kaempferol-3-O-feruloyl-sophorotrioside-7-O-glucoside-O-glucoside	-0.866	0.00027267
BjuB028108	K08081 tropinone reductase I [EC:1.1.1.206] | (RefSeq) tropinone reductase homolog At1g07440-like (A)	CWJP001902	C49H58O29	Kaempferol-3-O-feruloyl-sophorotrioside-7-O-glucoside-O-glucoside	-0.919	2.32939e-05
BjuB028120	K08332 vacuolar protein 8 | (RefSeq) U-box domain-containing protein 14-like (A)	CWJP001902	C49H58O29	Kaempferol-3-O-feruloyl-sophorotrioside-7-O-glucoside-O-glucoside	-0.807	0.00151127
BjuB028188	--	CWJP001902	C49H58O29	Kaempferol-3-O-feruloyl-sophorotrioside-7-O-glucoside-O-glucoside	0.898	7.39395e-05
BjuB028248	K05765 cofilin | (RefSeq) uncharacterized LOC101301142 (A)	CWJP001902	C49H58O29	Kaempferol-3-O-feruloyl-sophorotrioside-7-O-glucoside-O-glucoside	0.865	0.000283397
BjuB028250	--	CWJP001902	C49H58O29	Kaempferol-3-O-feruloyl-sophorotrioside-7-O-glucoside-O-glucoside	0.83	0.000839078
BjuB028266	K09260 MADS-box transcription enhancer factor 2A | (RefSeq) agamous-like MADS-box protein AGL18 (A)	CWJP001902	C49H58O29	Kaempferol-3-O-feruloyl-sophorotrioside-7-O-glucoside-O-glucoside	0.821	0.0010692
BjuB028371	K01770 2-C-methyl-D-erythritol 2,4-cyclodiphosphate synthase [EC:4.6.1.12] | (RefSeq) 2-C-methyl-D-erythritol 2,4-cyclodiphosphate synthase, chloroplastic-like (A)	CWJP001902	C49H58O29	Kaempferol-3-O-feruloyl-sophorotrioside-7-O-glucoside-O-glucoside	0.948	2.7838e-06
BjuB028916	--	CWJP001902	C49H58O29	Kaempferol-3-O-feruloyl-sophorotrioside-7-O-glucoside-O-glucoside	-0.925	1.63631e-05
BjuB029137	K08794 calcium/calmodulin-dependent protein kinase I [EC:2.7.11.17] | (RefSeq) phosphoenolpyruvate carboxylase kinase 1 (A)	CWJP001902	C49H58O29	Kaempferol-3-O-feruloyl-sophorotrioside-7-O-glucoside-O-glucoside	0.906	4.95936e-05
BjuB029576	K20628 expansin | (RefSeq) expansin-B1 (A)	CWJP001902	C49H58O29	Kaempferol-3-O-feruloyl-sophorotrioside-7-O-glucoside-O-glucoside	0.92	2.24431e-05
BjuB029629	K20102 YTH domain-containing family protein | (RefSeq) hypothetical protein (A)	CWJP001902	C49H58O29	Kaempferol-3-O-feruloyl-sophorotrioside-7-O-glucoside-O-glucoside	0.963	5.378e-07
BjuB029741	K20363 protein transport protein YIP1 | (RefSeq) uncharacterized protein LOC111296848 isoform X1 (A)	CWJP001902	C49H58O29	Kaempferol-3-O-feruloyl-sophorotrioside-7-O-glucoside-O-glucoside	-0.976	5.51e-08
BjuB029843	K04733 interleukin-1 receptor-associated kinase 4 [EC:2.7.11.1] | (RefSeq) receptor-like protein kinase (A)	CWJP001902	C49H58O29	Kaempferol-3-O-feruloyl-sophorotrioside-7-O-glucoside-O-glucoside	-0.982	1.63e-08
BjuB030359	K01742 thebaine synthase [EC:4.2.99.24] | (RefSeq) major latex protein 149-like (A)	CWJP001902	C49H58O29	Kaempferol-3-O-feruloyl-sophorotrioside-7-O-glucoside-O-glucoside	0.929	1.2552e-05
BjuB030426	K04382 serine/threonine-protein phosphatase 2A catalytic subunit [EC:3.1.3.16] | (RefSeq) serine/threonine-protein phosphatase PP2A-5 catalytic subunit-like (A)	CWJP001902	C49H58O29	Kaempferol-3-O-feruloyl-sophorotrioside-7-O-glucoside-O-glucoside	-0.956	1.221e-06
BjuB030427	K04460 serine/threonine-protein phosphatase 5 [EC:3.1.3.16] | (RefSeq) zinc finger BED domain-containing protein RICESLEEPER 2-like isoform X1 (A)	CWJP001902	C49H58O29	Kaempferol-3-O-feruloyl-sophorotrioside-7-O-glucoside-O-glucoside	0.842	0.000594208
BjuB030438	--	CWJP001902	C49H58O29	Kaempferol-3-O-feruloyl-sophorotrioside-7-O-glucoside-O-glucoside	0.904	5.46276e-05
BjuB030520	K04733 interleukin-1 receptor-associated kinase 4 [EC:2.7.11.1] | (RefSeq) LEAF RUST 10 DISEASE-RESISTANCE LOCUS RECEPTOR-LIKE PROTEIN KINASE-like 2.5 (A)	CWJP001902	C49H58O29	Kaempferol-3-O-feruloyl-sophorotrioside-7-O-glucoside-O-glucoside	0.938	6.4232e-06
BjuB030735	K12400 AP-4 complex subunit epsilon-1 | (RefSeq) hypothetical protein (A)	CWJP001902	C49H58O29	Kaempferol-3-O-feruloyl-sophorotrioside-7-O-glucoside-O-glucoside	0.893	9.12064e-05
BjuB030745	--	CWJP001902	C49H58O29	Kaempferol-3-O-feruloyl-sophorotrioside-7-O-glucoside-O-glucoside	0.825	0.000945397
BjuB030881	K14638 solute carrier family 15 (peptide/histidine transporter), member 3/4 | (RefSeq) protein NRT1/ PTR FAMILY 7.3 (A)	CWJP001902	C49H58O29	Kaempferol-3-O-feruloyl-sophorotrioside-7-O-glucoside-O-glucoside	-0.855	0.000389475
BjuB030883	K17353 tetraspanin-18 | (RefSeq) tobamovirus multiplication protein 2A-like (A)	CWJP001902	C49H58O29	Kaempferol-3-O-feruloyl-sophorotrioside-7-O-glucoside-O-glucoside	0.921	2.09755e-05
BjuB031003	--	CWJP001902	C49H58O29	Kaempferol-3-O-feruloyl-sophorotrioside-7-O-glucoside-O-glucoside	-0.828	0.0008876
BjuB031004	K22369 epoxide hydrolase 4 [EC:3.3.-.-] | (RefSeq) uncharacterized protein LOC104235966 (A)	CWJP001902	C49H58O29	Kaempferol-3-O-feruloyl-sophorotrioside-7-O-glucoside-O-glucoside	0.851	0.000440911
BjuB031005	--	CWJP001902	C49H58O29	Kaempferol-3-O-feruloyl-sophorotrioside-7-O-glucoside-O-glucoside	-0.864	0.000294594
BjuB031011	K09286 EREBP-like factor | (RefSeq) LOW QUALITY PROTEIN: ethylene-responsive transcription factor ERF071-like (A)	CWJP001902	C49H58O29	Kaempferol-3-O-feruloyl-sophorotrioside-7-O-glucoside-O-glucoside	-0.924	1.74906e-05
BjuB031014	K11982 E3 ubiquitin-protein ligase RNF115/126 [EC:2.3.2.27] | (RefSeq) RING-H2 finger protein ATL3-like (A)	CWJP001902	C49H58O29	Kaempferol-3-O-feruloyl-sophorotrioside-7-O-glucoside-O-glucoside	-0.881	0.000155753
BjuB031028	--	CWJP001902	C49H58O29	Kaempferol-3-O-feruloyl-sophorotrioside-7-O-glucoside-O-glucoside	0.874	0.000202592
BjuB031288	K08472 mlo protein | (RefSeq) MLO-like protein 14 (A)	CWJP001902	C49H58O29	Kaempferol-3-O-feruloyl-sophorotrioside-7-O-glucoside-O-glucoside	-0.962	5.598e-07
BjuB031298	K14638 solute carrier family 15 (peptide/histidine transporter), member 3/4 | (RefSeq) hypothetical protein (A)	CWJP001902	C49H58O29	Kaempferol-3-O-feruloyl-sophorotrioside-7-O-glucoside-O-glucoside	-0.841	0.000608025
BjuB031381	--	CWJP001902	C49H58O29	Kaempferol-3-O-feruloyl-sophorotrioside-7-O-glucoside-O-glucoside	0.818	0.00113574
BjuB031427	--	CWJP001902	C49H58O29	Kaempferol-3-O-feruloyl-sophorotrioside-7-O-glucoside-O-glucoside	0.917	2.76724e-05
BjuB031949	K14484 auxin-responsive protein IAA | (RefSeq) auxin-responsive protein IAA2 (A)	CWJP001902	C49H58O29	Kaempferol-3-O-feruloyl-sophorotrioside-7-O-glucoside-O-glucoside	0.861	0.000319186
BjuB032244	K12355 coniferyl-aldehyde dehydrogenase [EC:1.2.1.68] | (RefSeq) aldehyde dehydrogenase family 2 member C4 (A)	CWJP001902	C49H58O29	Kaempferol-3-O-feruloyl-sophorotrioside-7-O-glucoside-O-glucoside	0.934	9.0334e-06
BjuB032258	K01742 thebaine synthase [EC:4.2.99.24] | (RefSeq) major latex protein 149-like (A)	CWJP001902	C49H58O29	Kaempferol-3-O-feruloyl-sophorotrioside-7-O-glucoside-O-glucoside	0.868	0.000251017
BjuB032291	K14484 auxin-responsive protein IAA | (RefSeq) IAA5; indole-3-acetic acid inducible 5 (A)	CWJP001902	C49H58O29	Kaempferol-3-O-feruloyl-sophorotrioside-7-O-glucoside-O-glucoside	0.907	4.71693e-05
BjuB032878	K02898 large subunit ribosomal protein L26e | (RefSeq) 60S ribosomal protein L26-1 (A)	CWJP001902	C49H58O29	Kaempferol-3-O-feruloyl-sophorotrioside-7-O-glucoside-O-glucoside	-0.912	3.59254e-05
BjuB033035	K08818 cell division cycle 2-like [EC:2.7.11.22] | (RefSeq) cyclin-dependent kinase G-2-like (A)	CWJP001902	C49H58O29	Kaempferol-3-O-feruloyl-sophorotrioside-7-O-glucoside-O-glucoside	0.814	0.00128187
BjuB033200	K13422 transcription factor MYC2 | (RefSeq) transcription factor MYC2-like (A)	CWJP001902	C49H58O29	Kaempferol-3-O-feruloyl-sophorotrioside-7-O-glucoside-O-glucoside	0.974	9.07e-08
BjuB033225	K20181 vacuolar protein sorting-associated protein 18 | (RefSeq) vacuolar protein sorting-associated protein 18 homolog isoform X1 (A)	CWJP001902	C49H58O29	Kaempferol-3-O-feruloyl-sophorotrioside-7-O-glucoside-O-glucoside	0.937	7.2428e-06
BjuB033322	K09510 DnaJ homolog subfamily B member 4 | (RefSeq) dnaJ homolog subfamily B member 1 (A)	CWJP001902	C49H58O29	Kaempferol-3-O-feruloyl-sophorotrioside-7-O-glucoside-O-glucoside	0.948	2.8502e-06
BjuB033375	K16315 serine/threonine-protein kinase haspin [EC:2.7.11.1] | (RefSeq) serine/threonine-protein kinase haspin isoform X1 (A)	CWJP001902	C49H58O29	Kaempferol-3-O-feruloyl-sophorotrioside-7-O-glucoside-O-glucoside	-0.88	0.000161744
BjuB033376	K00036 glucose-6-phosphate 1-dehydrogenase [EC:1.1.1.49 1.1.1.363] | (RefSeq) G6PD4; glucose-6-phosphate dehydrogenase 4 (A)	CWJP001902	C49H58O29	Kaempferol-3-O-feruloyl-sophorotrioside-7-O-glucoside-O-glucoside	-0.931	1.06532e-05
BjuB033850	--	CWJP001902	C49H58O29	Kaempferol-3-O-feruloyl-sophorotrioside-7-O-glucoside-O-glucoside	-0.922	2.00524e-05
BjuB033978	K10738 DNA helicase MCM9 [EC:3.6.4.12] | (RefSeq) probable DNA helicase MCM9 (A)	CWJP001902	C49H58O29	Kaempferol-3-O-feruloyl-sophorotrioside-7-O-glucoside-O-glucoside	0.964	4.332e-07
BjuB034003	K06911 uncharacterized protein | (RefSeq) F-box/LRR-repeat protein At3g59200-like isoform X1 (A)	CWJP001902	C49H58O29	Kaempferol-3-O-feruloyl-sophorotrioside-7-O-glucoside-O-glucoside	-0.902	5.97342e-05
BjuB034147	K08597 sentrin-specific protease 8 [EC:3.4.22.68] | (RefSeq) NEDD8-specific protease 1 (A)	CWJP001902	C49H58O29	Kaempferol-3-O-feruloyl-sophorotrioside-7-O-glucoside-O-glucoside	0.894	8.70671e-05
BjuB034795	--	CWJP001902	C49H58O29	Kaempferol-3-O-feruloyl-sophorotrioside-7-O-glucoside-O-glucoside	0.866	0.000268775
BjuB034950	K07374 tubulin alpha | (RefSeq) tubulin alpha-2 chain isoform X1 (A)	CWJP001902	C49H58O29	Kaempferol-3-O-feruloyl-sophorotrioside-7-O-glucoside-O-glucoside	0.88	0.000157299
BjuB035094	K15272 solute carrier family 35 (UDP-sugar transporter), member A1/2/3 | (RefSeq) CMP-sialic acid transporter 4 (A)	CWJP001902	C49H58O29	Kaempferol-3-O-feruloyl-sophorotrioside-7-O-glucoside-O-glucoside	0.958	9.261e-07
BjuB035138	K14536 ribosome assembly protein 1 [EC:3.6.5.-] | (RefSeq) uncharacterized protein LOC8057224 (A)	CWJP001902	C49H58O29	Kaempferol-3-O-feruloyl-sophorotrioside-7-O-glucoside-O-glucoside	-0.954	1.544e-06
BjuB035263	K01535 H+-transporting ATPase [EC:7.1.2.1] | (RefSeq) ATPase 1, plasma membrane-type (A)	CWJP001902	C49H58O29	Kaempferol-3-O-feruloyl-sophorotrioside-7-O-glucoside-O-glucoside	-0.874	0.000200765
BjuB035337	K04733 interleukin-1 receptor-associated kinase 4 [EC:2.7.11.1] | (RefSeq) putative cysteine-rich receptor-like protein kinase 39 isoform X1 (A)	CWJP001902	C49H58O29	Kaempferol-3-O-feruloyl-sophorotrioside-7-O-glucoside-O-glucoside	-0.914	3.22498e-05
BjuB035963	K07456 DNA mismatch repair protein MutS2 | (RefSeq) uncharacterized protein LOC110766748 (A)	CWJP001902	C49H58O29	Kaempferol-3-O-feruloyl-sophorotrioside-7-O-glucoside-O-glucoside	-0.831	0.00082113
BjuB036226	K00236 succinate dehydrogenase (ubiquinone) cytochrome b560 subunit | (RefSeq) succinate dehydrogenase subunit 3-1, mitochondrial-like isoform X1 (A)	CWJP001902	C49H58O29	Kaempferol-3-O-feruloyl-sophorotrioside-7-O-glucoside-O-glucoside	-0.94	5.5356e-06
BjuB036282	--	CWJP001902	C49H58O29	Kaempferol-3-O-feruloyl-sophorotrioside-7-O-glucoside-O-glucoside	0.916	2.93288e-05
BjuB036761	K00033 6-phosphogluconate dehydrogenase [EC:1.1.1.44 1.1.1.343] | (RefSeq) 6-phosphogluconate dehydrogenase, decarboxylating 3 (A)	CWJP001902	C49H58O29	Kaempferol-3-O-feruloyl-sophorotrioside-7-O-glucoside-O-glucoside	0.971	1.545e-07
BjuB036814	--	CWJP001902	C49H58O29	Kaempferol-3-O-feruloyl-sophorotrioside-7-O-glucoside-O-glucoside	0.922	1.98011e-05
BjuB036962	K00939 adenylate kinase [EC:2.7.4.3] | (RefSeq) hypothetical protein (A)	CWJP001902	C49H58O29	Kaempferol-3-O-feruloyl-sophorotrioside-7-O-glucoside-O-glucoside	0.942	4.564e-06
BjuB037060	--	CWJP001902	C49H58O29	Kaempferol-3-O-feruloyl-sophorotrioside-7-O-glucoside-O-glucoside	0.852	0.000429203
BjuB037098	K03456 serine/threonine-protein phosphatase 2A regulatory subunit A | (RefSeq) serine/threonine-protein phosphatase 2A 65 kDa regulatory subunit A beta isoform (A)	CWJP001902	C49H58O29	Kaempferol-3-O-feruloyl-sophorotrioside-7-O-glucoside-O-glucoside	0.932	1.03839e-05
BjuB037570	K20843 hydroxyproline O-galactosyltransferase 2/3/4/5/6 [EC:2.4.1.-] | (RefSeq) hypothetical protein (A)	CWJP001902	C49H58O29	Kaempferol-3-O-feruloyl-sophorotrioside-7-O-glucoside-O-glucoside	0.933	9.7078e-06
BjuB037581	K04733 interleukin-1 receptor-associated kinase 4 [EC:2.7.11.1] | (RefSeq) LRR receptor kinase SERK2 (A)	CWJP001902	C49H58O29	Kaempferol-3-O-feruloyl-sophorotrioside-7-O-glucoside-O-glucoside	-0.929	1.25266e-05
BjuB037609	K19613 leucine-rich repeat protein SHOC2 | (RefSeq) probable WRKY transcription factor 19 (A)	CWJP001902	C49H58O29	Kaempferol-3-O-feruloyl-sophorotrioside-7-O-glucoside-O-glucoside	-0.821	0.00105021
BjuB037638	--	CWJP001902	C49H58O29	Kaempferol-3-O-feruloyl-sophorotrioside-7-O-glucoside-O-glucoside	-0.946	3.3619e-06
BjuB037644	K08869 aarF domain-containing kinase | (RefSeq) predicted protein (A)	CWJP001902	C49H58O29	Kaempferol-3-O-feruloyl-sophorotrioside-7-O-glucoside-O-glucoside	0.916	2.93219e-05
BjuB037646	K09338 homeobox-leucine zipper protein | (RefSeq) homeobox-leucine zipper protein HAT1 (A)	CWJP001902	C49H58O29	Kaempferol-3-O-feruloyl-sophorotrioside-7-O-glucoside-O-glucoside	0.803	0.00164764
BjuB037683	--	CWJP001902	C49H58O29	Kaempferol-3-O-feruloyl-sophorotrioside-7-O-glucoside-O-glucoside	-0.929	1.28894e-05
BjuB037882	K18696 glycerophosphodiester phosphodiesterase [EC:3.1.4.46] | (RefSeq) glycerophosphodiester phosphodiesterase GDPD2-like (A)	CWJP001902	C49H58O29	Kaempferol-3-O-feruloyl-sophorotrioside-7-O-glucoside-O-glucoside	0.826	0.00092227
BjuB038105	K14402 cleavage and polyadenylation specificity factor subunit 2 | (RefSeq) cleavage and polyadenylation specificity factor subunit 2 (A)	CWJP001902	C49H58O29	Kaempferol-3-O-feruloyl-sophorotrioside-7-O-glucoside-O-glucoside	0.893	9.15921e-05
BjuB038428	K09419 heat shock transcription factor, other eukaryote | (RefSeq) heat stress transcription factor B-1-like (A)	CWJP001902	C49H58O29	Kaempferol-3-O-feruloyl-sophorotrioside-7-O-glucoside-O-glucoside	0.916	2.83798e-05
BjuB038480	K15405 midchain alkane hydroxylase | (RefSeq) alkane hydroxylase MAH1 (A)	CWJP001902	C49H58O29	Kaempferol-3-O-feruloyl-sophorotrioside-7-O-glucoside-O-glucoside	-0.862	0.000306571
BjuB038602	K03695 ATP-dependent Clp protease ATP-binding subunit ClpB | (RefSeq) chaperone protein ClpB1-like (A)	CWJP001902	C49H58O29	Kaempferol-3-O-feruloyl-sophorotrioside-7-O-glucoside-O-glucoside	0.884	0.000133212
BjuB038758	--	CWJP001902	C49H58O29	Kaempferol-3-O-feruloyl-sophorotrioside-7-O-glucoside-O-glucoside	0.933	9.5704e-06
BjuB038767	K15188 cyclin T | (RefSeq) cyclin-T1-5-like (A)	CWJP001902	C49H58O29	Kaempferol-3-O-feruloyl-sophorotrioside-7-O-glucoside-O-glucoside	-0.92	2.22665e-05
BjuB038771	K10251 17beta-estradiol 17-dehydrogenase / very-long-chain 3-oxoacyl-CoA reductase [EC:1.1.1.62 1.1.1.330] | (RefSeq) very-long-chain 3-oxoacyl-CoA reductase-like protein At1g24470 (A)	CWJP001902	C49H58O29	Kaempferol-3-O-feruloyl-sophorotrioside-7-O-glucoside-O-glucoside	-0.843	0.000580545
BjuB038772	K20478 golgin subfamily B member 1 | (RefSeq) golgin subfamily B member 1-like isoform X1 (A)	CWJP001902	C49H58O29	Kaempferol-3-O-feruloyl-sophorotrioside-7-O-glucoside-O-glucoside	0.948	2.6692e-06
BjuB038773	K20471 coatomer subunit delta | (RefSeq) coatomer subunit delta-1-like (A)	CWJP001902	C49H58O29	Kaempferol-3-O-feruloyl-sophorotrioside-7-O-glucoside-O-glucoside	0.912	3.5067e-05
BjuB038803	K06174 ATP-binding cassette, sub-family E, member 1 | (RefSeq) ABC transporter E family member 1-like (A)	CWJP001902	C49H58O29	Kaempferol-3-O-feruloyl-sophorotrioside-7-O-glucoside-O-glucoside	-0.869	0.000242979
BjuB039046	K02870 large subunit ribosomal protein L12e | (RefSeq) 60S ribosomal protein L12-3 (A)	CWJP001902	C49H58O29	Kaempferol-3-O-feruloyl-sophorotrioside-7-O-glucoside-O-glucoside	0.902	5.87989e-05
BjuB039442	K00111 glycerol-3-phosphate dehydrogenase [EC:1.1.5.3] | (RefSeq) glycerol-3-phosphate dehydrogenase SDP6, mitochondrial-like (A)	CWJP001902	C49H58O29	Kaempferol-3-O-feruloyl-sophorotrioside-7-O-glucoside-O-glucoside	0.828	0.000890609
BjuB039443	K06111 exocyst complex component 4 | (RefSeq) exocyst complex component SEC8-like isoform X1 (A)	CWJP001902	C49H58O29	Kaempferol-3-O-feruloyl-sophorotrioside-7-O-glucoside-O-glucoside	0.938	6.6979e-06
BjuB039529	K05542 tRNA-dihydrouridine synthase 1 [EC:1.3.1.88] | (RefSeq) tRNA-dihydrouridine(16/17) synthase [NAD(P)(+)]-like (A)	CWJP001902	C49H58O29	Kaempferol-3-O-feruloyl-sophorotrioside-7-O-glucoside-O-glucoside	0.9	6.75768e-05
BjuB039535	K15333 tRNA guanosine-2'-O-methyltransferase [EC:2.1.1.34] | (RefSeq) uncharacterized protein LOC104224633 (A)	CWJP001902	C49H58O29	Kaempferol-3-O-feruloyl-sophorotrioside-7-O-glucoside-O-glucoside	-0.822	0.00104698
BjuB039546	K21994 LOB domain-containing protein 18 | (RefSeq) LOB domain-containing protein 19-like (A)	CWJP001902	C49H58O29	Kaempferol-3-O-feruloyl-sophorotrioside-7-O-glucoside-O-glucoside	0.945	3.7083e-06
BjuB039853	--	CWJP001902	C49H58O29	Kaempferol-3-O-feruloyl-sophorotrioside-7-O-glucoside-O-glucoside	0.931	1.11174e-05
BjuB039876	K01875 seryl-tRNA synthetase [EC:6.1.1.11] | (RefSeq) serine--tRNA ligase, cytoplasmic (A)	CWJP001902	C49H58O29	Kaempferol-3-O-feruloyl-sophorotrioside-7-O-glucoside-O-glucoside	-0.848	0.000494047
BjuB039881	K03142 transcription initiation factor TFIIH subunit 2 | (RefSeq) general transcription factor IIH subunit 2 (A)	CWJP001902	C49H58O29	Kaempferol-3-O-feruloyl-sophorotrioside-7-O-glucoside-O-glucoside	0.954	1.498e-06
BjuB039894	K11420 euchromatic histone-lysine N-methyltransferase [EC:2.1.1.43] | (RefSeq) hypothetical protein (A)	CWJP001902	C49H58O29	Kaempferol-3-O-feruloyl-sophorotrioside-7-O-glucoside-O-glucoside	-0.956	1.2707e-06
BjuB039895	K02960 small subunit ribosomal protein S16e | (RefSeq) uncharacterized protein LOC110817833 (A)	CWJP001902	C49H58O29	Kaempferol-3-O-feruloyl-sophorotrioside-7-O-glucoside-O-glucoside	-0.945	3.6773e-06
BjuB039899	--	CWJP001902	C49H58O29	Kaempferol-3-O-feruloyl-sophorotrioside-7-O-glucoside-O-glucoside	-0.825	0.000966275
BjuB039903	K01527 nascent polypeptide-associated complex subunit beta | (RefSeq) nascent polypeptide-associated complex subunit beta-like (A)	CWJP001902	C49H58O29	Kaempferol-3-O-feruloyl-sophorotrioside-7-O-glucoside-O-glucoside	0.965	3.745e-07
BjuB039937	K01674 carbonic anhydrase [EC:4.2.1.1] | (RefSeq) alpha carbonic anhydrase 3 (A)	CWJP001902	C49H58O29	Kaempferol-3-O-feruloyl-sophorotrioside-7-O-glucoside-O-glucoside	-0.967	2.896e-07
BjuB040040	--	CWJP001902	C49H58O29	Kaempferol-3-O-feruloyl-sophorotrioside-7-O-glucoside-O-glucoside	-0.962	5.598e-07
BjuB040048	K14085 aldehyde dehydrogenase family 7 member A1 [EC:1.2.1.31 1.2.1.8 1.2.1.3] | (RefSeq) aldehyde dehydrogenase family 7 member A1 (A)	CWJP001902	C49H58O29	Kaempferol-3-O-feruloyl-sophorotrioside-7-O-glucoside-O-glucoside	0.8	0.00176391
BjuB040218	K17500 integrin-linked kinase-associated serine/threonine phosphatase 2C [EC:3.1.3.16] | (RefSeq) WAT1-related protein At3g18200 isoform X1 (A)	CWJP001902	C49H58O29	Kaempferol-3-O-feruloyl-sophorotrioside-7-O-glucoside-O-glucoside	0.92	2.25851e-05
BjuB040228	--	CWJP001902	C49H58O29	Kaempferol-3-O-feruloyl-sophorotrioside-7-O-glucoside-O-glucoside	0.957	1.1294e-06
BjuB040288	K03143 transcription initiation factor TFIIH subunit 3 | (RefSeq) RNA polymerase II transcription factor B subunit 4 (A)	CWJP001902	C49H58O29	Kaempferol-3-O-feruloyl-sophorotrioside-7-O-glucoside-O-glucoside	-0.95	2.3664e-06
BjuB040289	K01810 glucose-6-phosphate isomerase [EC:5.3.1.9] | (RefSeq) glucose-6-phosphate isomerase 1, chloroplastic-like (A)	CWJP001902	C49H58O29	Kaempferol-3-O-feruloyl-sophorotrioside-7-O-glucoside-O-glucoside	0.98	2.68e-08
BjuB040335	--	CWJP001902	C49H58O29	Kaempferol-3-O-feruloyl-sophorotrioside-7-O-glucoside-O-glucoside	0.977	4.99e-08
BjuB040393	K23344 DDRGK domain-containing protein 1 | (RefSeq) COBRA-like protein 10 (A)	CWJP001902	C49H58O29	Kaempferol-3-O-feruloyl-sophorotrioside-7-O-glucoside-O-glucoside	-0.818	0.00113509
BjuB040448	--	CWJP001902	C49H58O29	Kaempferol-3-O-feruloyl-sophorotrioside-7-O-glucoside-O-glucoside	0.921	2.12473e-05
BjuB040454	K15119 solute carrier family 25, member 39/40 | (RefSeq) mitochondrial carrier protein MTM1-like (A)	CWJP001902	C49H58O29	Kaempferol-3-O-feruloyl-sophorotrioside-7-O-glucoside-O-glucoside	0.881	0.00015646
BjuB040468	--	CWJP001902	C49H58O29	Kaempferol-3-O-feruloyl-sophorotrioside-7-O-glucoside-O-glucoside	-0.902	5.96415e-05
BjuB040620	K05768 gelsolin | (RefSeq) villin-4-like (A)	CWJP001902	C49H58O29	Kaempferol-3-O-feruloyl-sophorotrioside-7-O-glucoside-O-glucoside	-0.818	0.00115014
BjuB040684	K16569 gamma-tubulin complex component 2 | (RefSeq) gamma-tubulin complex component 2 (A)	CWJP001902	C49H58O29	Kaempferol-3-O-feruloyl-sophorotrioside-7-O-glucoside-O-glucoside	0.975	7.18e-08
BjuB040768	K14441 ribosomal protein S12 methylthiotransferase [EC:2.8.4.4] | (RefSeq) Ribosomal protein S12 methylthiotransferase RimO (A)	CWJP001902	C49H58O29	Kaempferol-3-O-feruloyl-sophorotrioside-7-O-glucoside-O-glucoside	0.963	5.061e-07
BjuB040776	K14863 ribosome biogenesis protein YTM1 | (RefSeq) ribosome biogenesis protein wdr12 (A)	CWJP001902	C49H58O29	Kaempferol-3-O-feruloyl-sophorotrioside-7-O-glucoside-O-glucoside	0.92	2.1916e-05
BjuB040994	K01510 apyrase [EC:3.6.1.5] | (RefSeq) probable apyrase 6 isoform X1 (A)	CWJP001902	C49H58O29	Kaempferol-3-O-feruloyl-sophorotrioside-7-O-glucoside-O-glucoside	-0.869	0.000242579
BjuB041023	K12471 epsin | (RefSeq) clathrin interactor EPSIN 2-like (A)	CWJP001902	C49H58O29	Kaempferol-3-O-feruloyl-sophorotrioside-7-O-glucoside-O-glucoside	0.848	0.000497774
BjuB041079	K11855 ubiquitin carboxyl-terminal hydrolase 36/42 [EC:3.4.19.12] | (RefSeq) ubiquitin carboxyl-terminal hydrolase 23 (A)	CWJP001902	C49H58O29	Kaempferol-3-O-feruloyl-sophorotrioside-7-O-glucoside-O-glucoside	0.801	0.00175359
BjuB041148	--	CWJP001902	C49H58O29	Kaempferol-3-O-feruloyl-sophorotrioside-7-O-glucoside-O-glucoside	0.914	3.17898e-05
BjuB041301	K09419 heat shock transcription factor, other eukaryote | (RefSeq) heat stress transcription factor A-2 (A)	CWJP001902	C49H58O29	Kaempferol-3-O-feruloyl-sophorotrioside-7-O-glucoside-O-glucoside	-0.948	2.7983e-06
BjuB041306	--	CWJP001902	C49H58O29	Kaempferol-3-O-feruloyl-sophorotrioside-7-O-glucoside-O-glucoside	-0.934	8.8895e-06
BjuB041506	K14709 solute carrier family 39 (zinc transporter), member 1/2/3 | (RefSeq) zinc transporter 2-like (A)	CWJP001902	C49H58O29	Kaempferol-3-O-feruloyl-sophorotrioside-7-O-glucoside-O-glucoside	0.964	4.312e-07
BjuB041609	--	CWJP001902	C49H58O29	Kaempferol-3-O-feruloyl-sophorotrioside-7-O-glucoside-O-glucoside	0.962	5.689e-07
BjuB041612	K21026 acetylajmaline esterase [EC:3.1.1.80] | (RefSeq) GDSL esterase/lipase At5g45910-like (A)	CWJP001902	C49H58O29	Kaempferol-3-O-feruloyl-sophorotrioside-7-O-glucoside-O-glucoside	-0.898	7.23649e-05
BjuB041665	--	CWJP001902	C49H58O29	Kaempferol-3-O-feruloyl-sophorotrioside-7-O-glucoside-O-glucoside	0.937	7.0983e-06
BjuB041695	--	CWJP001902	C49H58O29	Kaempferol-3-O-feruloyl-sophorotrioside-7-O-glucoside-O-glucoside	-0.817	0.00118711
BjuB041880	K04733 interleukin-1 receptor-associated kinase 4 [EC:2.7.11.1] | (RefSeq) probable LRR receptor-like serine/threonine-protein kinase At1g34110 (A)	CWJP001902	C49H58O29	Kaempferol-3-O-feruloyl-sophorotrioside-7-O-glucoside-O-glucoside	0.91	3.93923e-05
BjuB041890	K09481 protein transport protein SEC61 subunit beta | (RefSeq) protein transport protein Sec61 subunit beta (A)	CWJP001902	C49H58O29	Kaempferol-3-O-feruloyl-sophorotrioside-7-O-glucoside-O-glucoside	-0.897	7.81197e-05
BjuB041906	--	CWJP001902	C49H58O29	Kaempferol-3-O-feruloyl-sophorotrioside-7-O-glucoside-O-glucoside	-0.808	0.00146855
BjuB041907	K08333 phosphoinositide-3-kinase, regulatory subunit 4 [EC:2.7.11.1] | (RefSeq) putative serine/threonine-protein kinase vps15 (A)	CWJP001902	C49H58O29	Kaempferol-3-O-feruloyl-sophorotrioside-7-O-glucoside-O-glucoside	0.88	0.000159819
BjuB041991	K00083 cinnamyl-alcohol dehydrogenase [EC:1.1.1.195] | (RefSeq) cinnamyl alcohol dehydrogenase 7-like (A)	CWJP001902	C49H58O29	Kaempferol-3-O-feruloyl-sophorotrioside-7-O-glucoside-O-glucoside	0.816	0.00119488
BjuB042028	K13448 calcium-binding protein CML | (RefSeq) probable calcium-binding protein CML35 (A)	CWJP001902	C49H58O29	Kaempferol-3-O-feruloyl-sophorotrioside-7-O-glucoside-O-glucoside	-0.867	0.000259608
BjuB042079	--	CWJP001902	C49H58O29	Kaempferol-3-O-feruloyl-sophorotrioside-7-O-glucoside-O-glucoside	0.843	0.000576267
BjuB042125	K14496 abscisic acid receptor PYR/PYL family | (RefSeq) abscisic acid receptor PYL6-like isoform X2 (A)	CWJP001902	C49H58O29	Kaempferol-3-O-feruloyl-sophorotrioside-7-O-glucoside-O-glucoside	-0.809	0.00143487
BjuB042202	K19613 leucine-rich repeat protein SHOC2 | (RefSeq) hypothetical protein (A)	CWJP001902	C49H58O29	Kaempferol-3-O-feruloyl-sophorotrioside-7-O-glucoside-O-glucoside	-0.9	6.52745e-05
BjuB042210	K06995 uncharacterized protein | (RefSeq) uncharacterized protein LOC106771078 (A)	CWJP001902	C49H58O29	Kaempferol-3-O-feruloyl-sophorotrioside-7-O-glucoside-O-glucoside	-0.929	1.28132e-05
BjuB042224	--	CWJP001902	C49H58O29	Kaempferol-3-O-feruloyl-sophorotrioside-7-O-glucoside-O-glucoside	-0.917	2.75227e-05
BjuB042301	K19589 release factor glutamine methyltransferase [EC:2.1.1.297] | (RefSeq) hemK methyltransferase family member 2-like (A)	CWJP001902	C49H58O29	Kaempferol-3-O-feruloyl-sophorotrioside-7-O-glucoside-O-glucoside	-0.864	0.00029015
BjuB042315	K18470 Rho GTPase-activating protein 1 | (RefSeq) protein GDAP2 homolog (A)	CWJP001902	C49H58O29	Kaempferol-3-O-feruloyl-sophorotrioside-7-O-glucoside-O-glucoside	0.903	5.69345e-05
BjuB042319	K12867 pre-mRNA-splicing factor SYF1 | (RefSeq) hypothetical protein (A)	CWJP001902	C49H58O29	Kaempferol-3-O-feruloyl-sophorotrioside-7-O-glucoside-O-glucoside	-0.962	5.696e-07
BjuB042348	K13963 serpin B | (RefSeq) uncharacterized protein LOC111242705 (A)	CWJP001902	C49H58O29	Kaempferol-3-O-feruloyl-sophorotrioside-7-O-glucoside-O-glucoside	-0.964	4.39e-07
BjuB042362	K03065 26S proteasome regulatory subunit T5 | (RefSeq) 26S proteasome regulatory subunit 6A homolog (A)	CWJP001902	C49H58O29	Kaempferol-3-O-feruloyl-sophorotrioside-7-O-glucoside-O-glucoside	0.962	6.118e-07
BjuB042363	--	CWJP001902	C49H58O29	Kaempferol-3-O-feruloyl-sophorotrioside-7-O-glucoside-O-glucoside	-0.946	3.1936e-06
BjuB042387	K10664 E3 ubiquitin-protein ligase ATL6/9/15/31/42/55 [EC:2.3.2.27] | (RefSeq) E3 ubiquitin-protein ligase ATL6 (A)	CWJP001902	C49H58O29	Kaempferol-3-O-feruloyl-sophorotrioside-7-O-glucoside-O-glucoside	-0.932	1.00886e-05
BjuB042474	K01092 myo-inositol-1(or 4)-monophosphatase [EC:3.1.3.25] | (RefSeq) phosphatase IMPL1, chloroplastic (A)	CWJP001902	C49H58O29	Kaempferol-3-O-feruloyl-sophorotrioside-7-O-glucoside-O-glucoside	-0.966	3.185e-07
BjuB042575	K23222 nuclease HARBI1 [EC:3.1.-.-] | (RefSeq) uncharacterized LOC103842099 (A)	CWJP001902	C49H58O29	Kaempferol-3-O-feruloyl-sophorotrioside-7-O-glucoside-O-glucoside	-0.855	0.000389704
BjuB042642	K15378 solute carrier family 45, member 1/2/4 | (RefSeq) sucrose transport protein SUC4 (A)	CWJP001902	C49H58O29	Kaempferol-3-O-feruloyl-sophorotrioside-7-O-glucoside-O-glucoside	0.821	0.001064
BjuB042714	K00889 1-phosphatidylinositol-4-phosphate 5-kinase [EC:2.7.1.68] | (RefSeq) phosphatidylinositol 4-phosphate 5-kinase 7 (A)	CWJP001902	C49H58O29	Kaempferol-3-O-feruloyl-sophorotrioside-7-O-glucoside-O-glucoside	-0.951	2.0334e-06
BjuB043211	K20559 dihydrocamalexate/camalexin synthase [EC:1.14.19.52] | (RefSeq) hypothetical protein (A)	CWJP001902	C49H58O29	Kaempferol-3-O-feruloyl-sophorotrioside-7-O-glucoside-O-glucoside	0.921	2.133e-05
BjuB043225	K00134 glyceraldehyde 3-phosphate dehydrogenase [EC:1.2.1.12] | (RefSeq) glyceraldehyde-3-phosphate dehydrogenase, cytosolic (A)	CWJP001902	C49H58O29	Kaempferol-3-O-feruloyl-sophorotrioside-7-O-glucoside-O-glucoside	0.956	1.2494e-06
BjuB043227	K20599 NB-LRR protein SUMM2 | (RefSeq) probable disease resistance protein At1g12280 (A)	CWJP001902	C49H58O29	Kaempferol-3-O-feruloyl-sophorotrioside-7-O-glucoside-O-glucoside	0.956	1.1646e-06
BjuB043228	K19613 leucine-rich repeat protein SHOC2 | (RefSeq) probable disease resistance protein At5g66910 (A)	CWJP001902	C49H58O29	Kaempferol-3-O-feruloyl-sophorotrioside-7-O-glucoside-O-glucoside	0.962	5.507e-07
BjuB043379	K01054 acylglycerol lipase [EC:3.1.1.23] | (RefSeq) uncharacterized protein LOC106361998 (A)	CWJP001902	C49H58O29	Kaempferol-3-O-feruloyl-sophorotrioside-7-O-glucoside-O-glucoside	0.918	2.52624e-05
BjuB043628	K18195 rhamnogalacturonan endolyase [EC:4.2.2.23] | (RefSeq) probable rhamnogalacturonate lyase B (A)	CWJP001902	C49H58O29	Kaempferol-3-O-feruloyl-sophorotrioside-7-O-glucoside-O-glucoside	0.964	4.289e-07
BjuB043796	--	CWJP001902	C49H58O29	Kaempferol-3-O-feruloyl-sophorotrioside-7-O-glucoside-O-glucoside	-0.885	0.000132605
BjuB043870	K06316 oligosaccharide translocation protein RFT1 | (RefSeq) protein RFT1 homolog isoform X1 (A)	CWJP001902	C49H58O29	Kaempferol-3-O-feruloyl-sophorotrioside-7-O-glucoside-O-glucoside	-0.821	0.00105853
BjuB043871	K23222 nuclease HARBI1 [EC:3.1.-.-] | (RefSeq) uncharacterized LOC103842099 (A)	CWJP001902	C49H58O29	Kaempferol-3-O-feruloyl-sophorotrioside-7-O-glucoside-O-glucoside	-0.816	0.00121981
BjuB043917	K12447 UDP-sugar pyrophosphorylase [EC:2.7.7.64] | (RefSeq) uncharacterized protein LOC104808371 (A)	CWJP001902	C49H58O29	Kaempferol-3-O-feruloyl-sophorotrioside-7-O-glucoside-O-glucoside	-0.903	5.66768e-05
BjuB044001	K00454 lipoxygenase [EC:1.13.11.12] | (RefSeq) lipoxygenase 6, chloroplastic-like (A)	CWJP001902	C49H58O29	Kaempferol-3-O-feruloyl-sophorotrioside-7-O-glucoside-O-glucoside	0.936	7.3702e-06
BjuB044602	K04733 interleukin-1 receptor-associated kinase 4 [EC:2.7.11.1] | (RefSeq) receptor-like protein kinase HERK 1 (A)	CWJP001902	C49H58O29	Kaempferol-3-O-feruloyl-sophorotrioside-7-O-glucoside-O-glucoside	0.928	1.33676e-05
BjuB044658	K14503 brassinosteroid resistant 1/2 | (RefSeq) protein BRASSINAZOLE-RESISTANT 1-like (A)	CWJP001902	C49H58O29	Kaempferol-3-O-feruloyl-sophorotrioside-7-O-glucoside-O-glucoside	0.842	0.000594793
BjuB044681	--	CWJP001902	C49H58O29	Kaempferol-3-O-feruloyl-sophorotrioside-7-O-glucoside-O-glucoside	-0.902	5.9901e-05
BjuB044720	K08832 serine/threonine-protein kinase SRPK3 [EC:2.7.11.1] | (RefSeq) uncharacterized protein LOC109003607 (A)	CWJP001902	C49H58O29	Kaempferol-3-O-feruloyl-sophorotrioside-7-O-glucoside-O-glucoside	0.891	0.000102601
BjuB044722	K15032 mTERF domain-containing protein, mitochondrial | (RefSeq) transcription termination factor MTERF6, chloroplastic/mitochondrial (A)	CWJP001902	C49H58O29	Kaempferol-3-O-feruloyl-sophorotrioside-7-O-glucoside-O-glucoside	0.825	0.000961088
BjuB044737	K07300 Ca2+:H+ antiporter | (RefSeq) vacuolar cation/proton exchanger 3-like (A)	CWJP001902	C49H58O29	Kaempferol-3-O-feruloyl-sophorotrioside-7-O-glucoside-O-glucoside	0.906	4.94549e-05
BjuB044744	K12382 saposin | (RefSeq) prosaposin-like (A)	CWJP001902	C49H58O29	Kaempferol-3-O-feruloyl-sophorotrioside-7-O-glucoside-O-glucoside	0.89	0.000103294
BjuB044872	K04733 interleukin-1 receptor-associated kinase 4 [EC:2.7.11.1] | (RefSeq) cysteine-rich receptor-like protein kinase 8 isoform X1 (A)	CWJP001902	C49H58O29	Kaempferol-3-O-feruloyl-sophorotrioside-7-O-glucoside-O-glucoside	0.889	0.000110525
BjuB044887	--	CWJP001902	C49H58O29	Kaempferol-3-O-feruloyl-sophorotrioside-7-O-glucoside-O-glucoside	-0.8	0.00177862
BjuB044985	K04460 serine/threonine-protein phosphatase 5 [EC:3.1.3.16] | (RefSeq) zinc finger BED domain-containing protein RICESLEEPER 2-like isoform X1 (A)	CWJP001902	C49H58O29	Kaempferol-3-O-feruloyl-sophorotrioside-7-O-glucoside-O-glucoside	-0.93	1.21385e-05
BjuB044986	K21484 benzoate/salicylate 1-O-methyltransferase [EC:2.1.1.273 2.1.1.274] | (RefSeq) uncharacterized protein LOC106315356 (A)	CWJP001902	C49H58O29	Kaempferol-3-O-feruloyl-sophorotrioside-7-O-glucoside-O-glucoside	0.963	5.035e-07
BjuB044987	K03063 26S proteasome regulatory subunit T3 | (RefSeq) 26S protease regulatory subunit 6B homolog (A)	CWJP001902	C49H58O29	Kaempferol-3-O-feruloyl-sophorotrioside-7-O-glucoside-O-glucoside	0.844	0.000563215
BjuB045118	--	CWJP001902	C49H58O29	Kaempferol-3-O-feruloyl-sophorotrioside-7-O-glucoside-O-glucoside	-0.93	1.20112e-05
BjuB045120	--	CWJP001902	C49H58O29	Kaempferol-3-O-feruloyl-sophorotrioside-7-O-glucoside-O-glucoside	0.961	6.296e-07
BjuB045141	--	CWJP001902	C49H58O29	Kaempferol-3-O-feruloyl-sophorotrioside-7-O-glucoside-O-glucoside	-0.955	1.2901e-06
BjuB045154	K11666 INO80 complex subunit B | (RefSeq) INO80 complex subunit B-like (A)	CWJP001902	C49H58O29	Kaempferol-3-O-feruloyl-sophorotrioside-7-O-glucoside-O-glucoside	0.935	8.0088e-06
BjuB045195	K09872 aquaporin PIP | (RefSeq) aquaporin PIP2-7 (A)	CWJP001902	C49H58O29	Kaempferol-3-O-feruloyl-sophorotrioside-7-O-glucoside-O-glucoside	0.945	3.5688e-06
BjuB045217	K14488 SAUR family protein | (RefSeq) auxin-induced protein 15A-like (A)	CWJP001902	C49H58O29	Kaempferol-3-O-feruloyl-sophorotrioside-7-O-glucoside-O-glucoside	0.804	0.00162464
BjuB045304	--	CWJP001902	C49H58O29	Kaempferol-3-O-feruloyl-sophorotrioside-7-O-glucoside-O-glucoside	0.839	0.000642119
BjuB045413	K07466 replication factor A1 | (RefSeq) uncharacterized protein LOC106302349 (A)	CWJP001902	C49H58O29	Kaempferol-3-O-feruloyl-sophorotrioside-7-O-glucoside-O-glucoside	-0.97	1.956e-07
BjuB045414	K07466 replication factor A1 | (RefSeq) uncharacterized protein LOC106302349 (A)	CWJP001902	C49H58O29	Kaempferol-3-O-feruloyl-sophorotrioside-7-O-glucoside-O-glucoside	-0.957	1.0459e-06
BjuB045525	K07517 Delta3-Delta2-enoyl-CoA isomerase [EC:5.3.3.8] | (RefSeq) uncharacterized protein LOC18427060 (A)	CWJP001902	C49H58O29	Kaempferol-3-O-feruloyl-sophorotrioside-7-O-glucoside-O-glucoside	0.896	7.98689e-05
BjuB045543	--	CWJP001902	C49H58O29	Kaempferol-3-O-feruloyl-sophorotrioside-7-O-glucoside-O-glucoside	-0.873	0.000209913
BjuB045877	K22156 protein Jade-3 | (RefSeq) BRCA1-associated RING domain protein 1-like (A)	CWJP001902	C49H58O29	Kaempferol-3-O-feruloyl-sophorotrioside-7-O-glucoside-O-glucoside	-0.933	9.5255e-06
BjuB045902	--	CWJP001902	C49H58O29	Kaempferol-3-O-feruloyl-sophorotrioside-7-O-glucoside-O-glucoside	0.943	4.392e-06
BjuB045930	K17800 LETM1 and EF-hand domain-containing protein 1, mitochondrial | (RefSeq) uncharacterized protein LOC110886575 (A)	CWJP001902	C49H58O29	Kaempferol-3-O-feruloyl-sophorotrioside-7-O-glucoside-O-glucoside	-0.905	5.14282e-05
BjuB045931	K18328 lariat debranching enzyme [EC:3.1.-.-] | (RefSeq) lariat debranching enzyme-like (A)	CWJP001902	C49H58O29	Kaempferol-3-O-feruloyl-sophorotrioside-7-O-glucoside-O-glucoside	0.938	6.4067e-06
BjuB046075	K10398 kinesin family member 11 | (RefSeq) hypothetical protein (A)	CWJP001902	C49H58O29	Kaempferol-3-O-feruloyl-sophorotrioside-7-O-glucoside-O-glucoside	0.933	9.5909e-06
BjuB046211	K01728 pectate lyase [EC:4.2.2.2] | (RefSeq) probable pectate lyase 13 (A)	CWJP001902	C49H58O29	Kaempferol-3-O-feruloyl-sophorotrioside-7-O-glucoside-O-glucoside	0.901	6.35978e-05
BjuB046240	K06184 ATP-binding cassette, subfamily F, member 1 | (RefSeq) ABC transporter F family member 4 (A)	CWJP001902	C49H58O29	Kaempferol-3-O-feruloyl-sophorotrioside-7-O-glucoside-O-glucoside	0.964	4.329e-07
BjuB046290	K09562 hsp70-interacting protein | (RefSeq) hsp70-binding protein 1 (A)	CWJP001902	C49H58O29	Kaempferol-3-O-feruloyl-sophorotrioside-7-O-glucoside-O-glucoside	0.85	0.000459347
BjuB046309	--	CWJP001902	C49H58O29	Kaempferol-3-O-feruloyl-sophorotrioside-7-O-glucoside-O-glucoside	-0.974	8.89e-08
BjuB046355	--	CWJP001902	C49H58O29	Kaempferol-3-O-feruloyl-sophorotrioside-7-O-glucoside-O-glucoside	0.951	1.9964e-06
BjuB046356	K03386 peroxiredoxin (alkyl hydroperoxide reductase subunit C) [EC:1.11.1.15] | (RefSeq) Thioredoxin superfamily protein (A)	CWJP001902	C49H58O29	Kaempferol-3-O-feruloyl-sophorotrioside-7-O-glucoside-O-glucoside	-0.95	2.3031e-06
BjuB046429	K05765 cofilin | (RefSeq) actin-depolymerizing factor 6 (A)	CWJP001902	C49H58O29	Kaempferol-3-O-feruloyl-sophorotrioside-7-O-glucoside-O-glucoside	-0.813	0.00129777
BjuB046502	K19882 O-palmitoleoyl-L-serine hydrolase [EC:3.1.1.98] | (RefSeq) pectin acetylesterase 3-like (A)	CWJP001902	C49H58O29	Kaempferol-3-O-feruloyl-sophorotrioside-7-O-glucoside-O-glucoside	0.941	5.2463e-06
BjuB046574	--	CWJP001902	C49H58O29	Kaempferol-3-O-feruloyl-sophorotrioside-7-O-glucoside-O-glucoside	0.961	6.428e-07
BjuB046575	K12447 UDP-sugar pyrophosphorylase [EC:2.7.7.64] | (RefSeq) uncharacterized protein LOC104808371 (A)	CWJP001902	C49H58O29	Kaempferol-3-O-feruloyl-sophorotrioside-7-O-glucoside-O-glucoside	0.897	7.61336e-05
BjuB046787	K10357 myosin V | (RefSeq) myosin-1-like isoform X1 (A)	CWJP001902	C49H58O29	Kaempferol-3-O-feruloyl-sophorotrioside-7-O-glucoside-O-glucoside	0.943	4.347e-06
BjuB046795	K22128 piezo-type mechanosensitive ion channel component 1/2 | (RefSeq) piezo-type mechanosensitive ion channel homolog (A)	CWJP001902	C49H58O29	Kaempferol-3-O-feruloyl-sophorotrioside-7-O-glucoside-O-glucoside	-0.971	1.469e-07
BjuB046796	K14549 U3 small nucleolar RNA-associated protein 15 | (RefSeq) hypothetical protein (A)	CWJP001902	C49H58O29	Kaempferol-3-O-feruloyl-sophorotrioside-7-O-glucoside-O-glucoside	-0.945	3.6696e-06
BjuB046798	K08669 HtrA serine peptidase 2 [EC:3.4.21.108] | (RefSeq) putative protease Do-like 14 (A)	CWJP001902	C49H58O29	Kaempferol-3-O-feruloyl-sophorotrioside-7-O-glucoside-O-glucoside	-0.918	2.59995e-05
BjuB046799	--	CWJP001902	C49H58O29	Kaempferol-3-O-feruloyl-sophorotrioside-7-O-glucoside-O-glucoside	0.966	3.54e-07
BjuB046864	K23048 RING finger protein unkempt | (RefSeq) zinc finger CCCH domain-containing protein 43-like isoform X1 (A)	CWJP001902	C49H58O29	Kaempferol-3-O-feruloyl-sophorotrioside-7-O-glucoside-O-glucoside	0.965	4.166e-07
BjuB046873	K18881 D-lactate dehydratase [EC:4.2.1.130] | (RefSeq) protein DJ-1 homolog D (A)	CWJP001902	C49H58O29	Kaempferol-3-O-feruloyl-sophorotrioside-7-O-glucoside-O-glucoside	0.892	9.7063e-05
BjuB047313	K01583 arginine decarboxylase [EC:4.1.1.19] | (RefSeq) arginine decarboxylase 2 (A)	CWJP001902	C49H58O29	Kaempferol-3-O-feruloyl-sophorotrioside-7-O-glucoside-O-glucoside	-0.856	0.000376561
BjuB047337	K13111 WD40 repeat-containing protein SMU1 | (RefSeq) suppressor of mec-8 and unc-52 protein homolog 1 (A)	CWJP001902	C49H58O29	Kaempferol-3-O-feruloyl-sophorotrioside-7-O-glucoside-O-glucoside	-0.926	1.58724e-05
BjuB047551	K03165 DNA topoisomerase III [EC:5.99.1.2] | (RefSeq) DNA topoisomerase 3-alpha (A)	CWJP001902	C49H58O29	Kaempferol-3-O-feruloyl-sophorotrioside-7-O-glucoside-O-glucoside	0.96	7.915e-07
BjuB047552	K03165 DNA topoisomerase III [EC:5.99.1.2] | (RefSeq) DNA topoisomerase 3-alpha (A)	CWJP001902	C49H58O29	Kaempferol-3-O-feruloyl-sophorotrioside-7-O-glucoside-O-glucoside	0.927	1.4113e-05
BjuB047987	--	CWJP001902	C49H58O29	Kaempferol-3-O-feruloyl-sophorotrioside-7-O-glucoside-O-glucoside	0.957	1.0588e-06
BjuB047990	K12131 pseudo-response regulator 3 | (RefSeq) two-component response regulator-like APRR3 (A)	CWJP001902	C49H58O29	Kaempferol-3-O-feruloyl-sophorotrioside-7-O-glucoside-O-glucoside	0.825	0.000967947
BjuB048040	K15892 farnesol kinase [EC:2.7.1.216] | (RefSeq) farnesol kinase, chloroplastic (A)	CWJP001902	C49H58O29	Kaempferol-3-O-feruloyl-sophorotrioside-7-O-glucoside-O-glucoside	0.859	0.000348376
BjuB048195	K00784 ribonuclease Z [EC:3.1.26.11] | (RefSeq) tRNase Z TRZ2, chloroplastic (A)	CWJP001902	C49H58O29	Kaempferol-3-O-feruloyl-sophorotrioside-7-O-glucoside-O-glucoside	0.934	8.5707e-06
BjuB048231	--	CWJP001902	C49H58O29	Kaempferol-3-O-feruloyl-sophorotrioside-7-O-glucoside-O-glucoside	0.811	0.00136536
BjuB048233	K00993 ethanolaminephosphotransferase [EC:2.7.8.1] | (RefSeq) uncharacterized protein LOC106453259 (A)	CWJP001902	C49H58O29	Kaempferol-3-O-feruloyl-sophorotrioside-7-O-glucoside-O-glucoside	-0.84	0.000620685
BjuB048313	K04569 copper chaperone for superoxide dismutase | (RefSeq) copper chaperone for superoxide dismutase, chloroplastic/cytosolic-like (A)	CWJP001902	C49H58O29	Kaempferol-3-O-feruloyl-sophorotrioside-7-O-glucoside-O-glucoside	-0.937	7.2046e-06
BjuB048349	K20599 NB-LRR protein SUMM2 | (RefSeq) probable disease resistance protein At1g12280 isoform X1 (A)	CWJP001902	C49H58O29	Kaempferol-3-O-feruloyl-sophorotrioside-7-O-glucoside-O-glucoside	0.972	1.195e-07
BjuB048752	K14976 thebaine 6-O-demethylase [EC:1.14.11.31] | (RefSeq) thebaine 6-O-demethylase (A)	CWJP001902	C49H58O29	Kaempferol-3-O-feruloyl-sophorotrioside-7-O-glucoside-O-glucoside	-0.895	8.57198e-05
BjuB048753	K05658 ATP-binding cassette, subfamily B (MDR/TAP), member 1 [EC:7.6.2.2] | (RefSeq) uncharacterized protein LOC111781709 (A)	CWJP001902	C49H58O29	Kaempferol-3-O-feruloyl-sophorotrioside-7-O-glucoside-O-glucoside	-0.917	2.73358e-05
BjuB048836	K17756 long-chain-alcohol oxidase [EC:1.1.3.20] | (RefSeq) long-chain-alcohol oxidase FAO4B-like (A)	CWJP001902	C49H58O29	Kaempferol-3-O-feruloyl-sophorotrioside-7-O-glucoside-O-glucoside	0.933	9.6352e-06
BjuB048848	--	CWJP001902	C49H58O29	Kaempferol-3-O-feruloyl-sophorotrioside-7-O-glucoside-O-glucoside	0.965	4.019e-07
BjuB048863	K03255 protein TIF31 | (RefSeq) protein TSS (A)	CWJP001902	C49H58O29	Kaempferol-3-O-feruloyl-sophorotrioside-7-O-glucoside-O-glucoside	0.839	0.000654302
BjuB048900	K13459 disease resistance protein RPS2 | (RefSeq) disease resistance protein At4g27190-like (A)	CWJP001902	C49H58O29	Kaempferol-3-O-feruloyl-sophorotrioside-7-O-glucoside-O-glucoside	-0.916	2.80465e-05
BjuB048903	K23344 DDRGK domain-containing protein 1 | (RefSeq) hypothetical protein (A)	CWJP001902	C49H58O29	Kaempferol-3-O-feruloyl-sophorotrioside-7-O-glucoside-O-glucoside	0.94	5.5954e-06
BjuB049055	K20183 Vam6/Vps39-like protein vacuolar protein sorting-associated protein 39 | (RefSeq) vam6/Vps39-like protein (A)	CWJP001902	C49H58O29	Kaempferol-3-O-feruloyl-sophorotrioside-7-O-glucoside-O-glucoside	0.827	0.000901934
BjuO000015	K20599 NB-LRR protein SUMM2 | (RefSeq) probable disease resistance protein At1g12280 isoform X1 (A)	CWJP001902	C49H58O29	Kaempferol-3-O-feruloyl-sophorotrioside-7-O-glucoside-O-glucoside	-0.913	3.43809e-05
BjuO000055	--	CWJP001902	C49H58O29	Kaempferol-3-O-feruloyl-sophorotrioside-7-O-glucoside-O-glucoside	-0.974	8.49e-08
BjuO000080	K07466 replication factor A1 | (RefSeq) replication protein A 70 kDa DNA-binding subunit C-like (A)	CWJP001902	C49H58O29	Kaempferol-3-O-feruloyl-sophorotrioside-7-O-glucoside-O-glucoside	0.963	4.838e-07
BjuO000300	K16225 probable WRKY transcription factor 52 | (RefSeq) disease resistance protein RRS1 (A)	CWJP001902	C49H58O29	Kaempferol-3-O-feruloyl-sophorotrioside-7-O-glucoside-O-glucoside	0.963	5.327e-07
BjuO000325	K16226 disease resistance protein RPS4 | (RefSeq) hypothetical protein (A)	CWJP001902	C49H58O29	Kaempferol-3-O-feruloyl-sophorotrioside-7-O-glucoside-O-glucoside	0.962	5.795e-07
BjuO000552	K04733 interleukin-1 receptor-associated kinase 4 [EC:2.7.11.1] | (RefSeq) LEAF RUST 10 DISEASE-RESISTANCE LOCUS RECEPTOR-LIKE PROTEIN KINASE-like 2.7 isoform X1 (A)	CWJP001902	C49H58O29	Kaempferol-3-O-feruloyl-sophorotrioside-7-O-glucoside-O-glucoside	-0.929	1.25971e-05
BjuO000948	K02960 small subunit ribosomal protein S16e | (RefSeq) 40S ribosomal protein S16-3-like (A)	CWJP001902	C49H58O29	Kaempferol-3-O-feruloyl-sophorotrioside-7-O-glucoside-O-glucoside	0.882	0.000147285
BjuO000975	K00873 pyruvate kinase [EC:2.7.1.40] | (RefSeq) pyruvate kinase, cytosolic isozyme (A)	CWJP001902	C49H58O29	Kaempferol-3-O-feruloyl-sophorotrioside-7-O-glucoside-O-glucoside	-0.833	0.000759906
BjuO000977	K06890 uncharacterized protein | (RefSeq) BI1-like protein (A)	CWJP001902	C49H58O29	Kaempferol-3-O-feruloyl-sophorotrioside-7-O-glucoside-O-glucoside	-0.821	0.00106019
BjuO001265	K20168 TBC1 domain family member 15 | (RefSeq) TBC1 domain family member 15-like isoform X1 (A)	CWJP001902	C49H58O29	Kaempferol-3-O-feruloyl-sophorotrioside-7-O-glucoside-O-glucoside	-0.86	0.000331689
BjuO001449	K03787 5'-nucleotidase [EC:3.1.3.5] | (RefSeq) 5'-nucleotidase SurE (A)	CWJP001902	C49H58O29	Kaempferol-3-O-feruloyl-sophorotrioside-7-O-glucoside-O-glucoside	-0.892	9.82472e-05
BjuO001451	K13420 LRR receptor-like serine/threonine-protein kinase FLS2 [EC:2.7.11.1] | (RefSeq) CLV2L2-2; hypothetical protein (A)	CWJP001902	C49H58O29	Kaempferol-3-O-feruloyl-sophorotrioside-7-O-glucoside-O-glucoside	-0.822	0.00104127
BjuO001620	K11324 DNA methyltransferase 1-associated protein 1 | (RefSeq) SWR1-complex protein 4-like (A)	CWJP001902	C49H58O29	Kaempferol-3-O-feruloyl-sophorotrioside-7-O-glucoside-O-glucoside	0.932	1.00991e-05
BjuO001644	K01968 3-methylcrotonyl-CoA carboxylase alpha subunit [EC:6.4.1.4] | (RefSeq) methylcrotonoyl-CoA carboxylase subunit alpha, mitochondrial (A)	CWJP001902	C49H58O29	Kaempferol-3-O-feruloyl-sophorotrioside-7-O-glucoside-O-glucoside	0.854	0.000403159
BjuO002149	K22991 WD repeat-containing protein 45 | (RefSeq) autophagy-related protein 18a-like (A)	CWJP001902	C49H58O29	Kaempferol-3-O-feruloyl-sophorotrioside-7-O-glucoside-O-glucoside	0.919	2.45223e-05
BjuO002164	K04460 serine/threonine-protein phosphatase 5 [EC:3.1.3.16] | (RefSeq) zinc finger BED domain-containing protein RICESLEEPER 2-like isoform X1 (A)	CWJP001902	C49H58O29	Kaempferol-3-O-feruloyl-sophorotrioside-7-O-glucoside-O-glucoside	0.874	0.000204488
BjuO002248	--	CWJP001902	C49H58O29	Kaempferol-3-O-feruloyl-sophorotrioside-7-O-glucoside-O-glucoside	0.861	0.000317503
BjuO002703	--	CWJP001902	C49H58O29	Kaempferol-3-O-feruloyl-sophorotrioside-7-O-glucoside-O-glucoside	0.807	0.0015279
BjuO002751	K01866 tyrosyl-tRNA synthetase [EC:6.1.1.1] | (RefSeq) tyrosine--tRNA ligase 2, cytoplasmic (A)	CWJP001902	C49H58O29	Kaempferol-3-O-feruloyl-sophorotrioside-7-O-glucoside-O-glucoside	-0.929	1.29849e-05
BjuO002913	K08726 soluble epoxide hydrolase / lipid-phosphate phosphatase [EC:3.3.2.10 3.1.3.76] | (RefSeq) LOW QUALITY PROTEIN: bifunctional epoxide hydrolase 2 (A)	CWJP001902	C49H58O29	Kaempferol-3-O-feruloyl-sophorotrioside-7-O-glucoside-O-glucoside	0.893	9.3391e-05
BjuO003265	K03575 A/G-specific adenine glycosylase [EC:3.2.2.-] | (RefSeq) hypothetical protein (A)	CWJP001902	C49H58O29	Kaempferol-3-O-feruloyl-sophorotrioside-7-O-glucoside-O-glucoside	-0.912	3.49224e-05
BjuO004159	K01051 pectinesterase [EC:3.1.1.11] | (RefSeq) probable pectinesterase/pectinesterase inhibitor 61 (A)	CWJP001902	C49H58O29	Kaempferol-3-O-feruloyl-sophorotrioside-7-O-glucoside-O-glucoside	-0.804	0.00160589
BjuO004171	--	CWJP001902	C49H58O29	Kaempferol-3-O-feruloyl-sophorotrioside-7-O-glucoside-O-glucoside	0.918	2.58132e-05
BjuO004193	--	CWJP001902	C49H58O29	Kaempferol-3-O-feruloyl-sophorotrioside-7-O-glucoside-O-glucoside	0.935	8.4803e-06
BjuO004234	--	CWJP001902	C49H58O29	Kaempferol-3-O-feruloyl-sophorotrioside-7-O-glucoside-O-glucoside	0.956	1.2678e-06
BjuO004307	K16280 E3 ubiquitin-protein ligase RGLG [EC:2.3.2.27] | (RefSeq) E3 ubiquitin-protein ligase RGLG1-like isoform X2 (A)	CWJP001902	C49H58O29	Kaempferol-3-O-feruloyl-sophorotrioside-7-O-glucoside-O-glucoside	0.804	0.00164102
BjuO004444	K15198 transcription factor TFIIIB component B'' | (RefSeq) transcription factor TFIIIB component B''-like isoform X1 (A)	CWJP001902	C49H58O29	Kaempferol-3-O-feruloyl-sophorotrioside-7-O-glucoside-O-glucoside	-0.981	1.82e-08
BjuO004693	K04733 interleukin-1 receptor-associated kinase 4 [EC:2.7.11.1] | (RefSeq) putative L-type lectin-domain containing receptor kinase I.10 (A)	CWJP001902	C49H58O29	Kaempferol-3-O-feruloyl-sophorotrioside-7-O-glucoside-O-glucoside	0.948	2.8171e-06
BjuO004745	--	CWJP001902	C49H58O29	Kaempferol-3-O-feruloyl-sophorotrioside-7-O-glucoside-O-glucoside	-0.959	8.901e-07
BjuO004791	K02358 elongation factor Tu | (RefSeq) elongation factor Tu, chloroplastic-like (A)	CWJP001902	C49H58O29	Kaempferol-3-O-feruloyl-sophorotrioside-7-O-glucoside-O-glucoside	0.882	0.000147302
BjuO004883	K20783 arabinosyltransferase [EC:2.4.2.-] | (RefSeq) arabinosyltransferase RRA3-like (A)	CWJP001902	C49H58O29	Kaempferol-3-O-feruloyl-sophorotrioside-7-O-glucoside-O-glucoside	0.818	0.00116024
BjuO004905	K02889 large subunit ribosomal protein L21e | (RefSeq) 60S ribosomal protein L21-1-like (A)	CWJP001902	C49H58O29	Kaempferol-3-O-feruloyl-sophorotrioside-7-O-glucoside-O-glucoside	-0.929	1.2524e-05
BjuO004920	K00826 branched-chain amino acid aminotransferase [EC:2.6.1.42] | (RefSeq) branched-chain-amino-acid aminotransferase 1, mitochondrial-like (A)	CWJP001902	C49H58O29	Kaempferol-3-O-feruloyl-sophorotrioside-7-O-glucoside-O-glucoside	-0.894	8.62482e-05
BjuO004926	K12236 transcriptional repressor NF-X1 | (RefSeq) NF-X1-type zinc finger protein NFXL1-like (A)	CWJP001902	C49H58O29	Kaempferol-3-O-feruloyl-sophorotrioside-7-O-glucoside-O-glucoside	-0.951	1.967e-06
BjuO004939	K08819 cyclin-dependent kinase 12/13 [EC:2.7.11.22 2.7.11.23] | (RefSeq) uncharacterized LOC101495256 (A)	CWJP001902	C49H58O29	Kaempferol-3-O-feruloyl-sophorotrioside-7-O-glucoside-O-glucoside	0.926	1.51366e-05
BjuO004962	K09285 AP2-like factor, ANT lineage | (RefSeq) AP2-like ethylene-responsive transcription factor At2g41710 isoform X1 (A)	CWJP001902	C49H58O29	Kaempferol-3-O-feruloyl-sophorotrioside-7-O-glucoside-O-glucoside	-0.897	7.54235e-05
BjuO005363	K00327 NADPH-ferrihemoprotein reductase [EC:1.6.2.4] | (RAP-DB) Os08g0243500; Similar to NADPH-cytochrome P450 oxydoreductase isoform 2. (A)	CWJP001902	C49H58O29	Kaempferol-3-O-feruloyl-sophorotrioside-7-O-glucoside-O-glucoside	-0.928	1.33063e-05
BjuO005752	K18626 trichohyalin | (RefSeq) protein INVOLVED IN DE NOVO 2-like isoform X1 (A)	CWJP001902	C49H58O29	Kaempferol-3-O-feruloyl-sophorotrioside-7-O-glucoside-O-glucoside	0.897	7.55554e-05
BjuO006081	K05016 chloride channel 7 | (RefSeq) putative chloride channel-like protein CLC-g (A)	CWJP001902	C49H58O29	Kaempferol-3-O-feruloyl-sophorotrioside-7-O-glucoside-O-glucoside	-0.948	2.7645e-06
BjuO006167	K18195 rhamnogalacturonan endolyase [EC:4.2.2.23] | (RefSeq) uncharacterized protein LOC104807150 isoform X1 (A)	CWJP001902	C49H58O29	Kaempferol-3-O-feruloyl-sophorotrioside-7-O-glucoside-O-glucoside	0.961	6.721e-07
BjuO006253	--	CWJP001902	C49H58O29	Kaempferol-3-O-feruloyl-sophorotrioside-7-O-glucoside-O-glucoside	0.965	3.935e-07
BjuO006266	K04733 interleukin-1 receptor-associated kinase 4 [EC:2.7.11.1] | (RefSeq) probable leucine-rich repeat receptor-like protein kinase At5g49770 (A)	CWJP001902	C49H58O29	Kaempferol-3-O-feruloyl-sophorotrioside-7-O-glucoside-O-glucoside	0.873	0.000211329
BjuO006291	K20599 NB-LRR protein SUMM2 | (RefSeq) F5O11.3 (A)	CWJP001902	C49H58O29	Kaempferol-3-O-feruloyl-sophorotrioside-7-O-glucoside-O-glucoside	0.962	5.596e-07
BjuO007416	K18875 enhanced disease susceptibility 1 protein | (RefSeq) protein EDS1B (A)	CWJP001902	C49H58O29	Kaempferol-3-O-feruloyl-sophorotrioside-7-O-glucoside-O-glucoside	0.895	8.51525e-05
BjuO008194	K08472 mlo protein | (RefSeq) MLO-like protein 4 (A)	CWJP001902	C49H58O29	Kaempferol-3-O-feruloyl-sophorotrioside-7-O-glucoside-O-glucoside	0.817	0.00118266
BjuO008553	--	CWJP001902	C49H58O29	Kaempferol-3-O-feruloyl-sophorotrioside-7-O-glucoside-O-glucoside	0.956	1.2259e-06
BjuO008646	K04718 sphingosine kinase [EC:2.7.1.91] | (RefSeq) sphingosine kinase 2-like (A)	CWJP001902	C49H58O29	Kaempferol-3-O-feruloyl-sophorotrioside-7-O-glucoside-O-glucoside	-0.833	0.000777115
BjuO008869	K18787 thermospermine synthase [EC:2.5.1.79] | (RefSeq) thermospermine synthase ACAULIS5 (A)	CWJP001902	C49H58O29	Kaempferol-3-O-feruloyl-sophorotrioside-7-O-glucoside-O-glucoside	0.899	7.00022e-05
BjuO008879	K08653 membrane-bound transcription factor site-1 protease [EC:3.4.21.112] | (RefSeq) hypothetical protein (A)	CWJP001902	C49H58O29	Kaempferol-3-O-feruloyl-sophorotrioside-7-O-glucoside-O-glucoside	0.933	9.7108e-06
BjuO008981	--	CWJP001902	C49H58O29	Kaempferol-3-O-feruloyl-sophorotrioside-7-O-glucoside-O-glucoside	0.963	5.441e-07
BjuO009415	K07901 Ras-related protein Rab-8A | (RefSeq) ras-related protein RABE1a-like (A)	CWJP001902	C49H58O29	Kaempferol-3-O-feruloyl-sophorotrioside-7-O-glucoside-O-glucoside	0.885	0.000131939
BjuO009541	K09874 aquaporin NIP | (RefSeq) putative aquaporin NIP4-1 (A)	CWJP001902	C49H58O29	Kaempferol-3-O-feruloyl-sophorotrioside-7-O-glucoside-O-glucoside	-0.888	0.00011514
BjuO009631	K10666 E3 ubiquitin-protein ligase RNF5 [EC:2.3.2.27] | (RefSeq) E3 ubiquitin-protein ligase RNF185 (A)	CWJP001902	C49H58O29	Kaempferol-3-O-feruloyl-sophorotrioside-7-O-glucoside-O-glucoside	0.888	0.000114591
BjuO009635	K02875 large subunit ribosomal protein L14e | (RefSeq) 60S ribosomal protein L14-2 (A)	CWJP001902	C49H58O29	Kaempferol-3-O-feruloyl-sophorotrioside-7-O-glucoside-O-glucoside	0.845	0.000532818
BjuO009659	K10688 ubiquitin-conjugating enzyme E2 W [EC:2.3.2.25] | (RefSeq) ubiquitin-conjugating enzyme 15 (A)	CWJP001902	C49H58O29	Kaempferol-3-O-feruloyl-sophorotrioside-7-O-glucoside-O-glucoside	0.952	1.7651e-06
BjuO009864	K09338 homeobox-leucine zipper protein | (RefSeq) homeobox-leucine zipper protein MERISTEM L1-like (A)	CWJP001902	C49H58O29	Kaempferol-3-O-feruloyl-sophorotrioside-7-O-glucoside-O-glucoside	-0.812	0.00132578
BjuO009891	K03676 glutaredoxin 3 | (RefSeq) monothiol glutaredoxin-S12, chloroplastic (A)	CWJP001902	C49H58O29	Kaempferol-3-O-feruloyl-sophorotrioside-7-O-glucoside-O-glucoside	0.95	2.3065e-06
BjuO009897	--	CWJP001902	C49H58O29	Kaempferol-3-O-feruloyl-sophorotrioside-7-O-glucoside-O-glucoside	0.962	5.552e-07
BjuO009912	K03143 transcription initiation factor TFIIH subunit 3 | (RefSeq) RNA polymerase II transcription factor B subunit 4 (A)	CWJP001902	C49H58O29	Kaempferol-3-O-feruloyl-sophorotrioside-7-O-glucoside-O-glucoside	0.96	7.841e-07
BjuO010435	--	CWJP001902	C49H58O29	Kaempferol-3-O-feruloyl-sophorotrioside-7-O-glucoside-O-glucoside	-0.804	0.00164063
BjuO010837	--	CWJP001902	C49H58O29	Kaempferol-3-O-feruloyl-sophorotrioside-7-O-glucoside-O-glucoside	-0.891	0.000100851
BjuO011514	K01809 mannose-6-phosphate isomerase [EC:5.3.1.8] | (RefSeq) mannose-6-phosphate isomerase 1 (A)	CWJP001902	C49H58O29	Kaempferol-3-O-feruloyl-sophorotrioside-7-O-glucoside-O-glucoside	0.963	5.272e-07
BjuO011515	--	CWJP001902	C49H58O29	Kaempferol-3-O-feruloyl-sophorotrioside-7-O-glucoside-O-glucoside	-0.892	9.61814e-05
BjuO011516	K01611 S-adenosylmethionine decarboxylase [EC:4.1.1.50] | (RefSeq) S-adenosylmethionine decarboxylase proenzyme 3 isoform X1 (A)	CWJP001902	C49H58O29	Kaempferol-3-O-feruloyl-sophorotrioside-7-O-glucoside-O-glucoside	0.866	0.000268318
BjuO012259	K20716 mitogen-activated protein kinase kinase kinase 17/18 | (RefSeq) mitogen-activated protein kinase kinase kinase 18-like (A)	CWJP001902	C49H58O29	Kaempferol-3-O-feruloyl-sophorotrioside-7-O-glucoside-O-glucoside	-0.929	1.29256e-05
BjuO012407	K16190 glucuronokinase [EC:2.7.1.43] | (RefSeq) transcription factor ABORTED MICROSPORES-like (A)	CWJP001902	C49H58O29	Kaempferol-3-O-feruloyl-sophorotrioside-7-O-glucoside-O-glucoside	-0.942	4.7536e-06
BjuO012452	--	CWJP001902	C49H58O29	Kaempferol-3-O-feruloyl-sophorotrioside-7-O-glucoside-O-glucoside	0.931	1.06543e-05
BjuO012673	K02113 F-type H+-transporting ATPase subunit delta | (RefSeq) ATP synthase subunit delta, chloroplastic (A)	CWJP001902	C49H58O29	Kaempferol-3-O-feruloyl-sophorotrioside-7-O-glucoside-O-glucoside	0.967	3.111e-07
BjuO012674	K23311 CST complex subunit CTC1 | (RefSeq) CST complex subunit CTC1-like (A)	CWJP001902	C49H58O29	Kaempferol-3-O-feruloyl-sophorotrioside-7-O-glucoside-O-glucoside	0.922	2.02679e-05
BjuO012748	K13429 chitin elicitor receptor kinase 1 | (RefSeq) chitin elicitor receptor kinase 1-like isoform X1 (A)	CWJP001902	C49H58O29	Kaempferol-3-O-feruloyl-sophorotrioside-7-O-glucoside-O-glucoside	0.857	0.000369693
BjuO012751	K08059 interferon, gamma-inducible protein 30 | (RefSeq) gamma-interferon-inducible-lysosomal thiol reductase-like (A)	CWJP001902	C49H58O29	Kaempferol-3-O-feruloyl-sophorotrioside-7-O-glucoside-O-glucoside	0.915	3.08622e-05
BjuO012782	K17604 zinc finger SWIM domain-containing protein 3 | (RefSeq) uncharacterized protein LOC104808957 (A)	CWJP001902	C49H58O29	Kaempferol-3-O-feruloyl-sophorotrioside-7-O-glucoside-O-glucoside	-0.964	4.447e-07
BjuO012945	K14487 auxin responsive GH3 gene family | (RefSeq) indole-3-acetic acid-amido synthetase GH3.17-like (A)	CWJP001902	C49H58O29	Kaempferol-3-O-feruloyl-sophorotrioside-7-O-glucoside-O-glucoside	0.926	1.49937e-05
BjuA000014	K03386 peroxiredoxin (alkyl hydroperoxide reductase subunit C) [EC:1.11.1.15] | (RefSeq) Thioredoxin superfamily protein (A)	CWJP002007	C43H48O24	Kaempferol-3-O-feruloyl-sophoroside-7-Oglucoside	-0.865	0.000277128
BjuA000065	--	CWJP002007	C43H48O24	Kaempferol-3-O-feruloyl-sophoroside-7-Oglucoside	-0.856	0.000380362
BjuA000450	K22038 volume-regulated anion channel | (RefSeq) TMV resistance protein N-like (A)	CWJP002007	C43H48O24	Kaempferol-3-O-feruloyl-sophoroside-7-Oglucoside	0.889	0.000109761
BjuA001061	--	CWJP002007	C43H48O24	Kaempferol-3-O-feruloyl-sophoroside-7-Oglucoside	0.893	9.22641e-05
BjuA001108	K13201 nucleolysin TIA-1/TIAR | (RefSeq) oligouridylate-binding protein 1B (A)	CWJP002007	C43H48O24	Kaempferol-3-O-feruloyl-sophoroside-7-Oglucoside	-0.859	0.000346604
BjuA001513	K15272 solute carrier family 35 (UDP-sugar transporter), member A1/2/3 | (RefSeq) CMP-sialic acid transporter 4 (A)	CWJP002007	C43H48O24	Kaempferol-3-O-feruloyl-sophoroside-7-Oglucoside	-0.86	0.00033427
BjuA001883	K12598 ATP-dependent RNA helicase DOB1 [EC:3.6.4.13] | (RefSeq) hypothetical protein (A)	CWJP002007	C43H48O24	Kaempferol-3-O-feruloyl-sophoroside-7-Oglucoside	-0.839	0.00065027
BjuA001885	K17508 protein phosphatase PTC7 [EC:3.1.3.16] | (RefSeq) probable protein phosphatase 2C 62 (A)	CWJP002007	C43H48O24	Kaempferol-3-O-feruloyl-sophoroside-7-Oglucoside	-0.833	0.000772202
BjuA002123	K17553 protein phosphatase 1 regulatory subunit 11 | (RefSeq) type 1 phosphatases regulator YPI2 (A)	CWJP002007	C43H48O24	Kaempferol-3-O-feruloyl-sophoroside-7-Oglucoside	0.858	0.000357542
BjuA002619	--	CWJP002007	C43H48O24	Kaempferol-3-O-feruloyl-sophoroside-7-Oglucoside	-0.865	0.000281719
BjuA003307	--	CWJP002007	C43H48O24	Kaempferol-3-O-feruloyl-sophoroside-7-Oglucoside	0.897	7.53586e-05
BjuA003308	--	CWJP002007	C43H48O24	Kaempferol-3-O-feruloyl-sophoroside-7-Oglucoside	0.895	8.36495e-05
BjuA003488	--	CWJP002007	C43H48O24	Kaempferol-3-O-feruloyl-sophoroside-7-Oglucoside	-0.88	0.000158405
BjuA003559	--	CWJP002007	C43H48O24	Kaempferol-3-O-feruloyl-sophoroside-7-Oglucoside	-0.876	0.000187796
BjuA003842	K05747 Wiskott-Aldrich syndrome protein | (RefSeq) formin-like protein 5 (A)	CWJP002007	C43H48O24	Kaempferol-3-O-feruloyl-sophoroside-7-Oglucoside	0.908	4.46443e-05
BjuA004463	K10771 AP endonuclease 1 [EC:4.2.99.18] | (RefSeq) uncharacterized protein LOC104803289 (A)	CWJP002007	C43H48O24	Kaempferol-3-O-feruloyl-sophoroside-7-Oglucoside	0.824	0.000970604
BjuA004594	K08286 protein-serine/threonine kinase [EC:2.7.11.-] | (RefSeq) serine/threonine-protein kinase D6PKL2 (A)	CWJP002007	C43H48O24	Kaempferol-3-O-feruloyl-sophoroside-7-Oglucoside	0.894	8.6647e-05
BjuA004616	K14190 GDP-L-galactose phosphorylase [EC:2.7.7.69] | (RefSeq) GDP-L-galactose phosphorylase 1 (A)	CWJP002007	C43H48O24	Kaempferol-3-O-feruloyl-sophoroside-7-Oglucoside	0.884	0.000132971
BjuA005174	K22139 mitochondrial pyruvate carrier 2 | (RefSeq) hypothetical protein (A)	CWJP002007	C43H48O24	Kaempferol-3-O-feruloyl-sophoroside-7-Oglucoside	-0.813	0.00130387
BjuA005458	K01754 threonine dehydratase [EC:4.3.1.19] | (RefSeq) threonine dehydratase biosynthetic, chloroplastic (A)	CWJP002007	C43H48O24	Kaempferol-3-O-feruloyl-sophoroside-7-Oglucoside	0.87	0.000233129
BjuA005743	--	CWJP002007	C43H48O24	Kaempferol-3-O-feruloyl-sophoroside-7-Oglucoside	-0.887	0.000119937
BjuA006400	K03921 acyl-[acyl-carrier-protein] desaturase [EC:1.14.19.2 1.14.19.11 1.14.19.26] | (RefSeq) stearoyl-[acyl-carrier-protein] 9-desaturase 5, chloroplastic (A)	CWJP002007	C43H48O24	Kaempferol-3-O-feruloyl-sophoroside-7-Oglucoside	-0.84	0.000623247
BjuA006434	K02152 V-type H+-transporting ATPase subunit G | (RefSeq) V-type proton ATPase subunit G1-like (A)	CWJP002007	C43H48O24	Kaempferol-3-O-feruloyl-sophoroside-7-Oglucoside	-0.9	6.74401e-05
BjuA006780	--	CWJP002007	C43H48O24	Kaempferol-3-O-feruloyl-sophoroside-7-Oglucoside	0.804	0.00162003
BjuA007208	--	CWJP002007	C43H48O24	Kaempferol-3-O-feruloyl-sophoroside-7-Oglucoside	-0.85	0.000456279
BjuA007229	K09487 heat shock protein 90kDa beta | (RefSeq) heat shock protein 90-5, chloroplastic-like (A)	CWJP002007	C43H48O24	Kaempferol-3-O-feruloyl-sophoroside-7-Oglucoside	-0.889	0.000111902
BjuA008045	K03283 heat shock 70kDa protein 1/2/6/8 | (RefSeq) probable mediator of RNA polymerase II transcription subunit 37e (A)	CWJP002007	C43H48O24	Kaempferol-3-O-feruloyl-sophoroside-7-Oglucoside	0.902	5.91078e-05
BjuA008135	K22763 deubiquitinase DESI2 [EC:3.4.19.12] | (Kazusa) Lj2g3v1989220.3; - (A)	CWJP002007	C43H48O24	Kaempferol-3-O-feruloyl-sophoroside-7-Oglucoside	0.867	0.000263182
BjuA008393	K04422 mitogen-activated protein kinase kinase kinase 13 [EC:2.7.11.25] | (RefSeq) serine/threonine-protein kinase EDR1 isoform X1 (A)	CWJP002007	C43H48O24	Kaempferol-3-O-feruloyl-sophoroside-7-Oglucoside	0.854	0.000406664
BjuA008422	K10457 kelch-like protein 20 | (RefSeq) kelch-like protein 12 (A)	CWJP002007	C43H48O24	Kaempferol-3-O-feruloyl-sophoroside-7-Oglucoside	-0.816	0.00120892
BjuA008427	--	CWJP002007	C43H48O24	Kaempferol-3-O-feruloyl-sophoroside-7-Oglucoside	0.899	6.89077e-05
BjuA008760	K17085 transmembrane 9 superfamily member 1 | (RefSeq) transmembrane 9 superfamily member 2 (A)	CWJP002007	C43H48O24	Kaempferol-3-O-feruloyl-sophoroside-7-Oglucoside	0.884	0.000133874
BjuA008761	K17085 transmembrane 9 superfamily member 1 | (RefSeq) transmembrane 9 superfamily member 2-like (A)	CWJP002007	C43H48O24	Kaempferol-3-O-feruloyl-sophoroside-7-Oglucoside	0.856	0.000386098
BjuA009000	--	CWJP002007	C43H48O24	Kaempferol-3-O-feruloyl-sophoroside-7-Oglucoside	0.91	4.09083e-05
BjuA009001	--	CWJP002007	C43H48O24	Kaempferol-3-O-feruloyl-sophoroside-7-Oglucoside	-0.834	0.000737854
BjuA009191	--	CWJP002007	C43H48O24	Kaempferol-3-O-feruloyl-sophoroside-7-Oglucoside	0.93	1.18439e-05
BjuA009655	--	CWJP002007	C43H48O24	Kaempferol-3-O-feruloyl-sophoroside-7-Oglucoside	0.888	0.000113984
BjuA009949	K14822 rRNA-processing protein CGR1 | (RefSeq) coiled-coil domain-containing protein 86 (A)	CWJP002007	C43H48O24	Kaempferol-3-O-feruloyl-sophoroside-7-Oglucoside	0.868	0.000255714
BjuA010433	K11251 histone H2A | (RefSeq) probable histone H2A variant 2 (A)	CWJP002007	C43H48O24	Kaempferol-3-O-feruloyl-sophoroside-7-Oglucoside	0.847	0.000505521
BjuA011256	K16226 disease resistance protein RPS4 | (RefSeq) disease resistance protein RPS4-like (A)	CWJP002007	C43H48O24	Kaempferol-3-O-feruloyl-sophoroside-7-Oglucoside	-0.853	0.000425668
BjuA012824	K06883 uncharacterized protein | (RefSeq) GPN-loop GTPase 3-like (A)	CWJP002007	C43H48O24	Kaempferol-3-O-feruloyl-sophoroside-7-Oglucoside	-0.852	0.000436905
BjuA012825	K02932 large subunit ribosomal protein L5e | (RefSeq) 60S ribosomal protein L5-1-like (A)	CWJP002007	C43H48O24	Kaempferol-3-O-feruloyl-sophoroside-7-Oglucoside	-0.844	0.000556483
BjuA012953	--	CWJP002007	C43H48O24	Kaempferol-3-O-feruloyl-sophoroside-7-Oglucoside	-0.852	0.000436013
BjuA013222	K01051 pectinesterase [EC:3.1.1.11] | (RefSeq) pectinesterase 1-like (A)	CWJP002007	C43H48O24	Kaempferol-3-O-feruloyl-sophoroside-7-Oglucoside	-0.807	0.0014934
BjuA013623	--	CWJP002007	C43H48O24	Kaempferol-3-O-feruloyl-sophoroside-7-Oglucoside	-0.849	0.000476008
BjuA014369	K08494 novel plant SNARE | (RefSeq) novel plant SNARE 12-like (A)	CWJP002007	C43H48O24	Kaempferol-3-O-feruloyl-sophoroside-7-Oglucoside	0.886	0.000124177
BjuA014453	K14803 protein phosphatase PTC2/3 [EC:3.1.3.16] | (RefSeq) probable protein phosphatase 2C 49 isoform X1 (A)	CWJP002007	C43H48O24	Kaempferol-3-O-feruloyl-sophoroside-7-Oglucoside	-0.873	0.000213223
BjuA015048	--	CWJP002007	C43H48O24	Kaempferol-3-O-feruloyl-sophoroside-7-Oglucoside	-0.861	0.000324086
BjuA015405	--	CWJP002007	C43H48O24	Kaempferol-3-O-feruloyl-sophoroside-7-Oglucoside	0.891	0.000101021
BjuA015661	K04733 interleukin-1 receptor-associated kinase 4 [EC:2.7.11.1] | (RefSeq) receptor-like protein kinase FERONIA (A)	CWJP002007	C43H48O24	Kaempferol-3-O-feruloyl-sophoroside-7-Oglucoside	0.877	0.000181671
BjuA016848	--	CWJP002007	C43H48O24	Kaempferol-3-O-feruloyl-sophoroside-7-Oglucoside	0.816	0.00119343
BjuA016986	K02923 large subunit ribosomal protein L38e | (RefSeq) CASP-like protein 2U2 (A)	CWJP002007	C43H48O24	Kaempferol-3-O-feruloyl-sophoroside-7-Oglucoside	-0.879	0.000167095
BjuA016990	K11839 ubiquitin carboxyl-terminal hydrolase 8 [EC:3.4.19.12] | (RefSeq) ubiquitin carboxyl-terminal hydrolase 10-like (A)	CWJP002007	C43H48O24	Kaempferol-3-O-feruloyl-sophoroside-7-Oglucoside	0.865	0.000275483
BjuA017079	K14292 trimethylguanosine synthase [EC:2.1.1.-] | (RefSeq) trimethylguanosine synthase (A)	CWJP002007	C43H48O24	Kaempferol-3-O-feruloyl-sophoroside-7-Oglucoside	-0.867	0.000264432
BjuA017894	K03635 molybdopterin synthase catalytic subunit [EC:2.8.1.12] | (RefSeq) molybdopterin synthase catalytic subunit-like (A)	CWJP002007	C43H48O24	Kaempferol-3-O-feruloyl-sophoroside-7-Oglucoside	0.883	0.000141463
BjuA018764	K17553 protein phosphatase 1 regulatory subunit 11 | (RefSeq) type 1 phosphatases regulator YPI2-like (A)	CWJP002007	C43H48O24	Kaempferol-3-O-feruloyl-sophoroside-7-Oglucoside	-0.87	0.0002336
BjuA019011	K00734 galactosylxylosylprotein 3-beta-galactosyltransferase [EC:2.4.1.134] | (RefSeq) probable beta-1,3-galactosyltransferase 14 isoform X1 (A)	CWJP002007	C43H48O24	Kaempferol-3-O-feruloyl-sophoroside-7-Oglucoside	0.85	0.00046459
BjuA019086	K04733 interleukin-1 receptor-associated kinase 4 [EC:2.7.11.1] | (RefSeq) probable LRR receptor-like serine/threonine-protein kinase At1g51880 (A)	CWJP002007	C43H48O24	Kaempferol-3-O-feruloyl-sophoroside-7-Oglucoside	-0.839	0.000650595
BjuA019312	--	CWJP002007	C43H48O24	Kaempferol-3-O-feruloyl-sophoroside-7-Oglucoside	0.891	0.000102166
BjuA019386	K07466 replication factor A1 | (RefSeq) replication protein A 70 kDa DNA-binding subunit D-like (A)	CWJP002007	C43H48O24	Kaempferol-3-O-feruloyl-sophoroside-7-Oglucoside	-0.873	0.000206312
BjuA019807	K00565 mRNA (guanine-N7-)-methyltransferase [EC:2.1.1.56] | (RefSeq) mRNA cap guanine-N7 methyltransferase 1 (A)	CWJP002007	C43H48O24	Kaempferol-3-O-feruloyl-sophoroside-7-Oglucoside	-0.835	0.00071586
BjuA020083	--	CWJP002007	C43H48O24	Kaempferol-3-O-feruloyl-sophoroside-7-Oglucoside	0.87	0.000232278
BjuA020159	--	CWJP002007	C43H48O24	Kaempferol-3-O-feruloyl-sophoroside-7-Oglucoside	-0.86	0.00033627
BjuA020264	K02265 cytochrome c oxidase subunit 5b | (RefSeq) cytochrome c oxidase subunit 5b-1, mitochondrial (A)	CWJP002007	C43H48O24	Kaempferol-3-O-feruloyl-sophoroside-7-Oglucoside	-0.871	0.000226566
BjuA020716	K04646 clathrin heavy chain | (RefSeq) clathrin heavy chain 2-like (A)	CWJP002007	C43H48O24	Kaempferol-3-O-feruloyl-sophoroside-7-Oglucoside	-0.8	0.00176454
BjuA020769	K13429 chitin elicitor receptor kinase 1 | (RefSeq) chitin elicitor receptor kinase 1-like isoform X1 (A)	CWJP002007	C43H48O24	Kaempferol-3-O-feruloyl-sophoroside-7-Oglucoside	0.869	0.000241603
BjuA021327	--	CWJP002007	C43H48O24	Kaempferol-3-O-feruloyl-sophoroside-7-Oglucoside	-0.814	0.00127951
BjuA021339	K13459 disease resistance protein RPS2 | (RefSeq) probable disease resistance protein At1g15890 (A)	CWJP002007	C43H48O24	Kaempferol-3-O-feruloyl-sophoroside-7-Oglucoside	0.876	0.000189438
BjuA021639	K05953 nicotianamine synthase [EC:2.5.1.43] | (RefSeq) nicotianamine synthase 3 (A)	CWJP002007	C43H48O24	Kaempferol-3-O-feruloyl-sophoroside-7-Oglucoside	0.917	2.71594e-05
BjuA021845	K20368 protein cornichon | (RefSeq) protein cornichon homolog 4-like (A)	CWJP002007	C43H48O24	Kaempferol-3-O-feruloyl-sophoroside-7-Oglucoside	0.882	0.000146734
BjuA021850	K13459 disease resistance protein RPS2 | (RefSeq) disease resistance protein RFL1-like (A)	CWJP002007	C43H48O24	Kaempferol-3-O-feruloyl-sophoroside-7-Oglucoside	-0.813	0.00129459
BjuA022005	K03301 ATP:ADP antiporter, AAA family | (RefSeq) ADP,ATP carrier protein 2, chloroplastic (A)	CWJP002007	C43H48O24	Kaempferol-3-O-feruloyl-sophoroside-7-Oglucoside	0.841	0.000615171
BjuA022108	K13103 tuftelin-interacting protein 11 | (RefSeq) STIPL1; GC-rich sequence DNA-binding factor-like protein with Tuftelin interacting domain-containing protein (A)	CWJP002007	C43H48O24	Kaempferol-3-O-feruloyl-sophoroside-7-Oglucoside	0.845	0.000532502
BjuA022109	K13103 tuftelin-interacting protein 11 | (RefSeq) hypothetical protein (A)	CWJP002007	C43H48O24	Kaempferol-3-O-feruloyl-sophoroside-7-Oglucoside	0.919	2.3262e-05
BjuA022468	K10523 speckle-type POZ protein | (RefSeq) BTB/POZ and TAZ domain-containing protein 1-like (A)	CWJP002007	C43H48O24	Kaempferol-3-O-feruloyl-sophoroside-7-Oglucoside	0.808	0.00148408
BjuA022470	K16292 KDEL-tailed cysteine endopeptidase [EC:3.4.22.-] | (RefSeq) KDEL-tailed cysteine endopeptidase CEP2 (A)	CWJP002007	C43H48O24	Kaempferol-3-O-feruloyl-sophoroside-7-Oglucoside	0.849	0.00048089
BjuA022488	K05391 cyclic nucleotide gated channel, plant | (RefSeq) probable cyclic nucleotide-gated ion channel 16 (A)	CWJP002007	C43H48O24	Kaempferol-3-O-feruloyl-sophoroside-7-Oglucoside	0.833	0.000772272
BjuA022655	K09338 homeobox-leucine zipper protein | (RefSeq) homeobox-leucine zipper protein REVOLUTA-like isoform X1 (A)	CWJP002007	C43H48O24	Kaempferol-3-O-feruloyl-sophoroside-7-Oglucoside	-0.809	0.00142175
BjuA022759	K14498 serine/threonine-protein kinase SRK2 [EC:2.7.11.1] | (RefSeq) serine/threonine-protein kinase SRK2A-like (A)	CWJP002007	C43H48O24	Kaempferol-3-O-feruloyl-sophoroside-7-Oglucoside	0.849	0.000470654
BjuA022926	--	CWJP002007	C43H48O24	Kaempferol-3-O-feruloyl-sophoroside-7-Oglucoside	-0.809	0.00145149
BjuA023088	K16055 trehalose 6-phosphate synthase/phosphatase [EC:2.4.1.15 3.1.3.12] | (Kazusa) Lj0g3v0314949.1; - (A)	CWJP002007	C43H48O24	Kaempferol-3-O-feruloyl-sophoroside-7-Oglucoside	0.952	1.7657e-06
BjuA024207	K00799 glutathione S-transferase [EC:2.5.1.18] | (RefSeq) glutathione S-transferase U28 (A)	CWJP002007	C43H48O24	Kaempferol-3-O-feruloyl-sophoroside-7-Oglucoside	0.836	0.000700891
BjuA025284	--	CWJP002007	C43H48O24	Kaempferol-3-O-feruloyl-sophoroside-7-Oglucoside	0.902	5.88762e-05
BjuA025296	--	CWJP002007	C43H48O24	Kaempferol-3-O-feruloyl-sophoroside-7-Oglucoside	0.882	0.000148561
BjuA025315	K22825 non-structural maintenance of chromosomes element 4 | (RefSeq) non-structural maintenance of chromosomes element 4 homolog A-like (A)	CWJP002007	C43H48O24	Kaempferol-3-O-feruloyl-sophoroside-7-Oglucoside	0.806	0.00156049
BjuA025329	K04733 interleukin-1 receptor-associated kinase 4 [EC:2.7.11.1] | (RefSeq) probable serine/threonine-protein kinase PBL10 (A)	CWJP002007	C43H48O24	Kaempferol-3-O-feruloyl-sophoroside-7-Oglucoside	0.833	0.000772825
BjuA025864	K03843 alpha-1,3/alpha-1,6-mannosyltransferase [EC:2.4.1.132 2.4.1.257] | (RefSeq) alpha-1,3/1,6-mannosyltransferase ALG2 (A)	CWJP002007	C43H48O24	Kaempferol-3-O-feruloyl-sophoroside-7-Oglucoside	-0.826	0.000932189
BjuA026169	--	CWJP002007	C43H48O24	Kaempferol-3-O-feruloyl-sophoroside-7-Oglucoside	-0.818	0.00113836
BjuA027228	K15893 hydroxypyruvate reductase 1 | (RefSeq) glycerate dehydrogenase HPR, peroxisomal isoform X1 (A)	CWJP002007	C43H48O24	Kaempferol-3-O-feruloyl-sophoroside-7-Oglucoside	-0.843	0.000565247
BjuA027346	--	CWJP002007	C43H48O24	Kaempferol-3-O-feruloyl-sophoroside-7-Oglucoside	-0.876	0.000185154
BjuA027923	K08867 WNK lysine deficient protein kinase [EC:2.7.11.1] | (RefSeq) probable serine/threonine-protein kinase WNK9 (A)	CWJP002007	C43H48O24	Kaempferol-3-O-feruloyl-sophoroside-7-Oglucoside	0.831	0.000800753
BjuA028124	K07277 outer membrane protein insertion porin family | (RefSeq) outer envelope protein 80, chloroplastic-like (A)	CWJP002007	C43H48O24	Kaempferol-3-O-feruloyl-sophoroside-7-Oglucoside	-0.855	0.000398448
BjuA028971	K15281 solute carrier family 35 | (RefSeq) putative UDP-sugar transporter DDB_G0278631 (A)	CWJP002007	C43H48O24	Kaempferol-3-O-feruloyl-sophoroside-7-Oglucoside	-0.874	0.000200923
BjuA030314	K04733 interleukin-1 receptor-associated kinase 4 [EC:2.7.11.1] | (RefSeq) L-type lectin-domain containing receptor kinase IV.1-like (A)	CWJP002007	C43H48O24	Kaempferol-3-O-feruloyl-sophoroside-7-Oglucoside	0.805	0.0015851
BjuA030347	K22736 vacuolar iron transporter family protein | (RefSeq) vacuolar iron transporter homolog 1-like (A)	CWJP002007	C43H48O24	Kaempferol-3-O-feruloyl-sophoroside-7-Oglucoside	-0.808	0.00147073
BjuA031487	K13288 oligoribonuclease [EC:3.1.-.-] | (RefSeq) oligoribonuclease-like (A)	CWJP002007	C43H48O24	Kaempferol-3-O-feruloyl-sophoroside-7-Oglucoside	-0.819	0.00111472
BjuA031887	K11492 condensin-2 complex subunit G2 | (RefSeq) uncharacterized LOC103831039 (A)	CWJP002007	C43H48O24	Kaempferol-3-O-feruloyl-sophoroside-7-Oglucoside	-0.877	0.000180372
BjuA032732	--	CWJP002007	C43H48O24	Kaempferol-3-O-feruloyl-sophoroside-7-Oglucoside	0.812	0.00132992
BjuA033227	K14454 aspartate aminotransferase, cytoplasmic [EC:2.6.1.1] | (RefSeq) aspartate aminotransferase, cytoplasmic isozyme 2-like isoform X1 (A)	CWJP002007	C43H48O24	Kaempferol-3-O-feruloyl-sophoroside-7-Oglucoside	-0.81	0.00141913
BjuA033622	K08857 NIMA (never in mitosis gene a)-related kinase 1/4/5 [EC:2.7.11.1] | (RefSeq) serine/threonine-protein kinase Nek3 (A)	CWJP002007	C43H48O24	Kaempferol-3-O-feruloyl-sophoroside-7-Oglucoside	-0.853	0.000414584
BjuA034099	K20472 coatomer subunit zeta | (RefSeq) coatomer subunit zeta-3 isoform X1 (A)	CWJP002007	C43H48O24	Kaempferol-3-O-feruloyl-sophoroside-7-Oglucoside	-0.882	0.000148484
BjuA034115	K15040 voltage-dependent anion channel protein 2 | (RefSeq) mitochondrial outer membrane protein porin 3-like (A)	CWJP002007	C43H48O24	Kaempferol-3-O-feruloyl-sophoroside-7-Oglucoside	0.889	0.000109684
BjuA034116	K17605 serine/threonine-protein phosphatase 2A activator | (RefSeq) hypothetical protein (A)	CWJP002007	C43H48O24	Kaempferol-3-O-feruloyl-sophoroside-7-Oglucoside	-0.826	0.000934642
BjuA034140	K07897 Ras-related protein Rab-7A | (RefSeq) ras-related protein RABG3a (A)	CWJP002007	C43H48O24	Kaempferol-3-O-feruloyl-sophoroside-7-Oglucoside	-0.848	0.000495241
BjuA034165	--	CWJP002007	C43H48O24	Kaempferol-3-O-feruloyl-sophoroside-7-Oglucoside	-0.854	0.000401893
BjuA034170	K23151 methyltransferase-like protein 23 [EC:2.1.1.-] | (RefSeq) FAD/FMN-binding oxidoreductase (A)	CWJP002007	C43H48O24	Kaempferol-3-O-feruloyl-sophoroside-7-Oglucoside	0.853	0.000418991
BjuA034219	K21952 CASK-interacting protein | (RefSeq) ankyrin repeat-containing protein BDA1-like (A)	CWJP002007	C43H48O24	Kaempferol-3-O-feruloyl-sophoroside-7-Oglucoside	0.953	1.709e-06
BjuA034295	K03138 transcription initiation factor TFIIF subunit alpha | (RefSeq) transcription initiation factor IIF subunit alpha (A)	CWJP002007	C43H48O24	Kaempferol-3-O-feruloyl-sophoroside-7-Oglucoside	-0.837	0.000675623
BjuA034328	K04733 interleukin-1 receptor-associated kinase 4 [EC:2.7.11.1] | (RefSeq) putative cysteine-rich receptor-like protein kinase 39 isoform X1 (A)	CWJP002007	C43H48O24	Kaempferol-3-O-feruloyl-sophoroside-7-Oglucoside	-0.913	3.35492e-05
BjuA034728	K23222 nuclease HARBI1 [EC:3.1.-.-] | (RefSeq) uncharacterized protein LOC106303291 (A)	CWJP002007	C43H48O24	Kaempferol-3-O-feruloyl-sophoroside-7-Oglucoside	-0.888	0.000117095
BjuA035242	K00627 pyruvate dehydrogenase E2 component (dihydrolipoamide acetyltransferase) [EC:2.3.1.12] | (RefSeq) hypothetical protein (A)	CWJP002007	C43H48O24	Kaempferol-3-O-feruloyl-sophoroside-7-Oglucoside	0.815	0.00124823
BjuA035386	--	CWJP002007	C43H48O24	Kaempferol-3-O-feruloyl-sophoroside-7-Oglucoside	0.871	0.000221557
BjuA036028	K01900 succinyl-CoA synthetase beta subunit [EC:6.2.1.4 6.2.1.5] | (RefSeq) succinate--CoA ligase [ADP-forming] subunit beta, mitochondrial (A)	CWJP002007	C43H48O24	Kaempferol-3-O-feruloyl-sophoroside-7-Oglucoside	-0.831	0.000805216
BjuA036187	K03115 casein kinase II subunit beta | (RefSeq) casein kinase II subunit beta-3-like (A)	CWJP002007	C43H48O24	Kaempferol-3-O-feruloyl-sophoroside-7-Oglucoside	-0.816	0.00119698
BjuA036561	K00432 glutathione peroxidase [EC:1.11.1.9] | (RefSeq) phospholipid hydroperoxide glutathione peroxidase 1, chloroplastic (A)	CWJP002007	C43H48O24	Kaempferol-3-O-feruloyl-sophoroside-7-Oglucoside	0.897	7.51552e-05
BjuA036656	--	CWJP002007	C43H48O24	Kaempferol-3-O-feruloyl-sophoroside-7-Oglucoside	-0.921	2.15711e-05
BjuA036957	K13459 disease resistance protein RPS2 | (RefSeq) disease resistance protein RFL1-like (A)	CWJP002007	C43H48O24	Kaempferol-3-O-feruloyl-sophoroside-7-Oglucoside	0.868	0.000247771
BjuA037101	K07466 replication factor A1 | (RefSeq) uncharacterized protein At4g28440-like (A)	CWJP002007	C43H48O24	Kaempferol-3-O-feruloyl-sophoroside-7-Oglucoside	-0.881	0.000155244
BjuA037231	K20478 golgin subfamily B member 1 | (RefSeq) protein NETWORKED 1D-like (A)	CWJP002007	C43H48O24	Kaempferol-3-O-feruloyl-sophoroside-7-Oglucoside	-0.85	0.000461045
BjuA037604	--	CWJP002007	C43H48O24	Kaempferol-3-O-feruloyl-sophoroside-7-Oglucoside	-0.863	0.000298692
BjuA037660	--	CWJP002007	C43H48O24	Kaempferol-3-O-feruloyl-sophoroside-7-Oglucoside	-0.882	0.000145498
BjuA038929	--	CWJP002007	C43H48O24	Kaempferol-3-O-feruloyl-sophoroside-7-Oglucoside	0.884	0.000136371
BjuA038940	K01051 pectinesterase [EC:3.1.1.11] | (RefSeq) pectinesterase/pectinesterase inhibitor 3-like (A)	CWJP002007	C43H48O24	Kaempferol-3-O-feruloyl-sophoroside-7-Oglucoside	-0.833	0.000759927
BjuA039070	K19035 50S ribosomal protein 6 | (RefSeq) 50S ribosomal protein 6, chloroplastic-like (A)	CWJP002007	C43H48O24	Kaempferol-3-O-feruloyl-sophoroside-7-Oglucoside	0.834	0.000736514
BjuA040344	K00924 kinase [EC:2.7.1.-] | (RefSeq) CDPK-related kinase 5-like (A)	CWJP002007	C43H48O24	Kaempferol-3-O-feruloyl-sophoroside-7-Oglucoside	0.822	0.0010357
BjuA040459	--	CWJP002007	C43H48O24	Kaempferol-3-O-feruloyl-sophoroside-7-Oglucoside	-0.831	0.000812266
BjuA040502	K15223 upstream activation factor subunit UAF30 | (RefSeq) uncharacterized protein LOC106376523 (A)	CWJP002007	C43H48O24	Kaempferol-3-O-feruloyl-sophoroside-7-Oglucoside	0.809	0.00142182
BjuA040504	K00981 phosphatidate cytidylyltransferase [EC:2.7.7.41] | (RefSeq) phosphatidate cytidylyltransferase 2 isoform X2 (A)	CWJP002007	C43H48O24	Kaempferol-3-O-feruloyl-sophoroside-7-Oglucoside	0.85	0.000467189
BjuA040640	K00512 steroid 17alpha-monooxygenase / 17alpha-hydroxyprogesterone deacetylase [EC:1.14.14.19 1.14.14.32] | (RefSeq) putative cytochrome P450 71A28 (A)	CWJP002007	C43H48O24	Kaempferol-3-O-feruloyl-sophoroside-7-Oglucoside	-0.814	0.00128376
BjuA040689	--	CWJP002007	C43H48O24	Kaempferol-3-O-feruloyl-sophoroside-7-Oglucoside	-0.865	0.000279467
BjuA040765	K00924 kinase [EC:2.7.1.-] | (RefSeq) receptor-like kinase TMK2 (A)	CWJP002007	C43H48O24	Kaempferol-3-O-feruloyl-sophoroside-7-Oglucoside	0.88	0.000157954
BjuA041431	K01381 saccharopepsin [EC:3.4.23.25] | (RefSeq) aspartyl protease family protein At5g10770-like (A)	CWJP002007	C43H48O24	Kaempferol-3-O-feruloyl-sophoroside-7-Oglucoside	0.804	0.00161777
BjuA042275	K09562 hsp70-interacting protein | (RefSeq) hsp70 nucleotide exchange factor fes1-like (A)	CWJP002007	C43H48O24	Kaempferol-3-O-feruloyl-sophoroside-7-Oglucoside	0.922	1.95068e-05
BjuA043056	K02639 ferredoxin | (RefSeq) ferredoxin-1, chloroplastic (A)	CWJP002007	C43H48O24	Kaempferol-3-O-feruloyl-sophoroside-7-Oglucoside	-0.827	0.000908883
BjuA043144	K01188 beta-glucosidase [EC:3.2.1.21] | (RefSeq) hypothetical protein (A)	CWJP002007	C43H48O24	Kaempferol-3-O-feruloyl-sophoroside-7-Oglucoside	-0.856	0.000379721
BjuA043157	K15422 3'(2'), 5'-bisphosphate nucleotidase / inositol polyphosphate 1-phosphatase [EC:3.1.3.7 3.1.3.57] | (RefSeq) SAL1 phosphatase-like (A)	CWJP002007	C43H48O24	Kaempferol-3-O-feruloyl-sophoroside-7-Oglucoside	-0.89	0.00010329
BjuA043168	K13420 LRR receptor-like serine/threonine-protein kinase FLS2 [EC:2.7.11.1] | (RefSeq) LRR receptor-like serine/threonine-protein kinase FLS2 (A)	CWJP002007	C43H48O24	Kaempferol-3-O-feruloyl-sophoroside-7-Oglucoside	-0.826	0.000939662
BjuA043254	--	CWJP002007	C43H48O24	Kaempferol-3-O-feruloyl-sophoroside-7-Oglucoside	-0.859	0.000345935
BjuA043690	K12855 pre-mRNA-processing factor 6 | (RefSeq) protein STABILIZED1-like (A)	CWJP002007	C43H48O24	Kaempferol-3-O-feruloyl-sophoroside-7-Oglucoside	-0.933	9.3653e-06
BjuA044009	K10773 endonuclease III [EC:4.2.99.18] | (RefSeq) endonuclease III homolog 2, chloroplastic (A)	CWJP002007	C43H48O24	Kaempferol-3-O-feruloyl-sophoroside-7-Oglucoside	-0.865	0.000277755
BjuA044259	K13459 disease resistance protein RPS2 | (RefSeq) disease resistance protein RFL1-like (A)	CWJP002007	C43H48O24	Kaempferol-3-O-feruloyl-sophoroside-7-Oglucoside	0.831	0.000814111
BjuA044265	K13201 nucleolysin TIA-1/TIAR | (RefSeq) oligouridylate-binding protein 1B (A)	CWJP002007	C43H48O24	Kaempferol-3-O-feruloyl-sophoroside-7-Oglucoside	0.892	9.66052e-05
BjuA044663	K09264 MADS-box transcription factor, plant | (RefSeq) FLC; flowering locus C (A)	CWJP002007	C43H48O24	Kaempferol-3-O-feruloyl-sophoroside-7-Oglucoside	0.871	0.00022562
BjuA045158	--	CWJP002007	C43H48O24	Kaempferol-3-O-feruloyl-sophoroside-7-Oglucoside	-0.855	0.000387298
BjuA045398	K17839 polyamine oxidase [EC:1.5.3.17 1.5.3.-] | (RefSeq) probable polyamine oxidase 4 (A)	CWJP002007	C43H48O24	Kaempferol-3-O-feruloyl-sophoroside-7-Oglucoside	-0.886	0.000123329
BjuA045577	K00074 3-hydroxybutyryl-CoA dehydrogenase [EC:1.1.1.157] | (RefSeq) hypothetical protein (A)	CWJP002007	C43H48O24	Kaempferol-3-O-feruloyl-sophoroside-7-Oglucoside	-0.864	0.000286059
BjuA045578	K11498 centromeric protein E | (RefSeq) spindle pole body component 110-like (A)	CWJP002007	C43H48O24	Kaempferol-3-O-feruloyl-sophoroside-7-Oglucoside	-0.882	0.000145583
BjuA045580	K03644 lipoyl synthase [EC:2.8.1.8] | (RefSeq) hypothetical protein (A)	CWJP002007	C43H48O24	Kaempferol-3-O-feruloyl-sophoroside-7-Oglucoside	0.859	0.000349551
BjuA045623	K22069 LYR motif-containing protein 4 | (RefSeq) LYR motif-containing protein 4B-like (A)	CWJP002007	C43H48O24	Kaempferol-3-O-feruloyl-sophoroside-7-Oglucoside	0.931	1.0676e-05
BjuA045624	--	CWJP002007	C43H48O24	Kaempferol-3-O-feruloyl-sophoroside-7-Oglucoside	-0.886	0.000122375
BjuA045849	K08853 AP2-associated kinase [EC:2.7.11.1] | (RefSeq) probable serine/threonine-protein kinase DDB_G0276461 (A)	CWJP002007	C43H48O24	Kaempferol-3-O-feruloyl-sophoroside-7-Oglucoside	0.816	0.00121529
BjuA046714	K03183 demethylmenaquinone methyltransferase / 2-methoxy-6-polyprenyl-1,4-benzoquinol methylase [EC:2.1.1.163 2.1.1.201] | (RefSeq) 2-phytyl-1,4-beta-naphthoquinone methyltransferase, chloroplastic-like (A)	CWJP002007	C43H48O24	Kaempferol-3-O-feruloyl-sophoroside-7-Oglucoside	-0.84	0.000635158
BjuA046945	K09487 heat shock protein 90kDa beta | (RefSeq) heat shock protein 90-5, chloroplastic-like (A)	CWJP002007	C43H48O24	Kaempferol-3-O-feruloyl-sophoroside-7-Oglucoside	-0.903	5.66688e-05
BjuA046950	--	CWJP002007	C43H48O24	Kaempferol-3-O-feruloyl-sophoroside-7-Oglucoside	0.855	0.000397534
BjuA046967	K01061 carboxymethylenebutenolidase [EC:3.1.1.45] | (RefSeq) carboxymethylenebutenolidase homolog (A)	CWJP002007	C43H48O24	Kaempferol-3-O-feruloyl-sophoroside-7-Oglucoside	0.824	0.000990252
BjuA046969	K10664 E3 ubiquitin-protein ligase ATL6/9/15/31/42/55 [EC:2.3.2.27] | (RefSeq) RING-H2 finger protein ATL34-like (A)	CWJP002007	C43H48O24	Kaempferol-3-O-feruloyl-sophoroside-7-Oglucoside	-0.828	0.000886692
BjuA046984	K14412 alpha-1,4-fucosyltransferase [EC:2.4.1.65] | (RefSeq) uncharacterized LOC102714333 (A)	CWJP002007	C43H48O24	Kaempferol-3-O-feruloyl-sophoroside-7-Oglucoside	0.872	0.000216487
BjuA047112	K03283 heat shock 70kDa protein 1/2/6/8 | (RefSeq) probable mediator of RNA polymerase II transcription subunit 37e (A)	CWJP002007	C43H48O24	Kaempferol-3-O-feruloyl-sophoroside-7-Oglucoside	0.824	0.000985611
BjuB000057	K16570 gamma-tubulin complex component 3 | (RefSeq) gamma-tubulin complex component 3 (A)	CWJP002007	C43H48O24	Kaempferol-3-O-feruloyl-sophoroside-7-Oglucoside	-0.922	1.97969e-05
BjuB000067	K10688 ubiquitin-conjugating enzyme E2 W [EC:2.3.2.25] | (RefSeq) probable ubiquitin-conjugating enzyme E2 17 (A)	CWJP002007	C43H48O24	Kaempferol-3-O-feruloyl-sophoroside-7-Oglucoside	0.861	0.000316643
BjuB000068	K02935 large subunit ribosomal protein L7/L12 | (RefSeq) 50S ribosomal protein L7/L12 (A)	CWJP002007	C43H48O24	Kaempferol-3-O-feruloyl-sophoroside-7-Oglucoside	0.827	0.000901618
BjuB000448	K01802 peptidylprolyl isomerase [EC:5.2.1.8] | (RefSeq) CYN20-1; peptidyl-prolyl cis-trans isomerase, cyclophilin-type (A)	CWJP002007	C43H48O24	Kaempferol-3-O-feruloyl-sophoroside-7-Oglucoside	0.806	0.00152962
BjuB000679	K04733 interleukin-1 receptor-associated kinase 4 [EC:2.7.11.1] | (RefSeq) probable LRR receptor-like serine/threonine-protein kinase At1g63430 (A)	CWJP002007	C43H48O24	Kaempferol-3-O-feruloyl-sophoroside-7-Oglucoside	-0.845	0.000546927
BjuB001341	K08967 1,2-dihydroxy-3-keto-5-methylthiopentene dioxygenase [EC:1.13.11.53 1.13.11.54] | (RefSeq) 1,2-dihydroxy-3-keto-5-methylthiopentene dioxygenase 4 (A)	CWJP002007	C43H48O24	Kaempferol-3-O-feruloyl-sophoroside-7-Oglucoside	0.819	0.00113028
BjuB001595	--	CWJP002007	C43H48O24	Kaempferol-3-O-feruloyl-sophoroside-7-Oglucoside	-0.843	0.000570721
BjuB001596	--	CWJP002007	C43H48O24	Kaempferol-3-O-feruloyl-sophoroside-7-Oglucoside	-0.881	0.000151518
BjuB003087	K09285 AP2-like factor, ANT lineage | (RefSeq) AP2-like ethylene-responsive transcription factor At2g41710 isoform X1 (A)	CWJP002007	C43H48O24	Kaempferol-3-O-feruloyl-sophoroside-7-Oglucoside	-0.876	0.000189165
BjuB004187	K09420 transcriptional activator Myb | (RefSeq) transcription factor MYB3R-5-like (A)	CWJP002007	C43H48O24	Kaempferol-3-O-feruloyl-sophoroside-7-Oglucoside	0.817	0.00117568
BjuB004517	K01411 nardilysin [EC:3.4.24.61] | (RefSeq) nardilysin-like isoform X1 (A)	CWJP002007	C43H48O24	Kaempferol-3-O-feruloyl-sophoroside-7-Oglucoside	0.857	0.000371049
BjuB005261	K04733 interleukin-1 receptor-associated kinase 4 [EC:2.7.11.1] | (RefSeq) probable inactive receptor kinase At5g16590 (A)	CWJP002007	C43H48O24	Kaempferol-3-O-feruloyl-sophoroside-7-Oglucoside	-0.807	0.00150084
BjuB005359	K08332 vacuolar protein 8 | (RefSeq) U-box domain-containing protein 13-like (A)	CWJP002007	C43H48O24	Kaempferol-3-O-feruloyl-sophoroside-7-Oglucoside	0.819	0.00112033
BjuB005446	K09191 general transcription factor IIIA | (RefSeq) transcription factor IIIA-like (A)	CWJP002007	C43H48O24	Kaempferol-3-O-feruloyl-sophoroside-7-Oglucoside	0.887	0.000117736
BjuB005447	K13459 disease resistance protein RPS2 | (RefSeq) probable disease resistance protein At1g15890 (A)	CWJP002007	C43H48O24	Kaempferol-3-O-feruloyl-sophoroside-7-Oglucoside	0.877	0.000176416
BjuB005484	K12823 ATP-dependent RNA helicase DDX5/DBP2 [EC:3.6.4.13] | (RefSeq) DEAD-box ATP-dependent RNA helicase 14-like (A)	CWJP002007	C43H48O24	Kaempferol-3-O-feruloyl-sophoroside-7-Oglucoside	0.882	0.000150079
BjuB006045	--	CWJP002007	C43H48O24	Kaempferol-3-O-feruloyl-sophoroside-7-Oglucoside	0.849	0.000470701
BjuB006448	--	CWJP002007	C43H48O24	Kaempferol-3-O-feruloyl-sophoroside-7-Oglucoside	0.809	0.00144401
BjuB007448	K15979 staphylococcal nuclease domain-containing protein 1 | (RefSeq) hypothetical protein (A)	CWJP002007	C43H48O24	Kaempferol-3-O-feruloyl-sophoroside-7-Oglucoside	0.817	0.00117438
BjuB008199	K01188 beta-glucosidase [EC:3.2.1.21] | (RefSeq) uncharacterized protein LOC106394339 (A)	CWJP002007	C43H48O24	Kaempferol-3-O-feruloyl-sophoroside-7-Oglucoside	-0.841	0.000605176
BjuB008669	K01230 mannosyl-oligosaccharide alpha-1,2-mannosidase [EC:3.2.1.113] | (RefSeq) mannosyl-oligosaccharide 1,2-alpha-mannosidase MNS2-like (A)	CWJP002007	C43H48O24	Kaempferol-3-O-feruloyl-sophoroside-7-Oglucoside	-0.802	0.0016861
BjuB008765	K12598 ATP-dependent RNA helicase DOB1 [EC:3.6.4.13] | (RefSeq) DExH-box ATP-dependent RNA helicase DExH9-like (A)	CWJP002007	C43H48O24	Kaempferol-3-O-feruloyl-sophoroside-7-Oglucoside	-0.845	0.000541749
BjuB008850	K12900 FUS-interacting serine-arginine-rich protein 1 | (RefSeq) SCL30; SC35-like splicing factor 30 (A)	CWJP002007	C43H48O24	Kaempferol-3-O-feruloyl-sophoroside-7-Oglucoside	0.886	0.000124989
BjuB009042	K08101 phytochromobilin:ferredoxin oxidoreductase [EC:1.3.7.4] | (RefSeq) phytochromobilin:ferredoxin oxidoreductase, chloroplastic-like (A)	CWJP002007	C43H48O24	Kaempferol-3-O-feruloyl-sophoroside-7-Oglucoside	-0.902	5.92786e-05
BjuB010239	--	CWJP002007	C43H48O24	Kaempferol-3-O-feruloyl-sophoroside-7-Oglucoside	0.87	0.000236786
BjuB010587	K07466 replication factor A1 | (RefSeq) replication protein A 70 kDa DNA-binding subunit A-like isoform X1 (A)	CWJP002007	C43H48O24	Kaempferol-3-O-feruloyl-sophoroside-7-Oglucoside	-0.883	0.000139365
BjuB010737	--	CWJP002007	C43H48O24	Kaempferol-3-O-feruloyl-sophoroside-7-Oglucoside	-0.882	0.000150335
BjuB011576	--	CWJP002007	C43H48O24	Kaempferol-3-O-feruloyl-sophoroside-7-Oglucoside	-0.821	0.00106185
BjuB012979	K18423 exportin-2 (importin alpha re-exporter) | (RefSeq) exportin-2 (A)	CWJP002007	C43H48O24	Kaempferol-3-O-feruloyl-sophoroside-7-Oglucoside	-0.89	0.000107274
BjuB013476	--	CWJP002007	C43H48O24	Kaempferol-3-O-feruloyl-sophoroside-7-Oglucoside	0.835	0.000733092
BjuB014741	--	CWJP002007	C43H48O24	Kaempferol-3-O-feruloyl-sophoroside-7-Oglucoside	-0.884	0.000133732
BjuB014784	K20782 hydroxyproline O-arabinosyltransferase [EC:2.4.2.58] | (RefSeq) uncharacterized protein LOC106331662 (A)	CWJP002007	C43H48O24	Kaempferol-3-O-feruloyl-sophoroside-7-Oglucoside	0.805	0.00159225
BjuB015223	K06911 uncharacterized protein | (RefSeq) F-box/LRR-repeat protein At3g59200-like isoform X1 (A)	CWJP002007	C43H48O24	Kaempferol-3-O-feruloyl-sophoroside-7-Oglucoside	0.814	0.00128474
BjuB015719	K19306 18S rRNA (guanine1575-N7)-methyltransferase [EC:2.1.1.309] | (RefSeq) probable 18S rRNA (guanine-N(7))-methyltransferase (A)	CWJP002007	C43H48O24	Kaempferol-3-O-feruloyl-sophoroside-7-Oglucoside	0.857	0.000369119
BjuB016037	K04079 molecular chaperone HtpG | (RefSeq) heat shock protein 90-2 (A)	CWJP002007	C43H48O24	Kaempferol-3-O-feruloyl-sophoroside-7-Oglucoside	0.811	0.0013558
BjuB016180	K14411 RNA-binding protein Musashi | (RefSeq) heterogeneous nuclear ribonucleoprotein 1-like (A)	CWJP002007	C43H48O24	Kaempferol-3-O-feruloyl-sophoroside-7-Oglucoside	0.911	3.79567e-05
BjuB016383	K19041 E3 ubiquitin-protein ligase RNF38/44 [EC:2.3.2.27] | (RefSeq) anaphase-promoting complex subunit 11 RING-H2 finger protein (A)	CWJP002007	C43H48O24	Kaempferol-3-O-feruloyl-sophoroside-7-Oglucoside	-0.846	0.000523799
BjuB018104	K04733 interleukin-1 receptor-associated kinase 4 [EC:2.7.11.1] | (RefSeq) putative cysteine-rich receptor-like protein kinase 39 isoform X1 (A)	CWJP002007	C43H48O24	Kaempferol-3-O-feruloyl-sophoroside-7-Oglucoside	-0.824	0.00097248
BjuB018151	K07179 RIO kinase 2 [EC:2.7.11.1] | (RefSeq) serine/threonine-protein kinase rio2-like (A)	CWJP002007	C43H48O24	Kaempferol-3-O-feruloyl-sophoroside-7-Oglucoside	-0.819	0.00112246
BjuB018391	K10523 speckle-type POZ protein | (RefSeq) BTB/POZ and TAZ domain-containing protein 1-like (A)	CWJP002007	C43H48O24	Kaempferol-3-O-feruloyl-sophoroside-7-Oglucoside	0.839	0.000649585
BjuB019341	K08730 phosphatidylserine synthase 2 [EC:2.7.8.29] | (RefSeq) CDP-diacylglycerol--serine O-phosphatidyltransferase 1-like (A)	CWJP002007	C43H48O24	Kaempferol-3-O-feruloyl-sophoroside-7-Oglucoside	-0.865	0.00028106
BjuB020802	K17586 PHD and RING finger domain-containing protein 1 | (RefSeq) uncharacterized protein LOC112278904 (A)	CWJP002007	C43H48O24	Kaempferol-3-O-feruloyl-sophoroside-7-Oglucoside	0.812	0.00133985
BjuB022577	K13420 LRR receptor-like serine/threonine-protein kinase FLS2 [EC:2.7.11.1] | (RefSeq) LRR receptor-like serine/threonine-protein kinase FLS2 (A)	CWJP002007	C43H48O24	Kaempferol-3-O-feruloyl-sophoroside-7-Oglucoside	-0.872	0.00021985
BjuB023636	K09522 DnaJ homolog subfamily C member 2 | (RefSeq) dnaJ homolog subfamily C member 2 (A)	CWJP002007	C43H48O24	Kaempferol-3-O-feruloyl-sophoroside-7-Oglucoside	-0.81	0.00140735
BjuB023647	--	CWJP002007	C43H48O24	Kaempferol-3-O-feruloyl-sophoroside-7-Oglucoside	0.813	0.00129399
BjuB023656	K03386 peroxiredoxin (alkyl hydroperoxide reductase subunit C) [EC:1.11.1.15] | (RefSeq) 2-Cys peroxiredoxin BAS1, chloroplastic-like (A)	CWJP002007	C43H48O24	Kaempferol-3-O-feruloyl-sophoroside-7-Oglucoside	-0.849	0.000480572
BjuB023667	K04567 lysyl-tRNA synthetase, class II [EC:6.1.1.6] | (RefSeq) lysine--tRNA ligase (A)	CWJP002007	C43H48O24	Kaempferol-3-O-feruloyl-sophoroside-7-Oglucoside	-0.896	7.87041e-05
BjuB023698	K13210 far upstream element-binding protein | (RefSeq) far upstream element-binding protein 1-like isoform X1 (A)	CWJP002007	C43H48O24	Kaempferol-3-O-feruloyl-sophoroside-7-Oglucoside	-0.862	0.000307736
BjuB023940	K01184 polygalacturonase [EC:3.2.1.15] | (RefSeq) Pectin lyase-like superfamily protein (A)	CWJP002007	C43H48O24	Kaempferol-3-O-feruloyl-sophoroside-7-Oglucoside	0.835	0.000727961
BjuB025140	--	CWJP002007	C43H48O24	Kaempferol-3-O-feruloyl-sophoroside-7-Oglucoside	0.852	0.000432727
BjuB025155	K16204 seco-amyrin synthase [EC:5.4.99.52 5.4.99.54] | (RefSeq) hypothetical protein (A)	CWJP002007	C43H48O24	Kaempferol-3-O-feruloyl-sophoroside-7-Oglucoside	0.802	0.00170871
BjuB025424	--	CWJP002007	C43H48O24	Kaempferol-3-O-feruloyl-sophoroside-7-Oglucoside	0.822	0.00103806
BjuB025635	K02160 acetyl-CoA carboxylase biotin carboxyl carrier protein | (Kazusa) Lj1g3v2838150.1; - (A)	CWJP002007	C43H48O24	Kaempferol-3-O-feruloyl-sophoroside-7-Oglucoside	0.821	0.00106286
BjuB025930	K02872 large subunit ribosomal protein L13Ae | (RefSeq) 60S ribosomal protein L13a-2-like (A)	CWJP002007	C43H48O24	Kaempferol-3-O-feruloyl-sophoroside-7-Oglucoside	-0.839	0.000643837
BjuB026134	K01537 Ca2+-transporting ATPase [EC:3.6.3.8] | (RefSeq) calcium-transporting ATPase 9, plasma membrane-type-like (A)	CWJP002007	C43H48O24	Kaempferol-3-O-feruloyl-sophoroside-7-Oglucoside	0.807	0.00149314
BjuB026365	K09377 cysteine and glycine-rich protein | (RefSeq) hypothetical protein (A)	CWJP002007	C43H48O24	Kaempferol-3-O-feruloyl-sophoroside-7-Oglucoside	-0.878	0.000172586
BjuB026955	K02918 large subunit ribosomal protein L35e | (RefSeq) 60S ribosomal protein L35-4 (A)	CWJP002007	C43H48O24	Kaempferol-3-O-feruloyl-sophoroside-7-Oglucoside	0.814	0.00127555
BjuB027039	K01069 hydroxyacylglutathione hydrolase [EC:3.1.2.6] | (RefSeq) GLX2-1; glyoxalase 2-1 (A)	CWJP002007	C43H48O24	Kaempferol-3-O-feruloyl-sophoroside-7-Oglucoside	-0.8	0.00177088
BjuB027445	K22989 integral membrane protein GPR137 | (RefSeq) tobamovirus multiplication protein 1-like isoform X1 (A)	CWJP002007	C43H48O24	Kaempferol-3-O-feruloyl-sophoroside-7-Oglucoside	-0.822	0.00104783
BjuB027470	K12666 oligosaccharyltransferase complex subunit alpha (ribophorin I) | (RefSeq) hypothetical protein (A)	CWJP002007	C43H48O24	Kaempferol-3-O-feruloyl-sophoroside-7-Oglucoside	-0.906	5.03846e-05
BjuB027539	--	CWJP002007	C43H48O24	Kaempferol-3-O-feruloyl-sophoroside-7-Oglucoside	-0.839	0.000648232
BjuB027911	K18195 rhamnogalacturonan endolyase [EC:4.2.2.23] | (RefSeq) uncharacterized protein LOC104807150 isoform X1 (A)	CWJP002007	C43H48O24	Kaempferol-3-O-feruloyl-sophoroside-7-Oglucoside	0.837	0.000686059
BjuB028382	K20721 reticulon-1 | (RefSeq) reticulon-like protein B3 (A)	CWJP002007	C43H48O24	Kaempferol-3-O-feruloyl-sophoroside-7-Oglucoside	0.812	0.0013239
BjuB028766	K01193 beta-fructofuranosidase [EC:3.2.1.26] | (RefSeq) acid beta-fructofuranosidase 4, vacuolar-like (A)	CWJP002007	C43H48O24	Kaempferol-3-O-feruloyl-sophoroside-7-Oglucoside	0.877	0.00018181
BjuB029093	K07466 replication factor A1 | (RefSeq) uncharacterized protein LOC106384720 (A)	CWJP002007	C43H48O24	Kaempferol-3-O-feruloyl-sophoroside-7-Oglucoside	-0.888	0.000115709
BjuB029103	K08057 calreticulin | (RefSeq) CRT1b; calreticulin 1b (A)	CWJP002007	C43H48O24	Kaempferol-3-O-feruloyl-sophoroside-7-Oglucoside	-0.915	2.99372e-05
BjuB029105	K17710 pentatricopeptide repeat domain-containing protein 1 | (RefSeq) pentatricopeptide repeat-containing protein At1g20230-like (A)	CWJP002007	C43H48O24	Kaempferol-3-O-feruloyl-sophoroside-7-Oglucoside	-0.897	7.67066e-05
BjuB029108	K07575 PUA domain protein | (RefSeq) hypothetical protein (A)	CWJP002007	C43H48O24	Kaempferol-3-O-feruloyl-sophoroside-7-Oglucoside	-0.82	0.00108357
BjuB029144	K03671 thioredoxin 1 | (RefSeq) thioredoxin-like 1-2, chloroplastic isoform X1 (A)	CWJP002007	C43H48O24	Kaempferol-3-O-feruloyl-sophoroside-7-Oglucoside	0.803	0.00165061
BjuB029299	K08238 xyloglucan 6-xylosyltransferase [EC:2.4.2.39] | (RefSeq) xyloglucan 6-xylosyltransferase 4-like (A)	CWJP002007	C43H48O24	Kaempferol-3-O-feruloyl-sophoroside-7-Oglucoside	0.904	5.43318e-05
BjuB029586	K11982 E3 ubiquitin-protein ligase RNF115/126 [EC:2.3.2.27] | (RefSeq) E3 ubiquitin-protein ligase RING1-like (A)	CWJP002007	C43H48O24	Kaempferol-3-O-feruloyl-sophoroside-7-Oglucoside	-0.877	0.000180832
BjuB029761	K04733 interleukin-1 receptor-associated kinase 4 [EC:2.7.11.1] | (RefSeq) probable receptor-like protein kinase At1g30570 (A)	CWJP002007	C43H48O24	Kaempferol-3-O-feruloyl-sophoroside-7-Oglucoside	-0.859	0.000339737
BjuB030457	K01956 carbamoyl-phosphate synthase small subunit [EC:6.3.5.5] | (RefSeq) hypothetical protein (A)	CWJP002007	C43H48O24	Kaempferol-3-O-feruloyl-sophoroside-7-Oglucoside	-0.837	0.00068307
BjuB031027	K09191 general transcription factor IIIA | (RefSeq) transcription factor IIIA-like (A)	CWJP002007	C43H48O24	Kaempferol-3-O-feruloyl-sophoroside-7-Oglucoside	-0.879	0.000167626
BjuB031419	--	CWJP002007	C43H48O24	Kaempferol-3-O-feruloyl-sophoroside-7-Oglucoside	0.839	0.000637998
BjuB032069	K00815 tyrosine aminotransferase [EC:2.6.1.5] | (RefSeq) hypothetical protein (A)	CWJP002007	C43H48O24	Kaempferol-3-O-feruloyl-sophoroside-7-Oglucoside	0.807	0.00152102
BjuB032075	K12867 pre-mRNA-splicing factor SYF1 | (RefSeq) pre-mRNA-splicing factor SYF1-like (A)	CWJP002007	C43H48O24	Kaempferol-3-O-feruloyl-sophoroside-7-Oglucoside	-0.836	0.000701897
BjuB032246	--	CWJP002007	C43H48O24	Kaempferol-3-O-feruloyl-sophoroside-7-Oglucoside	-0.892	9.4503e-05
BjuB032348	--	CWJP002007	C43H48O24	Kaempferol-3-O-feruloyl-sophoroside-7-Oglucoside	-0.879	0.000164094
BjuB032354	K14976 thebaine 6-O-demethylase [EC:1.14.11.31] | (RefSeq) thebaine 6-O-demethylase (A)	CWJP002007	C43H48O24	Kaempferol-3-O-feruloyl-sophoroside-7-Oglucoside	0.883	0.000142176
BjuB032940	--	CWJP002007	C43H48O24	Kaempferol-3-O-feruloyl-sophoroside-7-Oglucoside	0.824	0.000975226
BjuB033357	--	CWJP002007	C43H48O24	Kaempferol-3-O-feruloyl-sophoroside-7-Oglucoside	0.89	0.000106069
BjuB033701	K02258 cytochrome c oxidase assembly protein subunit 11 | (RefSeq) cytochrome c oxidase assembly protein COX11, mitochondrial-like (A)	CWJP002007	C43H48O24	Kaempferol-3-O-feruloyl-sophoroside-7-Oglucoside	-0.838	0.000659797
BjuB033722	K02938 large subunit ribosomal protein L8e | (RefSeq) 60S ribosomal protein L8-1 (A)	CWJP002007	C43H48O24	Kaempferol-3-O-feruloyl-sophoroside-7-Oglucoside	-0.843	0.000566053
BjuB034823	K04733 interleukin-1 receptor-associated kinase 4 [EC:2.7.11.1] | (RefSeq) LRR receptor-like kinase (A)	CWJP002007	C43H48O24	Kaempferol-3-O-feruloyl-sophoroside-7-Oglucoside	-0.831	0.00082035
BjuB035998	K00559 sterol 24-C-methyltransferase [EC:2.1.1.41] | (RefSeq) cycloartenol-C-24-methyltransferase-like (A)	CWJP002007	C43H48O24	Kaempferol-3-O-feruloyl-sophoroside-7-Oglucoside	-0.819	0.00113113
BjuB036191	K22733 magnesium transporter | (RefSeq) probable magnesium transporter NIPA9 (A)	CWJP002007	C43H48O24	Kaempferol-3-O-feruloyl-sophoroside-7-Oglucoside	-0.891	0.000102713
BjuB038259	K14491 two-component response regulator ARR-B family | (RefSeq) LOW QUALITY PROTEIN: two-component response regulator ARR10-like (A)	CWJP002007	C43H48O24	Kaempferol-3-O-feruloyl-sophoroside-7-Oglucoside	0.867	0.000258185
BjuB038445	K17279 receptor expression-enhancing protein 5/6 | (RefSeq) HVA22-like protein k isoform X1 (A)	CWJP002007	C43H48O24	Kaempferol-3-O-feruloyl-sophoroside-7-Oglucoside	-0.806	0.00153191
BjuB039446	K00521 ferric-chelate reductase [EC:1.16.1.7] | (RefSeq) ferric reduction oxidase 7, chloroplastic-like (A)	CWJP002007	C43H48O24	Kaempferol-3-O-feruloyl-sophoroside-7-Oglucoside	0.91	3.98441e-05
BjuB039873	K15718 linoleate 9S-lipoxygenase [EC:1.13.11.58] | (RefSeq) probable linoleate 9S-lipoxygenase 5 (A)	CWJP002007	C43H48O24	Kaempferol-3-O-feruloyl-sophoroside-7-Oglucoside	0.859	0.000345416
BjuB040086	--	CWJP002007	C43H48O24	Kaempferol-3-O-feruloyl-sophoroside-7-Oglucoside	-0.803	0.00166325
BjuB040231	--	CWJP002007	C43H48O24	Kaempferol-3-O-feruloyl-sophoroside-7-Oglucoside	-0.809	0.00143717
BjuB040242	K09503 DnaJ homolog subfamily A member 2 | (RefSeq) dnaJ protein homolog ANJ1-like (A)	CWJP002007	C43H48O24	Kaempferol-3-O-feruloyl-sophoroside-7-Oglucoside	0.882	0.000149748
BjuB040248	K07466 replication factor A1 | (RefSeq) uncharacterized protein LOC106452310 (A)	CWJP002007	C43H48O24	Kaempferol-3-O-feruloyl-sophoroside-7-Oglucoside	0.855	0.000397419
BjuB040250	K10269 F-box and leucine-rich repeat protein 3 | (RefSeq) F-box/LRR-repeat protein At3g48880-like (A)	CWJP002007	C43H48O24	Kaempferol-3-O-feruloyl-sophoroside-7-Oglucoside	0.884	0.000137465
BjuB040261	--	CWJP002007	C43H48O24	Kaempferol-3-O-feruloyl-sophoroside-7-Oglucoside	-0.813	0.00129684
BjuB040318	--	CWJP002007	C43H48O24	Kaempferol-3-O-feruloyl-sophoroside-7-Oglucoside	0.815	0.00124322
BjuB041128	K03544 ATP-dependent Clp protease ATP-binding subunit ClpX | (RefSeq) CLP protease regulatory subunit CLPX1, mitochondrial-like (A)	CWJP002007	C43H48O24	Kaempferol-3-O-feruloyl-sophoroside-7-Oglucoside	0.865	0.000283118
BjuB041129	--	CWJP002007	C43H48O24	Kaempferol-3-O-feruloyl-sophoroside-7-Oglucoside	0.96	7.835e-07
BjuB041315	--	CWJP002007	C43H48O24	Kaempferol-3-O-feruloyl-sophoroside-7-Oglucoside	0.865	0.000278736
BjuB041466	K22073 transferase CAF17, mitochondrial [EC:2.1.-.-] | (RefSeq) putative transferase At4g12130, mitochondrial (A)	CWJP002007	C43H48O24	Kaempferol-3-O-feruloyl-sophoroside-7-Oglucoside	-0.891	0.000100865
BjuB042455	K18171 COX assembly mitochondrial protein 1 | (RefSeq) uncharacterized LOC100795409 (A)	CWJP002007	C43H48O24	Kaempferol-3-O-feruloyl-sophoroside-7-Oglucoside	-0.871	0.000227554
BjuB042824	K00799 glutathione S-transferase [EC:2.5.1.18] | (RefSeq) glutathione S-transferase U16-like (A)	CWJP002007	C43H48O24	Kaempferol-3-O-feruloyl-sophoroside-7-Oglucoside	0.809	0.00143817
BjuB043372	K07976 Rab family, other | (RefSeq) ras-related protein RABA6a (A)	CWJP002007	C43H48O24	Kaempferol-3-O-feruloyl-sophoroside-7-Oglucoside	-0.801	0.00175544
BjuB044141	K04122 ent-kaurene oxidase [EC:1.14.13.78] | (RefSeq) ent-kaurene oxidase, chloroplastic (A)	CWJP002007	C43H48O24	Kaempferol-3-O-feruloyl-sophoroside-7-Oglucoside	-0.908	4.36698e-05
BjuB044171	K15397 3-ketoacyl-CoA synthase [EC:2.3.1.199] | (RefSeq) 3-ketoacyl-CoA synthase 17-like (A)	CWJP002007	C43H48O24	Kaempferol-3-O-feruloyl-sophoroside-7-Oglucoside	0.816	0.00121684
BjuB044284	--	CWJP002007	C43H48O24	Kaempferol-3-O-feruloyl-sophoroside-7-Oglucoside	0.894	8.65024e-05
BjuB044896	--	CWJP002007	C43H48O24	Kaempferol-3-O-feruloyl-sophoroside-7-Oglucoside	0.842	0.000598314
BjuB045282	K07466 replication factor A1 | (RefSeq) uncharacterized protein LOC106302349 (A)	CWJP002007	C43H48O24	Kaempferol-3-O-feruloyl-sophoroside-7-Oglucoside	0.9	6.61364e-05
BjuB045515	--	CWJP002007	C43H48O24	Kaempferol-3-O-feruloyl-sophoroside-7-Oglucoside	-0.893	9.1169e-05
BjuB047522	K16280 E3 ubiquitin-protein ligase RGLG [EC:2.3.2.27] | (RefSeq) E3 ubiquitin-protein ligase RGLG2-like isoform X1 (A)	CWJP002007	C43H48O24	Kaempferol-3-O-feruloyl-sophoroside-7-Oglucoside	-0.914	3.18019e-05
BjuB048022	K05857 phosphatidylinositol phospholipase C, delta [EC:3.1.4.11] | (RefSeq) phosphoinositide phospholipase C 1-like (A)	CWJP002007	C43H48O24	Kaempferol-3-O-feruloyl-sophoroside-7-Oglucoside	-0.858	0.000359046
BjuB048030	K00232 acyl-CoA oxidase [EC:1.3.3.6] | (RefSeq) uncharacterized protein LOC107952742 isoform X1 (A)	CWJP002007	C43H48O24	Kaempferol-3-O-feruloyl-sophoroside-7-Oglucoside	-0.959	8.555e-07
BjuB048034	K04420 mitogen-activated protein kinase kinase kinase 2 [EC:2.7.11.25] | (RefSeq) mitogen-activated protein kinase kinase kinase 2-like (A)	CWJP002007	C43H48O24	Kaempferol-3-O-feruloyl-sophoroside-7-Oglucoside	-0.852	0.00042837
BjuB048046	K09753 cinnamoyl-CoA reductase [EC:1.2.1.44] | (RefSeq) cinnamoyl-CoA reductase 1-like (A)	CWJP002007	C43H48O24	Kaempferol-3-O-feruloyl-sophoroside-7-Oglucoside	-0.914	3.27281e-05
BjuB048048	K13098 RNA-binding protein FUS | (RefSeq) transcription initiation factor TFIID subunit 15b (A)	CWJP002007	C43H48O24	Kaempferol-3-O-feruloyl-sophoroside-7-Oglucoside	0.904	5.54749e-05
BjuB048907	--	CWJP002007	C43H48O24	Kaempferol-3-O-feruloyl-sophoroside-7-Oglucoside	0.913	3.47078e-05
BjuB049044	K02935 large subunit ribosomal protein L7/L12 | (RefSeq) 50S ribosomal protein L7/L12 (A)	CWJP002007	C43H48O24	Kaempferol-3-O-feruloyl-sophoroside-7-Oglucoside	-0.889	0.000108863
BjuB049046	K00654 serine palmitoyltransferase [EC:2.3.1.50] | (RefSeq) LCB1; long chain base biosynthesis protein 1 (A)	CWJP002007	C43H48O24	Kaempferol-3-O-feruloyl-sophoroside-7-Oglucoside	0.829	0.000865912
BjuO000046	K18195 rhamnogalacturonan endolyase [EC:4.2.2.23] | (RefSeq) probable rhamnogalacturonate lyase B (A)	CWJP002007	C43H48O24	Kaempferol-3-O-feruloyl-sophoroside-7-Oglucoside	-0.802	0.0017012
BjuO000082	K20784 arabinosyltransferase [EC:2.4.2.-] | (RefSeq) arabinosyltransferase XEG113 (A)	CWJP002007	C43H48O24	Kaempferol-3-O-feruloyl-sophoroside-7-Oglucoside	-0.807	0.00150993
BjuO000724	K07466 replication factor A1 | (RefSeq) uncharacterized protein LOC111211496 (A)	CWJP002007	C43H48O24	Kaempferol-3-O-feruloyl-sophoroside-7-Oglucoside	-0.804	0.00162787
BjuO001426	K03125 transcription initiation factor TFIID subunit 1 | (RefSeq) transcription initiation factor TFIID subunit 1-like (A)	CWJP002007	C43H48O24	Kaempferol-3-O-feruloyl-sophoroside-7-Oglucoside	0.811	0.00137376
BjuO002236	K03152 protein deglycase [EC:3.5.1.124] | (RefSeq) protein DJ-1 homolog A-like (A)	CWJP002007	C43H48O24	Kaempferol-3-O-feruloyl-sophoroside-7-Oglucoside	-0.888	0.000113078
BjuO002963	--	CWJP002007	C43H48O24	Kaempferol-3-O-feruloyl-sophoroside-7-Oglucoside	-0.895	8.36243e-05
BjuO003854	K18195 rhamnogalacturonan endolyase [EC:4.2.2.23] | (RefSeq) uncharacterized protein LOC104807150 isoform X1 (A)	CWJP002007	C43H48O24	Kaempferol-3-O-feruloyl-sophoroside-7-Oglucoside	-0.849	0.000482277
BjuO005046	K01681 aconitate hydratase [EC:4.2.1.3] | (RefSeq) uncharacterized protein LOC106439784 (A)	CWJP002007	C43H48O24	Kaempferol-3-O-feruloyl-sophoroside-7-Oglucoside	-0.854	0.000403544
BjuO005602	K05681 ATP-binding cassette, subfamily G (WHITE), member 2 | (Kazusa) Lj5g3v0659620.1; - (A)	CWJP002007	C43H48O24	Kaempferol-3-O-feruloyl-sophoroside-7-Oglucoside	-0.835	0.000729177
BjuO005830	--	CWJP002007	C43H48O24	Kaempferol-3-O-feruloyl-sophoroside-7-Oglucoside	-0.881	0.000156126
BjuO005841	K08145 MFS transporter, SP family, solute carrier family 2 (facilitated glucose transporter), member 8 | (RefSeq) sugar transporter ERD6-like 18 (A)	CWJP002007	C43H48O24	Kaempferol-3-O-feruloyl-sophoroside-7-Oglucoside	0.807	0.00152337
BjuO006079	K20307 trafficking protein particle complex subunit 10 | (RefSeq) trafficking protein particle complex II-specific subunit 130 homolog (A)	CWJP002007	C43H48O24	Kaempferol-3-O-feruloyl-sophoroside-7-Oglucoside	-0.801	0.00174765
BjuO006988	K17964 leucine-rich PPR motif-containing protein, mitochondrial | (RefSeq) hypothetical protein (A)	CWJP002007	C43H48O24	Kaempferol-3-O-feruloyl-sophoroside-7-Oglucoside	-0.842	0.000587716
BjuO007003	K01507 inorganic pyrophosphatase [EC:3.6.1.1] | (RefSeq) soluble inorganic pyrophosphatase 1 (A)	CWJP002007	C43H48O24	Kaempferol-3-O-feruloyl-sophoroside-7-Oglucoside	-0.817	0.00117264
BjuO007232	K14963 COMPASS component SWD3 | (RefSeq) hypothetical protein (A)	CWJP002007	C43H48O24	Kaempferol-3-O-feruloyl-sophoroside-7-Oglucoside	-0.887	0.000118536
BjuO007426	K12160 small ubiquitin-related modifier | (RefSeq) small ubiquitin-related modifier 5-like (A)	CWJP002007	C43H48O24	Kaempferol-3-O-feruloyl-sophoroside-7-Oglucoside	-0.824	0.000984181
BjuO007512	--	CWJP002007	C43H48O24	Kaempferol-3-O-feruloyl-sophoroside-7-Oglucoside	-0.879	0.00016544
BjuO008833	K04498 E1A/CREB-binding protein [EC:2.3.1.48] | (RefSeq) histone acetyltransferase HAC5 isoform X1 (A)	CWJP002007	C43H48O24	Kaempferol-3-O-feruloyl-sophoroside-7-Oglucoside	0.894	8.68991e-05
BjuO009332	--	CWJP002007	C43H48O24	Kaempferol-3-O-feruloyl-sophoroside-7-Oglucoside	-0.879	0.000164315
BjuO009418	K13098 RNA-binding protein FUS | (RefSeq) hypothetical protein (A)	CWJP002007	C43H48O24	Kaempferol-3-O-feruloyl-sophoroside-7-Oglucoside	0.866	0.000270479
BjuO009855	K08819 cyclin-dependent kinase 12/13 [EC:2.7.11.22 2.7.11.23] | (RefSeq) probable serine/threonine-protein kinase At1g54610 (A)	CWJP002007	C43H48O24	Kaempferol-3-O-feruloyl-sophoroside-7-Oglucoside	-0.814	0.00128014
BjuO011253	K01784 UDP-glucose 4-epimerase [EC:5.1.3.2] | (RefSeq) bifunctional UDP-glucose 4-epimerase and UDP-xylose 4-epimerase 3-like (A)	CWJP002007	C43H48O24	Kaempferol-3-O-feruloyl-sophoroside-7-Oglucoside	0.816	0.00119614
BjuO012121	K05658 ATP-binding cassette, subfamily B (MDR/TAP), member 1 [EC:3.6.3.44] | (RefSeq) ABC transporter B family member 9-like (A)	CWJP002007	C43H48O24	Kaempferol-3-O-feruloyl-sophoroside-7-Oglucoside	0.905	5.2308e-05
BjuO012641	--	CWJP002007	C43H48O24	Kaempferol-3-O-feruloyl-sophoroside-7-Oglucoside	0.884	0.000137404
BjuO013140	--	CWJP002007	C43H48O24	Kaempferol-3-O-feruloyl-sophoroside-7-Oglucoside	-0.881	0.000153842
BjuO013754	K01188 beta-glucosidase [EC:3.2.1.21] | (RefSeq) hypothetical protein (A)	CWJP002007	C43H48O24	Kaempferol-3-O-feruloyl-sophoroside-7-Oglucoside	-0.872	0.00021558
BjuA000874	K00565 mRNA (guanine-N7-)-methyltransferase [EC:2.1.1.56] | (RefSeq) mRNA cap guanine-N7 methyltransferase 1-like isoform X1 (A)	CWJP002833	C56H58O30	Kaempferol-di-O-malonyl-glucoside-O-malonyl-diglucoside	0.88	0.000158177
BjuA001127	K01251 adenosylhomocysteinase [EC:3.3.1.1] | (RefSeq) adenosylhomocysteinase 1-like isoform X1 (A)	CWJP002833	C56H58O30	Kaempferol-di-O-malonyl-glucoside-O-malonyl-diglucoside	-0.97	1.957e-07
BjuA001413	K20478 golgin subfamily B member 1 | (RefSeq) hypothetical protein (A)	CWJP002833	C56H58O30	Kaempferol-di-O-malonyl-glucoside-O-malonyl-diglucoside	-0.973	1.153e-07
BjuA001664	--	CWJP002833	C56H58O30	Kaempferol-di-O-malonyl-glucoside-O-malonyl-diglucoside	0.81	0.00141601
BjuA002225	K01177 beta-amylase [EC:3.2.1.2] | (RefSeq) uncharacterized protein LOC4348840 (A)	CWJP002833	C56H58O30	Kaempferol-di-O-malonyl-glucoside-O-malonyl-diglucoside	0.959	8.57e-07
BjuA002594	K17785 mitofilin | (RefSeq) hypothetical protein (A)	CWJP002833	C56H58O30	Kaempferol-di-O-malonyl-glucoside-O-malonyl-diglucoside	-0.834	0.000748342
BjuA002615	K01626 3-deoxy-7-phosphoheptulonate synthase [EC:2.5.1.54] | (RefSeq) phospho-2-dehydro-3-deoxyheptonate aldolase 1, chloroplastic-like (A)	CWJP002833	C56H58O30	Kaempferol-di-O-malonyl-glucoside-O-malonyl-diglucoside	0.829	0.00085573
BjuA002643	--	CWJP002833	C56H58O30	Kaempferol-di-O-malonyl-glucoside-O-malonyl-diglucoside	-0.985	5.4e-09
BjuA002970	K09510 DnaJ homolog subfamily B member 4 | (RefSeq) dnaJ homolog subfamily B member 3-like (A)	CWJP002833	C56H58O30	Kaempferol-di-O-malonyl-glucoside-O-malonyl-diglucoside	0.869	0.000247059
BjuA003276	K03363 cell division cycle 20, cofactor of APC complex | (RefSeq) cell division cycle 20.2, cofactor of APC complex-like (A)	CWJP002833	C56H58O30	Kaempferol-di-O-malonyl-glucoside-O-malonyl-diglucoside	-0.892	9.77269e-05
BjuA003402	K21867 potassium channel | (RefSeq) probable potassium channel AKT5 (A)	CWJP002833	C56H58O30	Kaempferol-di-O-malonyl-glucoside-O-malonyl-diglucoside	0.816	0.00122086
BjuA003504	no KO assigned | (RefSeq) UDP-glycosyltransferase 85A8-like isoform X1 (A)	CWJP002833	C56H58O30	Kaempferol-di-O-malonyl-glucoside-O-malonyl-diglucoside	-0.856	0.00037846
BjuA003512	K03168 DNA topoisomerase I [EC:5.99.1.2] | (RefSeq) predicted protein (A)	CWJP002833	C56H58O30	Kaempferol-di-O-malonyl-glucoside-O-malonyl-diglucoside	-0.931	1.09178e-05
BjuA003556	K09419 heat shock transcription factor, other eukaryote | (RefSeq) heat stress transcription factor A-2-like (A)	CWJP002833	C56H58O30	Kaempferol-di-O-malonyl-glucoside-O-malonyl-diglucoside	-0.847	0.000506009
BjuA003603	K18469 TBC1 domain family member 5 | (RefSeq) TBC1 domain family member 5 homolog A-like (A)	CWJP002833	C56H58O30	Kaempferol-di-O-malonyl-glucoside-O-malonyl-diglucoside	0.826	0.000918086
BjuA003811	K14213 Xaa-Pro dipeptidase [EC:3.4.13.9] | (RefSeq) xaa-Pro dipeptidase-like (A)	CWJP002833	C56H58O30	Kaempferol-di-O-malonyl-glucoside-O-malonyl-diglucoside	0.935	8.3107e-06
BjuA004096	K10206 LL-diaminopimelate aminotransferase [EC:2.6.1.83] | (RefSeq) LL-diaminopimelate aminotransferase, chloroplastic isoform X1 (A)	CWJP002833	C56H58O30	Kaempferol-di-O-malonyl-glucoside-O-malonyl-diglucoside	-0.999	0
BjuA004386	K21630 GATA-type zinc finger protein 1 | (RefSeq) putative GATA transcription factor 22 (A)	CWJP002833	C56H58O30	Kaempferol-di-O-malonyl-glucoside-O-malonyl-diglucoside	0.817	0.00118186
BjuA004413	K20855 beta-1,3-galactosyltransferase 1/2/3/4/5/7/8 [EC:2.4.1.-] | (RefSeq) probable beta-1,3-galactosyltransferase 4 isoform X1 (A)	CWJP002833	C56H58O30	Kaempferol-di-O-malonyl-glucoside-O-malonyl-diglucoside	-0.801	0.00175704
BjuA004549	K21371 crocetin glucosyltransferase [EC:2.4.1.271] | (RefSeq) crocetin glucosyltransferase, chloroplastic-like (A)	CWJP002833	C56H58O30	Kaempferol-di-O-malonyl-glucoside-O-malonyl-diglucoside	-0.915	3.10731e-05
BjuA004617	K06997 PLP dependent protein | (RefSeq) proline synthase co-transcribed bacterial homolog protein (A)	CWJP002833	C56H58O30	Kaempferol-di-O-malonyl-glucoside-O-malonyl-diglucoside	0.979	3.31e-08
BjuA005043	K08511 vesicle-associated membrane protein 72 | (RefSeq) vesicle-associated membrane protein 724 isoform X1 (A)	CWJP002833	C56H58O30	Kaempferol-di-O-malonyl-glucoside-O-malonyl-diglucoside	-0.85	0.000455193
BjuA005092	K21797 phosphatidylinositol 4-phosphatase [EC:3.1.3.-] | (RefSeq) phosphoinositide phosphatase SAC7 (A)	CWJP002833	C56H58O30	Kaempferol-di-O-malonyl-glucoside-O-malonyl-diglucoside	0.975	6.71e-08
BjuA005109	K23279 gallate 1-beta-glucosyltransferase [EC:2.4.1.136] | (RefSeq) UDP-glycosyltransferase 84A1 (A)	CWJP002833	C56H58O30	Kaempferol-di-O-malonyl-glucoside-O-malonyl-diglucoside	-0.909	4.32234e-05
BjuA006216	--	CWJP002833	C56H58O30	Kaempferol-di-O-malonyl-glucoside-O-malonyl-diglucoside	-0.955	1.3269e-06
BjuA006229	--	CWJP002833	C56H58O30	Kaempferol-di-O-malonyl-glucoside-O-malonyl-diglucoside	0.963	4.911e-07
BjuA006234	K00249 acyl-CoA dehydrogenase [EC:1.3.8.7] | (RefSeq) IBR3; acyl-CoA dehydrogenase-like protein (A)	CWJP002833	C56H58O30	Kaempferol-di-O-malonyl-glucoside-O-malonyl-diglucoside	0.933	9.2456e-06
BjuA006239	K21630 GATA-type zinc finger protein 1 | (RefSeq) putative GATA transcription factor 22 (A)	CWJP002833	C56H58O30	Kaempferol-di-O-malonyl-glucoside-O-malonyl-diglucoside	-0.974	9.7e-08
BjuA006240	K05387 glutamate receptor, ionotropic, plant | (RefSeq) glutamate receptor 2.1-like (A)	CWJP002833	C56H58O30	Kaempferol-di-O-malonyl-glucoside-O-malonyl-diglucoside	0.967	2.942e-07
BjuA006635	K00602 phosphoribosylaminoimidazolecarboxamide formyltransferase / IMP cyclohydrolase [EC:2.1.2.3 3.5.4.10] | (RefSeq) uncharacterized protein LOC104781903 isoform X1 (A)	CWJP002833	C56H58O30	Kaempferol-di-O-malonyl-glucoside-O-malonyl-diglucoside	-0.996	0
BjuA006744	--	CWJP002833	C56H58O30	Kaempferol-di-O-malonyl-glucoside-O-malonyl-diglucoside	0.817	0.00118204
BjuA006876	K12854 pre-mRNA-splicing helicase BRR2 [EC:3.6.4.13] | (RefSeq) DExH-box ATP-dependent RNA helicase DExH12-like (A)	CWJP002833	C56H58O30	Kaempferol-di-O-malonyl-glucoside-O-malonyl-diglucoside	-0.968	2.691e-07
BjuA007032	--	CWJP002833	C56H58O30	Kaempferol-di-O-malonyl-glucoside-O-malonyl-diglucoside	-0.99	8e-10
BjuA007235	K18801 glucuronoxylan 4-O-methyltransferase [EC:2.1.1.112] | (RefSeq) glucuronoxylan 4-O-methyltransferase 3-like (A)	CWJP002833	C56H58O30	Kaempferol-di-O-malonyl-glucoside-O-malonyl-diglucoside	-0.815	0.00123312
BjuA007734	--	CWJP002833	C56H58O30	Kaempferol-di-O-malonyl-glucoside-O-malonyl-diglucoside	-0.964	4.586e-07
BjuA007843	K22736 vacuolar iron transporter family protein | (RefSeq) uncharacterized LOC107858870 (A)	CWJP002833	C56H58O30	Kaempferol-di-O-malonyl-glucoside-O-malonyl-diglucoside	-0.916	2.83658e-05
BjuA008186	K07466 replication factor A1 | (RefSeq) replication protein A 70 kDa DNA-binding subunit C-like (A)	CWJP002833	C56H58O30	Kaempferol-di-O-malonyl-glucoside-O-malonyl-diglucoside	0.982	1.33e-08
BjuA008260	K07198 5'-AMP-activated protein kinase, catalytic alpha subunit [EC:2.7.11.11] | (RefSeq) SNF1-related protein kinase catalytic subunit alpha KIN11 (A)	CWJP002833	C56H58O30	Kaempferol-di-O-malonyl-glucoside-O-malonyl-diglucoside	-0.963	5.483e-07
BjuA008833	--	CWJP002833	C56H58O30	Kaempferol-di-O-malonyl-glucoside-O-malonyl-diglucoside	-0.918	2.48399e-05
BjuA008873	K12896 splicing factor, arginine/serine-rich 7 | (RefSeq) serine/arginine-rich splicing factor RS2Z33-like (A)	CWJP002833	C56H58O30	Kaempferol-di-O-malonyl-glucoside-O-malonyl-diglucoside	0.98	2.62e-08
BjuA009095	K11982 E3 ubiquitin-protein ligase RNF115/126 [EC:2.3.2.27] | (RefSeq) E3 ubiquitin-protein ligase CIP8 (A)	CWJP002833	C56H58O30	Kaempferol-di-O-malonyl-glucoside-O-malonyl-diglucoside	0.827	0.000909952
BjuA009099	K10536 agmatine deiminase [EC:3.5.3.12] | (RefSeq) agmatine deiminase-like (A)	CWJP002833	C56H58O30	Kaempferol-di-O-malonyl-glucoside-O-malonyl-diglucoside	0.956	1.2537e-06
BjuA009266	K01381 saccharopepsin [EC:3.4.23.25] | (RefSeq) aspartyl protease family protein At5g10770-like (A)	CWJP002833	C56H58O30	Kaempferol-di-O-malonyl-glucoside-O-malonyl-diglucoside	-0.997	0
BjuA009267	K13783 MFS transporter, OPA family, solute carrier family 37 (glycerol-3-phosphate transporter), member 1/2 | (RefSeq) putative glycerol-3-phosphate transporter 4 (A)	CWJP002833	C56H58O30	Kaempferol-di-O-malonyl-glucoside-O-malonyl-diglucoside	0.974	8.33e-08
BjuA009268	K17757 ATP-dependent NAD(P)H-hydrate dehydratase [EC:4.2.1.93] | (RefSeq) ATP-dependent (S)-NAD(P)H-hydrate dehydratase (A)	CWJP002833	C56H58O30	Kaempferol-di-O-malonyl-glucoside-O-malonyl-diglucoside	-0.976	5.76e-08
BjuA009271	K09419 heat shock transcription factor, other eukaryote | (RefSeq) heat stress transcription factor A-4a-like (A)	CWJP002833	C56H58O30	Kaempferol-di-O-malonyl-glucoside-O-malonyl-diglucoside	-0.996	0
BjuA010057	--	CWJP002833	C56H58O30	Kaempferol-di-O-malonyl-glucoside-O-malonyl-diglucoside	-0.97	1.879e-07
BjuA010489	K00729 dolichyl-phosphate beta-glucosyltransferase [EC:2.4.1.117] | (RefSeq) dolichyl-phosphate beta-glucosyltransferase-like (A)	CWJP002833	C56H58O30	Kaempferol-di-O-malonyl-glucoside-O-malonyl-diglucoside	0.933	9.35e-06
BjuA010598	K04506 E3 ubiquitin-protein ligase SIAH1 [EC:2.3.2.27] | (RefSeq) putative E3 ubiquitin-protein ligase SINAT1 (A)	CWJP002833	C56H58O30	Kaempferol-di-O-malonyl-glucoside-O-malonyl-diglucoside	-0.914	3.13821e-05
BjuA010666	K02184 formin 2 | (RefSeq) formin-like protein 1 (A)	CWJP002833	C56H58O30	Kaempferol-di-O-malonyl-glucoside-O-malonyl-diglucoside	-0.815	0.00122541
BjuA010783	K06573 solute carrier family 4 (anion exchanger), member 1 | (RefSeq) BOR1; borate transporter (A)	CWJP002833	C56H58O30	Kaempferol-di-O-malonyl-glucoside-O-malonyl-diglucoside	0.849	0.000473883
BjuA010829	K12309 beta-galactosidase [EC:3.2.1.23] | (RefSeq) BGAL2; beta-galactosidase 2 (A)	CWJP002833	C56H58O30	Kaempferol-di-O-malonyl-glucoside-O-malonyl-diglucoside	0.941	5.2123e-06
BjuA010834	--	CWJP002833	C56H58O30	Kaempferol-di-O-malonyl-glucoside-O-malonyl-diglucoside	-0.891	9.99763e-05
BjuA010908	K16296 serine carboxypeptidase-like clade I [EC:3.4.16.-] | (RefSeq) serine carboxypeptidase-like 10 isoform X1 (A)	CWJP002833	C56H58O30	Kaempferol-di-O-malonyl-glucoside-O-malonyl-diglucoside	-0.919	2.32569e-05
BjuA011325	K04733 interleukin-1 receptor-associated kinase 4 [EC:2.7.11.1] | (RefSeq) cysteine-rich receptor-like protein kinase 36 (A)	CWJP002833	C56H58O30	Kaempferol-di-O-malonyl-glucoside-O-malonyl-diglucoside	0.824	0.000992805
BjuA011489	K10839 UV excision repair protein RAD23 | (RefSeq) ubiquitin receptor RAD23c (A)	CWJP002833	C56H58O30	Kaempferol-di-O-malonyl-glucoside-O-malonyl-diglucoside	0.994	0
BjuA011514	K07408 cytochrome P450 family 1 subfamily A polypeptide 1 [EC:1.14.14.1] | (RefSeq) cytochrome P450 89A2-like (A)	CWJP002833	C56H58O30	Kaempferol-di-O-malonyl-glucoside-O-malonyl-diglucoside	-0.816	0.00121847
BjuA012027	K11450 lysine-specific histone demethylase 1A [EC:1.-.-.-] | (RefSeq) protein FLOWERING LOCUS D (A)	CWJP002833	C56H58O30	Kaempferol-di-O-malonyl-glucoside-O-malonyl-diglucoside	-0.947	2.9537e-06
BjuA012029	K16298 serine carboxypeptidase-like clade IV [EC:3.4.16.-] | (RefSeq) serine carboxypeptidase-like 49 (A)	CWJP002833	C56H58O30	Kaempferol-di-O-malonyl-glucoside-O-malonyl-diglucoside	-0.93	1.14351e-05
BjuA012037	K09013 Fe-S cluster assembly ATP-binding protein | (RefSeq) ABC transporter I family member 6, chloroplastic-like (A)	CWJP002833	C56H58O30	Kaempferol-di-O-malonyl-glucoside-O-malonyl-diglucoside	-0.988	1.9e-09
BjuA012113	K03283 heat shock 70kDa protein 1/2/6/8 | (RefSeq) probable mediator of RNA polymerase II transcription subunit 37c (A)	CWJP002833	C56H58O30	Kaempferol-di-O-malonyl-glucoside-O-malonyl-diglucoside	0.809	0.00142692
BjuA012417	--	CWJP002833	C56H58O30	Kaempferol-di-O-malonyl-glucoside-O-malonyl-diglucoside	0.849	0.000480184
BjuA012589	K11275 histone H1/5 | (RefSeq) HMG-Y-related protein A-like (A)	CWJP002833	C56H58O30	Kaempferol-di-O-malonyl-glucoside-O-malonyl-diglucoside	-0.857	0.000364297
BjuA012711	K01230 mannosyl-oligosaccharide alpha-1,2-mannosidase [EC:3.2.1.113] | (RefSeq) mannosyl-oligosaccharide 1,2-alpha-mannosidase MNS2-like (A)	CWJP002833	C56H58O30	Kaempferol-di-O-malonyl-glucoside-O-malonyl-diglucoside	0.911	3.80303e-05
BjuA012816	K09569 FK506-binding protein 2 [EC:5.2.1.8] | (RefSeq) peptidyl-prolyl cis-trans isomerase FKBP15-1 (A)	CWJP002833	C56H58O30	Kaempferol-di-O-malonyl-glucoside-O-malonyl-diglucoside	0.819	0.00110591
BjuA012913	--	CWJP002833	C56H58O30	Kaempferol-di-O-malonyl-glucoside-O-malonyl-diglucoside	0.981	1.71e-08
BjuA012914	--	CWJP002833	C56H58O30	Kaempferol-di-O-malonyl-glucoside-O-malonyl-diglucoside	-0.863	0.000302136
BjuA012915	--	CWJP002833	C56H58O30	Kaempferol-di-O-malonyl-glucoside-O-malonyl-diglucoside	-0.897	7.69036e-05
BjuA012918	K16297 serine carboxypeptidase-like clade II [EC:3.4.16.-] | (RefSeq) serine carboxypeptidase-like 42 (A)	CWJP002833	C56H58O30	Kaempferol-di-O-malonyl-glucoside-O-malonyl-diglucoside	0.894	8.79653e-05
BjuA012967	K15455 diphthamide biosynthesis protein 3 | (RefSeq) hypothetical protein (A)	CWJP002833	C56H58O30	Kaempferol-di-O-malonyl-glucoside-O-malonyl-diglucoside	-0.805	0.00157642
BjuA013041	K07466 replication factor A1 | (RefSeq) replication protein A 70 kDa DNA-binding subunit B-like (A)	CWJP002833	C56H58O30	Kaempferol-di-O-malonyl-glucoside-O-malonyl-diglucoside	0.84	0.000622546
BjuA013153	--	CWJP002833	C56H58O30	Kaempferol-di-O-malonyl-glucoside-O-malonyl-diglucoside	-0.976	6.08e-08
BjuA013261	K15601 lysine-specific demethylase 3 [EC:1.14.11.-] | (RefSeq) lysine-specific demethylase JMJ25-like (A)	CWJP002833	C56H58O30	Kaempferol-di-O-malonyl-glucoside-O-malonyl-diglucoside	-0.923	1.8618e-05
BjuA013561	K02877 large subunit ribosomal protein L15e | (RefSeq) 60S ribosomal protein L15-1-like (A)	CWJP002833	C56H58O30	Kaempferol-di-O-malonyl-glucoside-O-malonyl-diglucoside	0.906	4.8698e-05
BjuA013628	--	CWJP002833	C56H58O30	Kaempferol-di-O-malonyl-glucoside-O-malonyl-diglucoside	-0.808	0.00147181
BjuA013637	K08726 soluble epoxide hydrolase / lipid-phosphate phosphatase [EC:3.3.2.10 3.1.3.76] | (RefSeq) hypothetical protein (A)	CWJP002833	C56H58O30	Kaempferol-di-O-malonyl-glucoside-O-malonyl-diglucoside	-0.82	0.00109208
BjuA014191	K09755 ferulate-5-hydroxylase [EC:1.14.-.-] | (RefSeq) cytochrome P450 84A1-like (A)	CWJP002833	C56H58O30	Kaempferol-di-O-malonyl-glucoside-O-malonyl-diglucoside	0.856	0.000380068
BjuA014435	K12598 ATP-dependent RNA helicase DOB1 [EC:3.6.4.13] | (RefSeq) DExH-box ATP-dependent RNA helicase DExH9-like (A)	CWJP002833	C56H58O30	Kaempferol-di-O-malonyl-glucoside-O-malonyl-diglucoside	0.863	0.000304797
BjuA014614	K18732 SAP domain-containing ribonucleoprotein | (RefSeq) uncharacterized LOC109348403 (A)	CWJP002833	C56H58O30	Kaempferol-di-O-malonyl-glucoside-O-malonyl-diglucoside	0.801	0.00173941
BjuA014654	K19891 glucan endo-1,3-beta-glucosidase 1/2/3 [EC:3.2.1.39] | (RefSeq) glucan endo-1,3-beta-glucosidase 3 (A)	CWJP002833	C56H58O30	Kaempferol-di-O-malonyl-glucoside-O-malonyl-diglucoside	0.813	0.00129719
BjuA014909	--	CWJP002833	C56H58O30	Kaempferol-di-O-malonyl-glucoside-O-malonyl-diglucoside	-0.999	0
BjuA014952	K11294 nucleolin | (RefSeq) RNA-binding protein CP29B, chloroplastic-like (A)	CWJP002833	C56H58O30	Kaempferol-di-O-malonyl-glucoside-O-malonyl-diglucoside	-0.945	3.6069e-06
BjuA015267	K00511 squalene monooxygenase [EC:1.14.14.17] | (RefSeq) squalene monooxygenase 1,1-like (A)	CWJP002833	C56H58O30	Kaempferol-di-O-malonyl-glucoside-O-malonyl-diglucoside	0.815	0.00122772
BjuA016223	K20043 clathrin coat assembly protein AP180 | (RefSeq) putative clathrin assembly protein At2g25430 (A)	CWJP002833	C56H58O30	Kaempferol-di-O-malonyl-glucoside-O-malonyl-diglucoside	-0.971	1.592e-07
BjuA016271	K02183 calmodulin | (RefSeq) calmodulin-7 (A)	CWJP002833	C56H58O30	Kaempferol-di-O-malonyl-glucoside-O-malonyl-diglucoside	-0.944	3.8355e-06
BjuA016400	K05387 glutamate receptor, ionotropic, plant | (RefSeq) glutamate receptor 2.8-like (A)	CWJP002833	C56H58O30	Kaempferol-di-O-malonyl-glucoside-O-malonyl-diglucoside	-0.955	1.4195e-06
BjuA016596	K14298 mRNA export factor | (RefSeq) protein RAE1-like (A)	CWJP002833	C56H58O30	Kaempferol-di-O-malonyl-glucoside-O-malonyl-diglucoside	0.996	0
BjuA016879	K09753 cinnamoyl-CoA reductase [EC:1.2.1.44] | (RefSeq) cinnamoyl-CoA reductase 2-like (A)	CWJP002833	C56H58O30	Kaempferol-di-O-malonyl-glucoside-O-malonyl-diglucoside	-0.859	0.000349704
BjuA016897	--	CWJP002833	C56H58O30	Kaempferol-di-O-malonyl-glucoside-O-malonyl-diglucoside	-0.808	0.00148336
BjuA017083	K10782 fatty acyl-ACP thioesterase A [EC:3.1.2.14] | (RefSeq) oleoyl-acyl carrier protein thioesterase 1, chloroplastic (A)	CWJP002833	C56H58O30	Kaempferol-di-O-malonyl-glucoside-O-malonyl-diglucoside	-0.999	0
BjuA017096	K19041 E3 ubiquitin-protein ligase RNF38/44 [EC:2.3.2.27] | (RefSeq) RING-H2 finger protein ATL33-like (A)	CWJP002833	C56H58O30	Kaempferol-di-O-malonyl-glucoside-O-malonyl-diglucoside	-0.858	0.000359808
BjuA017112	K15404 aldehyde decarbonylase [EC:4.1.99.5] | (RefSeq) protein CER1-like 2 isoform X1 (A)	CWJP002833	C56H58O30	Kaempferol-di-O-malonyl-glucoside-O-malonyl-diglucoside	-0.851	0.000444163
BjuA017342	K06199 fluoride exporter | (RefSeq) fluoride export protein 1-like (A)	CWJP002833	C56H58O30	Kaempferol-di-O-malonyl-glucoside-O-malonyl-diglucoside	-0.958	9.429e-07
BjuA017477	K04733 interleukin-1 receptor-associated kinase 4 [EC:2.7.11.1] | (RefSeq) proline-rich receptor-like protein kinase PERK1 isoform X1 (A)	CWJP002833	C56H58O30	Kaempferol-di-O-malonyl-glucoside-O-malonyl-diglucoside	-0.999	0
BjuA017534	K04733 interleukin-1 receptor-associated kinase 4 [EC:2.7.11.1] | (RefSeq) receptor-like serine/threonine-protein kinase At4g25390 (A)	CWJP002833	C56H58O30	Kaempferol-di-O-malonyl-glucoside-O-malonyl-diglucoside	-0.838	0.000657596
BjuA017563	--	CWJP002833	C56H58O30	Kaempferol-di-O-malonyl-glucoside-O-malonyl-diglucoside	0.821	0.00105085
BjuA017884	K01183 chitinase [EC:3.2.1.14] | (RefSeq) basic endochitinase CHB4-like precursor (A)	CWJP002833	C56H58O30	Kaempferol-di-O-malonyl-glucoside-O-malonyl-diglucoside	0.929	1.26042e-05
BjuA018234	K13424 WRKY transcription factor 33 | (RefSeq) probable WRKY transcription factor 33 (A)	CWJP002833	C56H58O30	Kaempferol-di-O-malonyl-glucoside-O-malonyl-diglucoside	0.933	9.7909e-06
BjuA018244	K10775 phenylalanine ammonia-lyase [EC:4.3.1.24] | (RefSeq) PAL; phenylalanine ammonia-lyase 1 (A)	CWJP002833	C56H58O30	Kaempferol-di-O-malonyl-glucoside-O-malonyl-diglucoside	0.869	0.000240932
BjuA019747	K13068 sinapate 1-glucosyltransferase [EC:2.4.1.120] | (RefSeq) SGT1, ugt84A9b; UDP-glycosyltransferase 84A2-like (A)	CWJP002833	C56H58O30	Kaempferol-di-O-malonyl-glucoside-O-malonyl-diglucoside	0.871	0.00022596
BjuA019804	K20168 TBC1 domain family member 15 | (RefSeq) TBC1 domain family member 17-like (A)	CWJP002833	C56H58O30	Kaempferol-di-O-malonyl-glucoside-O-malonyl-diglucoside	-0.803	0.00167368
BjuA020052	K23338 glucose-induced degradation protein 8 | (RefSeq) glucose-induced degradation protein 8 homolog isoform X1 (A)	CWJP002833	C56H58O30	Kaempferol-di-O-malonyl-glucoside-O-malonyl-diglucoside	0.982	1.63e-08
BjuA020206	K01102 pyruvate dehydrogenase phosphatase [EC:3.1.3.43] | (RefSeq) probable protein phosphatase 2C 40 isoform X1 (A)	CWJP002833	C56H58O30	Kaempferol-di-O-malonyl-glucoside-O-malonyl-diglucoside	-0.815	0.00125164
BjuA020255	K01115 phospholipase D1/2 [EC:3.1.4.4] | (RefSeq) phospholipase D alpha 1 (A)	CWJP002833	C56H58O30	Kaempferol-di-O-malonyl-glucoside-O-malonyl-diglucoside	0.884	0.000133261
BjuA020526	K23339 protein yippee-like 5 | (RefSeq) hypothetical protein (A)	CWJP002833	C56H58O30	Kaempferol-di-O-malonyl-glucoside-O-malonyl-diglucoside	0.831	0.000815536
BjuA020993	K08145 MFS transporter, SP family, solute carrier family 2 (facilitated glucose transporter), member 8 | (RefSeq) sugar transporter ERD6-like 11 isoform X1 (A)	CWJP002833	C56H58O30	Kaempferol-di-O-malonyl-glucoside-O-malonyl-diglucoside	0.819	0.00112111
BjuA022236	K08238 xyloglucan 6-xylosyltransferase [EC:2.4.2.39] | (RefSeq) xyloglucan 6-xylosyltransferase 4-like (A)	CWJP002833	C56H58O30	Kaempferol-di-O-malonyl-glucoside-O-malonyl-diglucoside	-0.971	1.51e-07
BjuA022444	--	CWJP002833	C56H58O30	Kaempferol-di-O-malonyl-glucoside-O-malonyl-diglucoside	0.997	0
BjuA022644	K13993 HSP20 family protein | (RefSeq) 17.4 kDa class I heat shock protein (A)	CWJP002833	C56H58O30	Kaempferol-di-O-malonyl-glucoside-O-malonyl-diglucoside	-0.956	1.1895e-06
BjuA022831	K01365 cathepsin L [EC:3.4.22.15] | (RefSeq) ervatamin-B (A)	CWJP002833	C56H58O30	Kaempferol-di-O-malonyl-glucoside-O-malonyl-diglucoside	-0.859	0.00034368
BjuA023028	K04422 mitogen-activated protein kinase kinase kinase 13 [EC:2.7.11.25] | (RefSeq) serine/threonine-protein kinase EDR1 isoform X1 (A)	CWJP002833	C56H58O30	Kaempferol-di-O-malonyl-glucoside-O-malonyl-diglucoside	0.852	0.00043292
BjuA023059	K12833 pre-mRNA branch site protein p14 | (RefSeq) RNA-binding protein BRN2-like isoform X1 (A)	CWJP002833	C56H58O30	Kaempferol-di-O-malonyl-glucoside-O-malonyl-diglucoside	0.872	0.000221496
BjuA023097	--	CWJP002833	C56H58O30	Kaempferol-di-O-malonyl-glucoside-O-malonyl-diglucoside	0.997	0
BjuA023259	--	CWJP002833	C56H58O30	Kaempferol-di-O-malonyl-glucoside-O-malonyl-diglucoside	0.95	2.2251e-06
BjuA023648	K18195 rhamnogalacturonan endolyase [EC:4.2.2.23] | (RefSeq) uncharacterized protein LOC104807150 isoform X1 (A)	CWJP002833	C56H58O30	Kaempferol-di-O-malonyl-glucoside-O-malonyl-diglucoside	-0.815	0.00124516
BjuA024297	K23050 phenylcoumaran benzylic ether reductase [EC:1.3.1.-] | (RefSeq) eugenol synthase 1 (A)	CWJP002833	C56H58O30	Kaempferol-di-O-malonyl-glucoside-O-malonyl-diglucoside	0.929	1.23819e-05
BjuA024846	K04733 interleukin-1 receptor-associated kinase 4 [EC:2.7.11.1] | (RefSeq) U-box domain-containing protein 33-like (A)	CWJP002833	C56H58O30	Kaempferol-di-O-malonyl-glucoside-O-malonyl-diglucoside	0.829	0.000846328
BjuA025191	K03028 26S proteasome regulatory subunit N1 | (RefSeq) LOW QUALITY PROTEIN: protein NLP2-like (A)	CWJP002833	C56H58O30	Kaempferol-di-O-malonyl-glucoside-O-malonyl-diglucoside	-0.977	5.13e-08
BjuA025198	K14677 aminoacylase [EC:3.5.1.14] | (RefSeq) aminoacylase-1B (A)	CWJP002833	C56H58O30	Kaempferol-di-O-malonyl-glucoside-O-malonyl-diglucoside	0.821	0.00107432
BjuA025391	K00521 ferric-chelate reductase [EC:1.16.1.7] | (RefSeq) ferric reduction oxidase 7, chloroplastic-like (A)	CWJP002833	C56H58O30	Kaempferol-di-O-malonyl-glucoside-O-malonyl-diglucoside	-0.882	0.000147098
BjuA025756	--	CWJP002833	C56H58O30	Kaempferol-di-O-malonyl-glucoside-O-malonyl-diglucoside	-0.983	1.03e-08
BjuA025798	K14411 RNA-binding protein Musashi | (RefSeq) protein gar2 (A)	CWJP002833	C56H58O30	Kaempferol-di-O-malonyl-glucoside-O-malonyl-diglucoside	-0.921	2.12563e-05
BjuA025804	K15710 E3 ubiquitin-protein ligase SHPRH [EC:3.6.4.- 2.3.2.27] | (RefSeq) hypothetical protein (A)	CWJP002833	C56H58O30	Kaempferol-di-O-malonyl-glucoside-O-malonyl-diglucoside	0.974	9.76e-08
BjuA025808	K01759 lactoylglutathione lyase [EC:4.4.1.5] | (RefSeq) lactoylglutathione lyase-like isoform X1 (A)	CWJP002833	C56H58O30	Kaempferol-di-O-malonyl-glucoside-O-malonyl-diglucoside	0.994	1e-10
BjuA025834	K04733 interleukin-1 receptor-associated kinase 4 [EC:2.7.11.1] | (RefSeq) LEAF RUST 10 DISEASE-RESISTANCE LOCUS RECEPTOR-LIKE PROTEIN KINASE-like 2.4 (A)	CWJP002833	C56H58O30	Kaempferol-di-O-malonyl-glucoside-O-malonyl-diglucoside	0.895	8.26301e-05
BjuA025836	K04733 interleukin-1 receptor-associated kinase 4 [EC:2.7.11.1] | (RefSeq) LEAF RUST 10 DISEASE-RESISTANCE LOCUS RECEPTOR-LIKE PROTEIN KINASE-like 2.4 (A)	CWJP002833	C56H58O30	Kaempferol-di-O-malonyl-glucoside-O-malonyl-diglucoside	0.928	1.38432e-05
BjuA026234	--	CWJP002833	C56H58O30	Kaempferol-di-O-malonyl-glucoside-O-malonyl-diglucoside	0.999	0
BjuA026240	K18723 nucleoporin GLE1 | (RefSeq) protein GLE1-like (A)	CWJP002833	C56H58O30	Kaempferol-di-O-malonyl-glucoside-O-malonyl-diglucoside	0.979	3.36e-08
BjuA026241	K18723 nucleoporin GLE1 | (RefSeq) protein GLE1 (A)	CWJP002833	C56H58O30	Kaempferol-di-O-malonyl-glucoside-O-malonyl-diglucoside	0.884	0.000134319
BjuA026250	K02639 ferredoxin | (RefSeq) ferredoxin, root R-B1 (A)	CWJP002833	C56H58O30	Kaempferol-di-O-malonyl-glucoside-O-malonyl-diglucoside	0.852	0.00043337
BjuA026390	K01110 phosphatidylinositol-3,4,5-trisphosphate 3-phosphatase and dual-specificity protein phosphatase PTEN [EC:3.1.3.16 3.1.3.48 3.1.3.67] | (RefSeq) phosphatidylinositol 3,4,5-trisphosphate 3-phosphatase and protein-tyrosine-phosphatase PTEN1-like (A)	CWJP002833	C56H58O30	Kaempferol-di-O-malonyl-glucoside-O-malonyl-diglucoside	0.912	3.60033e-05
BjuA027586	K01784 UDP-glucose 4-epimerase [EC:5.1.3.2] | (RefSeq) uncharacterized protein LOC110879761 isoform X1 (A)	CWJP002833	C56H58O30	Kaempferol-di-O-malonyl-glucoside-O-malonyl-diglucoside	-0.956	1.2725e-06
BjuA027587	K09840 9-cis-epoxycarotenoid dioxygenase [EC:1.13.11.51] | (RefSeq) probable carotenoid cleavage dioxygenase 4, chloroplastic (A)	CWJP002833	C56H58O30	Kaempferol-di-O-malonyl-glucoside-O-malonyl-diglucoside	-0.846	0.000518893
BjuA028057	--	CWJP002833	C56H58O30	Kaempferol-di-O-malonyl-glucoside-O-malonyl-diglucoside	0.976	6.06e-08
BjuA028249	K12741 heterogeneous nuclear ribonucleoprotein A1/A3 | (RefSeq) RNA-binding protein Musashi homolog 2 (A)	CWJP002833	C56H58O30	Kaempferol-di-O-malonyl-glucoside-O-malonyl-diglucoside	0.978	3.66e-08
BjuA028272	K10870 RAD51-like protein 2 | (RefSeq) DNA repair protein RAD51 homolog 3-like (A)	CWJP002833	C56H58O30	Kaempferol-di-O-malonyl-glucoside-O-malonyl-diglucoside	-0.87	0.000234821
BjuA028336	K04733 interleukin-1 receptor-associated kinase 4 [EC:2.7.11.1] | (RefSeq) probable L-type lectin-domain containing receptor kinase S.5 (A)	CWJP002833	C56H58O30	Kaempferol-di-O-malonyl-glucoside-O-malonyl-diglucoside	-0.876	0.000184121
BjuA028394	K12338 anthocyanidin 3-O-glucoside 5-O-glucosyltransferase [EC:2.4.1.298] | (RefSeq) UDP-glycosyltransferase 75C1 (A)	CWJP002833	C56H58O30	Kaempferol-di-O-malonyl-glucoside-O-malonyl-diglucoside	-0.862	0.00031283
BjuA028524	K11374 elongator complex protein 2 | (RefSeq) elongator complex protein 2 (A)	CWJP002833	C56H58O30	Kaempferol-di-O-malonyl-glucoside-O-malonyl-diglucoside	-0.824	0.000979064
BjuA028577	K07964 heparanase [EC:3.2.1.166] | (RefSeq) heparanase-like protein 3 (A)	CWJP002833	C56H58O30	Kaempferol-di-O-malonyl-glucoside-O-malonyl-diglucoside	0.931	1.10456e-05
BjuA028608	--	CWJP002833	C56H58O30	Kaempferol-di-O-malonyl-glucoside-O-malonyl-diglucoside	0.853	0.000420135
BjuA029508	K01322 prolyl oligopeptidase [EC:3.4.21.26] | (RefSeq) prolyl endopeptidase-like (A)	CWJP002833	C56H58O30	Kaempferol-di-O-malonyl-glucoside-O-malonyl-diglucoside	0.916	2.80194e-05
BjuA029521	K21777 G2/mitotic-specific cyclin-B, other | (RefSeq) cyclin-B2-4-like (A)	CWJP002833	C56H58O30	Kaempferol-di-O-malonyl-glucoside-O-malonyl-diglucoside	-0.999	0
BjuA030032	K04733 interleukin-1 receptor-associated kinase 4 [EC:2.7.11.1] | (RefSeq) putative serine/threonine-protein kinase receptor (A)	CWJP002833	C56H58O30	Kaempferol-di-O-malonyl-glucoside-O-malonyl-diglucoside	-0.835	0.000733552
BjuA030395	K16738 nuclear distribution protein NudE | (RefSeq) uncharacterized protein LOC105166066 (A)	CWJP002833	C56H58O30	Kaempferol-di-O-malonyl-glucoside-O-malonyl-diglucoside	0.984	8e-09
BjuA030437	--	CWJP002833	C56H58O30	Kaempferol-di-O-malonyl-glucoside-O-malonyl-diglucoside	-0.959	8.045e-07
BjuA030547	K08917 light-harvesting complex II chlorophyll a/b binding protein 6 | (RefSeq) chlorophyll a-b binding protein CP24 10B, chloroplastic-like (A)	CWJP002833	C56H58O30	Kaempferol-di-O-malonyl-glucoside-O-malonyl-diglucoside	-0.973	9.87e-08
BjuA031027	K04569 copper chaperone for superoxide dismutase | (RefSeq) copper chaperone for superoxide dismutase, chloroplastic/cytosolic (A)	CWJP002833	C56H58O30	Kaempferol-di-O-malonyl-glucoside-O-malonyl-diglucoside	0.888	0.000115636
BjuA031743	--	CWJP002833	C56H58O30	Kaempferol-di-O-malonyl-glucoside-O-malonyl-diglucoside	-0.936	7.7706e-06
BjuA031930	K18195 rhamnogalacturonan endolyase [EC:4.2.2.23] | (RefSeq) uncharacterized protein LOC104807150 isoform X1 (A)	CWJP002833	C56H58O30	Kaempferol-di-O-malonyl-glucoside-O-malonyl-diglucoside	-0.91	4.08569e-05
BjuA032886	K06632 wee1-like protein kinase [EC:2.7.11.1] | (RefSeq) hypothetical protein (A)	CWJP002833	C56H58O30	Kaempferol-di-O-malonyl-glucoside-O-malonyl-diglucoside	0.869	0.000241527
BjuA032982	--	CWJP002833	C56H58O30	Kaempferol-di-O-malonyl-glucoside-O-malonyl-diglucoside	0.945	3.5275e-06
BjuA033276	K02150 V-type H+-transporting ATPase subunit E | (RefSeq) V-type proton ATPase subunit E3 (A)	CWJP002833	C56H58O30	Kaempferol-di-O-malonyl-glucoside-O-malonyl-diglucoside	0.956	1.1708e-06
BjuA034374	K08145 MFS transporter, SP family, solute carrier family 2 (facilitated glucose transporter), member 8 | (RefSeq) sugar transporter ERD6-like 15 (A)	CWJP002833	C56H58O30	Kaempferol-di-O-malonyl-glucoside-O-malonyl-diglucoside	0.956	1.2147e-06
BjuA034531	K07052 uncharacterized protein | (RefSeq) uncharacterized protein LOC106346485 isoform X1 (A)	CWJP002833	C56H58O30	Kaempferol-di-O-malonyl-glucoside-O-malonyl-diglucoside	-0.893	9.31777e-05
BjuA034681	K00972 UDP-N-acetylglucosamine/UDP-N-acetylgalactosamine diphosphorylase [EC:2.7.7.23 2.7.7.83] | (RefSeq) UDP-N-acetylglucosamine diphosphorylase 1 (A)	CWJP002833	C56H58O30	Kaempferol-di-O-malonyl-glucoside-O-malonyl-diglucoside	0.942	4.7959e-06
BjuA034762	K14396 polyadenylate-binding protein 2 | (RefSeq) nucleolin 1-like (A)	CWJP002833	C56H58O30	Kaempferol-di-O-malonyl-glucoside-O-malonyl-diglucoside	-0.833	0.000773386
BjuA034768	K11593 eukaryotic translation initiation factor 2C | (RefSeq) protein argonaute 9-like (A)	CWJP002833	C56H58O30	Kaempferol-di-O-malonyl-glucoside-O-malonyl-diglucoside	-0.992	2e-10
BjuA034806	K02882 large subunit ribosomal protein L18Ae | (RefSeq) RPL18AA; 60S ribosomal protein L18A-1 (A)	CWJP002833	C56H58O30	Kaempferol-di-O-malonyl-glucoside-O-malonyl-diglucoside	-0.982	1.46e-08
BjuA034872	--	CWJP002833	C56H58O30	Kaempferol-di-O-malonyl-glucoside-O-malonyl-diglucoside	-0.838	0.000674178
BjuA035229	--	CWJP002833	C56H58O30	Kaempferol-di-O-malonyl-glucoside-O-malonyl-diglucoside	0.995	0
BjuA035304	K21626 cyclin-D1-binding protein 1 | (RefSeq) uncharacterized protein LOC106429820 (A)	CWJP002833	C56H58O30	Kaempferol-di-O-malonyl-glucoside-O-malonyl-diglucoside	0.929	1.30141e-05
BjuA035478	K00475 naringenin 3-dioxygenase [EC:1.14.11.9] | (RefSeq) naringenin,2-oxoglutarate 3-dioxygenase (A)	CWJP002833	C56H58O30	Kaempferol-di-O-malonyl-glucoside-O-malonyl-diglucoside	0.955	1.3037e-06
BjuA035768	K00108 choline dehydrogenase [EC:1.1.99.1] | (RefSeq) protein HOTHEAD-like (A)	CWJP002833	C56H58O30	Kaempferol-di-O-malonyl-glucoside-O-malonyl-diglucoside	-0.972	1.243e-07
BjuA036493	K09873 aquaporin TIP | (RefSeq) aquaporin TIP1-1 (A)	CWJP002833	C56H58O30	Kaempferol-di-O-malonyl-glucoside-O-malonyl-diglucoside	-0.856	0.000382686
BjuA036532	K14209 solute carrier family 36 (proton-coupled amino acid transporter) | (RefSeq) probable amino acid permease 7 (A)	CWJP002833	C56H58O30	Kaempferol-di-O-malonyl-glucoside-O-malonyl-diglucoside	-0.88	0.000161831
BjuA036601	K20617 cytochrome P450 family 71 subfamily A | (RefSeq) cytochrome P450 71B36 (A)	CWJP002833	C56H58O30	Kaempferol-di-O-malonyl-glucoside-O-malonyl-diglucoside	0.927	1.44923e-05
BjuA036756	K22935 D-ribulokinase [EC:2.7.1.47] | (RefSeq) uncharacterized protein LOC106368820 isoform X1 (A)	CWJP002833	C56H58O30	Kaempferol-di-O-malonyl-glucoside-O-malonyl-diglucoside	-0.917	2.7502e-05
BjuA036758	K01623 fructose-bisphosphate aldolase, class I [EC:4.1.2.13] | (RefSeq) fructose-bisphosphate aldolase 1, chloroplastic-like (A)	CWJP002833	C56H58O30	Kaempferol-di-O-malonyl-glucoside-O-malonyl-diglucoside	0.945	3.6968e-06
BjuA037009	K13459 disease resistance protein RPS2 | (RefSeq) probable disease resistance protein At1g12290 (A)	CWJP002833	C56H58O30	Kaempferol-di-O-malonyl-glucoside-O-malonyl-diglucoside	-0.849	0.000473268
BjuA037714	--	CWJP002833	C56H58O30	Kaempferol-di-O-malonyl-glucoside-O-malonyl-diglucoside	-0.976	5.84e-08
BjuA037754	K08906 cytochrome c6 | (RefSeq) cytochrome c6, chloroplastic-like (A)	CWJP002833	C56H58O30	Kaempferol-di-O-malonyl-glucoside-O-malonyl-diglucoside	-0.811	0.00135544
BjuA038230	K03695 ATP-dependent Clp protease ATP-binding subunit ClpB | (RefSeq) chaperone protein ClpB1-like (A)	CWJP002833	C56H58O30	Kaempferol-di-O-malonyl-glucoside-O-malonyl-diglucoside	-0.962	5.683e-07
BjuA038395	K02259 cytochrome c oxidase assembly protein subunit 15 | (RefSeq) cytochrome c oxidase assembly protein COX15 (A)	CWJP002833	C56H58O30	Kaempferol-di-O-malonyl-glucoside-O-malonyl-diglucoside	-0.84	0.000628477
BjuA038774	--	CWJP002833	C56H58O30	Kaempferol-di-O-malonyl-glucoside-O-malonyl-diglucoside	0.979	2.76e-08
BjuA038776	K20538 mitogen-activated protein kinase 8 [EC:2.7.11.24] | (RefSeq) mitogen-activated protein kinase 8-like (A)	CWJP002833	C56H58O30	Kaempferol-di-O-malonyl-glucoside-O-malonyl-diglucoside	-0.996	0
BjuA039545	K00261 glutamate dehydrogenase (NAD(P)+) [EC:1.4.1.3] | (RefSeq) glutamate dehydrogenase 2-like (A)	CWJP002833	C56H58O30	Kaempferol-di-O-malonyl-glucoside-O-malonyl-diglucoside	0.915	3.00338e-05
BjuA039886	K13206 coiled-coil domain-containing protein 55 | (RefSeq) LOW QUALITY PROTEIN: nuclear speckle splicing regulatory protein 1 (A)	CWJP002833	C56H58O30	Kaempferol-di-O-malonyl-glucoside-O-malonyl-diglucoside	-0.831	0.00081148
BjuA039948	K01859 chalcone isomerase [EC:5.5.1.6] | (RefSeq) probable chalcone--flavonone isomerase 3 (A)	CWJP002833	C56H58O30	Kaempferol-di-O-malonyl-glucoside-O-malonyl-diglucoside	0.906	5.00795e-05
BjuA040513	K22068 iron-sulfur cluster assembly enzyme ISCU, mitochondrial | (RefSeq) iron-sulfur cluster assembly protein 1 (A)	CWJP002833	C56H58O30	Kaempferol-di-O-malonyl-glucoside-O-malonyl-diglucoside	-0.807	0.00150274
BjuA040540	K13993 HSP20 family protein | (RefSeq) 15.4 kDa class V heat shock protein isoform X1 (A)	CWJP002833	C56H58O30	Kaempferol-di-O-malonyl-glucoside-O-malonyl-diglucoside	-0.818	0.00115566
BjuA040690	K12493 ADP-ribosylation factor GTPase-activating protein 2/3 | (RefSeq) probable ADP-ribosylation factor GTPase-activating protein AGD8 (A)	CWJP002833	C56H58O30	Kaempferol-di-O-malonyl-glucoside-O-malonyl-diglucoside	-0.913	3.37681e-05
BjuA040693	K01883 cysteinyl-tRNA synthetase [EC:6.1.1.16] | (RefSeq) cysteine--tRNA ligase-like (A)	CWJP002833	C56H58O30	Kaempferol-di-O-malonyl-glucoside-O-malonyl-diglucoside	0.85	0.000460736
BjuA041352	K10757 flavonol 3-O-glucosyltransferase [EC:2.4.1.91] | (RefSeq) UDP-glycosyltransferase 78D2-like (A)	CWJP002833	C56H58O30	Kaempferol-di-O-malonyl-glucoside-O-malonyl-diglucoside	0.811	0.00137806
BjuA041391	K14488 SAUR family protein | (RefSeq) auxin-responsive protein SAUR21-like (A)	CWJP002833	C56H58O30	Kaempferol-di-O-malonyl-glucoside-O-malonyl-diglucoside	-0.948	2.8377e-06
BjuA041542	K14638 solute carrier family 15 (peptide/histidine transporter), member 3/4 | (RefSeq) protein NRT1/ PTR FAMILY 3.1-like (A)	CWJP002833	C56H58O30	Kaempferol-di-O-malonyl-glucoside-O-malonyl-diglucoside	-0.857	0.000373303
BjuA041543	K14638 solute carrier family 15 (peptide/histidine transporter), member 3/4 | (RefSeq) protein NRT1/ PTR FAMILY 3.1 (A)	CWJP002833	C56H58O30	Kaempferol-di-O-malonyl-glucoside-O-malonyl-diglucoside	-0.831	0.000806905
BjuA041637	--	CWJP002833	C56H58O30	Kaempferol-di-O-malonyl-glucoside-O-malonyl-diglucoside	-0.87	0.000235703
BjuA041905	--	CWJP002833	C56H58O30	Kaempferol-di-O-malonyl-glucoside-O-malonyl-diglucoside	0.902	6.01784e-05
BjuA041955	K15404 aldehyde decarbonylase [EC:4.1.99.5] | (RefSeq) protein ECERIFERUM 3-like (A)	CWJP002833	C56H58O30	Kaempferol-di-O-malonyl-glucoside-O-malonyl-diglucoside	-0.901	6.3883e-05
BjuA042201	K00521 ferric-chelate reductase [EC:1.16.1.7] | (RefSeq) ferric reduction oxidase 7, chloroplastic-like (A)	CWJP002833	C56H58O30	Kaempferol-di-O-malonyl-glucoside-O-malonyl-diglucoside	0.889	0.000109853
BjuA042429	--	CWJP002833	C56H58O30	Kaempferol-di-O-malonyl-glucoside-O-malonyl-diglucoside	-0.976	5.45e-08
BjuA042936	K17790 mitochondrial import inner membrane translocase subunit TIM22 | (RefSeq) outer envelope pore protein 16-3, chloroplastic/mitochondrial-like (A)	CWJP002833	C56H58O30	Kaempferol-di-O-malonyl-glucoside-O-malonyl-diglucoside	0.922	1.97765e-05
BjuA042971	K00384 thioredoxin reductase (NADPH) [EC:1.8.1.9] | (RefSeq) NADPH-dependent thioredoxin reductase 3 (A)	CWJP002833	C56H58O30	Kaempferol-di-O-malonyl-glucoside-O-malonyl-diglucoside	0.966	3.486e-07
BjuA042998	K01365 cathepsin L [EC:3.4.22.15] | (RefSeq) KDEL-tailed cysteine endopeptidase CEP1 (A)	CWJP002833	C56H58O30	Kaempferol-di-O-malonyl-glucoside-O-malonyl-diglucoside	0.802	0.00169468
BjuA043093	K04733 interleukin-1 receptor-associated kinase 4 [EC:2.7.11.1] | (RefSeq) G-type lectin S-receptor-like serine/threonine-protein kinase At4g27290 isoform X1 (A)	CWJP002833	C56H58O30	Kaempferol-di-O-malonyl-glucoside-O-malonyl-diglucoside	0.984	7.7e-09
BjuA043315	K09775 uncharacterized protein | (RefSeq) uncharacterized protein LOC106378941 (A)	CWJP002833	C56H58O30	Kaempferol-di-O-malonyl-glucoside-O-malonyl-diglucoside	-0.832	0.000798382
BjuA043420	K06944 uncharacterized protein | (RefSeq) developmentally-regulated G-protein 2 (A)	CWJP002833	C56H58O30	Kaempferol-di-O-malonyl-glucoside-O-malonyl-diglucoside	-0.923	1.87515e-05
BjuA043686	K18207 protein O-mannose beta-1,4-N-acetylglucosaminyltransferase [EC:2.4.1.312] | (RefSeq) protein O-linked-mannose beta-1,4-N-acetylglucosaminyltransferase 2-like isoform X1 (A)	CWJP002833	C56H58O30	Kaempferol-di-O-malonyl-glucoside-O-malonyl-diglucoside	-0.981	1.68e-08
BjuA043933	K13264 isoflavone 7-O-glucoside-6''-O-malonyltransferase [EC:2.3.1.115] | (RefSeq) IF7MaT, GmIF7MaT; malonyl-CoA:isoflavone 7-O-glucoside-6''-O-malonyltransferase (A)	CWJP002833	C56H58O30	Kaempferol-di-O-malonyl-glucoside-O-malonyl-diglucoside	-0.965	3.719e-07
BjuA044572	--	CWJP002833	C56H58O30	Kaempferol-di-O-malonyl-glucoside-O-malonyl-diglucoside	0.84	0.000629089
BjuA044573	K02989 small subunit ribosomal protein S5e | (RefSeq) 40S ribosomal protein S5-1-like (A)	CWJP002833	C56H58O30	Kaempferol-di-O-malonyl-glucoside-O-malonyl-diglucoside	-0.969	2.162e-07
BjuA044699	--	CWJP002833	C56H58O30	Kaempferol-di-O-malonyl-glucoside-O-malonyl-diglucoside	0.856	0.000379464
BjuA044702	K19691 osomolarity two-component system, sensor histidine kinase NIK1 [EC:2.7.13.3] | (RefSeq) hypothetical protein (A)	CWJP002833	C56H58O30	Kaempferol-di-O-malonyl-glucoside-O-malonyl-diglucoside	0.978	3.92e-08
BjuA045222	K00847 fructokinase [EC:2.7.1.4] | (RefSeq) probable fructokinase-1 isoform X1 (A)	CWJP002833	C56H58O30	Kaempferol-di-O-malonyl-glucoside-O-malonyl-diglucoside	-0.867	0.000263885
BjuA045358	K00876 uridine kinase [EC:2.7.1.48] | (RefSeq) F20N2.19 (A)	CWJP002833	C56H58O30	Kaempferol-di-O-malonyl-glucoside-O-malonyl-diglucoside	0.894	8.68457e-05
BjuA045735	K00020 3-hydroxyisobutyrate dehydrogenase [EC:1.1.1.31] | (RefSeq) 6-phosphogluconate dehydrogenase-like protein (A)	CWJP002833	C56H58O30	Kaempferol-di-O-malonyl-glucoside-O-malonyl-diglucoside	0.852	0.000435322
BjuA045744	K06130 lysophospholipase II [EC:3.1.1.5] | (RefSeq) probable carboxylesterase SOBER1-like (A)	CWJP002833	C56H58O30	Kaempferol-di-O-malonyl-glucoside-O-malonyl-diglucoside	-0.915	3.03574e-05
BjuA045821	K07466 replication factor A1 | (RefSeq) replication factor A protein 1-like (A)	CWJP002833	C56H58O30	Kaempferol-di-O-malonyl-glucoside-O-malonyl-diglucoside	-0.828	0.000873095
BjuA045998	K02948 small subunit ribosomal protein S11 | (RefSeq) LOW QUALITY PROTEIN: probable ribosomal protein S11, mitochondrial (A)	CWJP002833	C56H58O30	Kaempferol-di-O-malonyl-glucoside-O-malonyl-diglucoside	-0.872	0.000219106
BjuA046061	K03377 N-acetylneuraminate 9-O-acetyltransferase [EC:2.3.1.45] | (RefSeq) protein REDUCED WALL ACETYLATION 2-like isoform X1 (A)	CWJP002833	C56H58O30	Kaempferol-di-O-malonyl-glucoside-O-malonyl-diglucoside	0.863	0.000300826
BjuA046215	K13457 disease resistance protein RPM1 | (RefSeq) probable disease resistance protein At1g58602 isoform X1 (A)	CWJP002833	C56H58O30	Kaempferol-di-O-malonyl-glucoside-O-malonyl-diglucoside	0.992	2e-10
BjuA046315	K01728 pectate lyase [EC:4.2.2.2] | (RefSeq) probable pectate lyase 3 isoform X1 (A)	CWJP002833	C56H58O30	Kaempferol-di-O-malonyl-glucoside-O-malonyl-diglucoside	0.858	0.000355136
BjuA046354	K14379 tartrate-resistant acid phosphatase type 5 [EC:3.1.3.2] | (RefSeq) purple acid phosphatase 8 isoform X1 (A)	CWJP002833	C56H58O30	Kaempferol-di-O-malonyl-glucoside-O-malonyl-diglucoside	-0.886	0.000123606
BjuA046687	--	CWJP002833	C56H58O30	Kaempferol-di-O-malonyl-glucoside-O-malonyl-diglucoside	0.882	0.000147165
BjuA046895	--	CWJP002833	C56H58O30	Kaempferol-di-O-malonyl-glucoside-O-malonyl-diglucoside	-0.818	0.00114121
BjuA046960	K17098 annexin D | (RefSeq) annexin D1 (A)	CWJP002833	C56H58O30	Kaempferol-di-O-malonyl-glucoside-O-malonyl-diglucoside	0.946	3.3336e-06
BjuA047069	K11721 bromodomain-containing protein 3 | (RefSeq) transcription factor GTE2 (A)	CWJP002833	C56H58O30	Kaempferol-di-O-malonyl-glucoside-O-malonyl-diglucoside	0.993	1e-10
BjuA047090	K08070 2-alkenal reductase [EC:1.3.1.74] | (RefSeq) NADPH-dependent oxidoreductase 2-alkenal reductase-like (A)	CWJP002833	C56H58O30	Kaempferol-di-O-malonyl-glucoside-O-malonyl-diglucoside	-0.906	4.91912e-05
BjuA047114	--	CWJP002833	C56H58O30	Kaempferol-di-O-malonyl-glucoside-O-malonyl-diglucoside	-0.951	2.1109e-06
BjuB001041	K00864 glycerol kinase [EC:2.7.1.30] | (RefSeq) glycerol kinase (A)	CWJP002833	C56H58O30	Kaempferol-di-O-malonyl-glucoside-O-malonyl-diglucoside	-0.981	1.88e-08
BjuB001076	K01931 protein neuralized [EC:2.3.2.27] | (RefSeq) hypothetical protein (A)	CWJP002833	C56H58O30	Kaempferol-di-O-malonyl-glucoside-O-malonyl-diglucoside	0.907	4.6068e-05
BjuB001305	K13082 bifunctional dihydroflavonol 4-reductase/flavanone 4-reductase [EC:1.1.1.219 1.1.1.234] | (RefSeq) dihydroflavonol-4-reductase (A)	CWJP002833	C56H58O30	Kaempferol-di-O-malonyl-glucoside-O-malonyl-diglucoside	-0.995	0
BjuB002377	K11294 nucleolin | (RefSeq) nucleolin 1-like (A)	CWJP002833	C56H58O30	Kaempferol-di-O-malonyl-glucoside-O-malonyl-diglucoside	-0.931	1.10269e-05
BjuB002695	K12835 ATP-dependent RNA helicase DDX42 [EC:3.6.4.13] | (RefSeq) DEAD-box ATP-dependent RNA helicase 24 isoform X1 (A)	CWJP002833	C56H58O30	Kaempferol-di-O-malonyl-glucoside-O-malonyl-diglucoside	0.883	0.000143297
BjuB002808	K01512 acylphosphatase [EC:3.6.1.7] | (RefSeq) acylphosphatase (A)	CWJP002833	C56H58O30	Kaempferol-di-O-malonyl-glucoside-O-malonyl-diglucoside	0.96	7.2e-07
BjuB002974	K14329 agmatine coumaroyltransferase [EC:2.3.1.64 2.3.1.-] | (RefSeq) AACT1; anthocyanin 5-aromatic acyltransferase 1 (A)	CWJP002833	C56H58O30	Kaempferol-di-O-malonyl-glucoside-O-malonyl-diglucoside	-0.914	3.24473e-05
BjuB003201	K14944 RNA-binding protein Nova | (RefSeq) protein BTR1-like (A)	CWJP002833	C56H58O30	Kaempferol-di-O-malonyl-glucoside-O-malonyl-diglucoside	0.963	5.247e-07
BjuB003712	K17500 integrin-linked kinase-associated serine/threonine phosphatase 2C [EC:3.1.3.16] | (RefSeq) WAT1-related protein At3g18200-like (A)	CWJP002833	C56H58O30	Kaempferol-di-O-malonyl-glucoside-O-malonyl-diglucoside	0.811	0.00137154
BjuB003725	K01897 long-chain acyl-CoA synthetase [EC:6.2.1.3] | (RefSeq) long chain acyl-CoA synthetase 6, peroxisomal (A)	CWJP002833	C56H58O30	Kaempferol-di-O-malonyl-glucoside-O-malonyl-diglucoside	0.968	2.506e-07
BjuB004068	K11778 ditrans,polycis-polyprenyl diphosphate synthase [EC:2.5.1.87] | (RefSeq) dehydrodolichyl diphosphate synthase 6-like (A)	CWJP002833	C56H58O30	Kaempferol-di-O-malonyl-glucoside-O-malonyl-diglucoside	-0.956	1.1579e-06
BjuB004115	K13422 transcription factor MYC2 | (RefSeq) transcription factor MYC2-like (A)	CWJP002833	C56H58O30	Kaempferol-di-O-malonyl-glucoside-O-malonyl-diglucoside	0.832	0.000789259
BjuB004962	--	CWJP002833	C56H58O30	Kaempferol-di-O-malonyl-glucoside-O-malonyl-diglucoside	0.982	1.64e-08
BjuB004966	K20222 importin-5 | (RefSeq) importin-5-like (A)	CWJP002833	C56H58O30	Kaempferol-di-O-malonyl-glucoside-O-malonyl-diglucoside	-0.879	0.000163331
BjuB005007	K16573 gamma-tubulin complex component 6 | (RefSeq) uncharacterized LOC103722329 (A)	CWJP002833	C56H58O30	Kaempferol-di-O-malonyl-glucoside-O-malonyl-diglucoside	0.971	1.657e-07
BjuB005067	K21484 benzoate/salicylate 1-O-methyltransferase [EC:2.1.1.273 2.1.1.274] | (RefSeq) uncharacterized protein LOC106315356 (A)	CWJP002833	C56H58O30	Kaempferol-di-O-malonyl-glucoside-O-malonyl-diglucoside	0.999	0
BjuB005241	K03921 acyl-[acyl-carrier-protein] desaturase [EC:1.14.19.2 1.14.19.11 1.14.19.26] | (RefSeq) stearoyl-[acyl-carrier-protein] 9-desaturase 5, chloroplastic (A)	CWJP002833	C56H58O30	Kaempferol-di-O-malonyl-glucoside-O-malonyl-diglucoside	-0.957	1.0174e-06
BjuB005247	K17964 leucine-rich PPR motif-containing protein, mitochondrial | (RefSeq) hypothetical protein (A)	CWJP002833	C56H58O30	Kaempferol-di-O-malonyl-glucoside-O-malonyl-diglucoside	-0.928	1.37463e-05
BjuB005248	K01866 tyrosyl-tRNA synthetase [EC:6.1.1.1] | (RefSeq) tyrosine--tRNA ligase, chloroplastic/mitochondrial (A)	CWJP002833	C56H58O30	Kaempferol-di-O-malonyl-glucoside-O-malonyl-diglucoside	-0.972	1.245e-07
BjuB005407	--	CWJP002833	C56H58O30	Kaempferol-di-O-malonyl-glucoside-O-malonyl-diglucoside	0.99	6e-10
BjuB006903	K09522 DnaJ homolog subfamily C member 2 | (RefSeq) dnaJ homolog subfamily C member 2-like (A)	CWJP002833	C56H58O30	Kaempferol-di-O-malonyl-glucoside-O-malonyl-diglucoside	0.867	0.000257917
BjuB006940	K09529 DnaJ homolog subfamily C member 9 | (RefSeq) chaperone protein dnaJ 6-like (A)	CWJP002833	C56H58O30	Kaempferol-di-O-malonyl-glucoside-O-malonyl-diglucoside	0.931	1.10145e-05
BjuB007378	K01931 protein neuralized [EC:2.3.2.27] | (RefSeq) hypothetical protein (A)	CWJP002833	C56H58O30	Kaempferol-di-O-malonyl-glucoside-O-malonyl-diglucoside	-0.835	0.000715128
BjuB007682	K13424 WRKY transcription factor 33 | (Kazusa) Lj1g3v2416620.1; - (A)	CWJP002833	C56H58O30	Kaempferol-di-O-malonyl-glucoside-O-malonyl-diglucoside	-0.859	0.000349722
BjuB007722	--	CWJP002833	C56H58O30	Kaempferol-di-O-malonyl-glucoside-O-malonyl-diglucoside	-0.819	0.00112234
BjuB007941	K13068 sinapate 1-glucosyltransferase [EC:2.4.1.120] | (RefSeq) UDP-glycosyltransferase 84A2 isoform X1 (A)	CWJP002833	C56H58O30	Kaempferol-di-O-malonyl-glucoside-O-malonyl-diglucoside	0.806	0.00153474
BjuB008262	K13917 mRNA-capping enzyme [EC:2.7.7.50 3.6.1.-] | (RefSeq) mRNA-capping enzyme (A)	CWJP002833	C56H58O30	Kaempferol-di-O-malonyl-glucoside-O-malonyl-diglucoside	-0.834	0.000747918
BjuB008266	K08101 phytochromobilin:ferredoxin oxidoreductase [EC:1.3.7.4] | (RefSeq) phytochromobilin:ferredoxin oxidoreductase, chloroplastic isoform X1 (A)	CWJP002833	C56H58O30	Kaempferol-di-O-malonyl-glucoside-O-malonyl-diglucoside	0.96	7.899e-07
BjuB008363	K08064 nuclear transcription factor Y, alpha | (RefSeq) nuclear transcription factor Y subunit A-2 (A)	CWJP002833	C56H58O30	Kaempferol-di-O-malonyl-glucoside-O-malonyl-diglucoside	-0.808	0.00149018
BjuB008379	--	CWJP002833	C56H58O30	Kaempferol-di-O-malonyl-glucoside-O-malonyl-diglucoside	-0.901	6.24032e-05
BjuB008382	K17964 leucine-rich PPR motif-containing protein, mitochondrial | (RefSeq) hypothetical protein (A)	CWJP002833	C56H58O30	Kaempferol-di-O-malonyl-glucoside-O-malonyl-diglucoside	0.832	0.000783861
BjuB008395	K18195 rhamnogalacturonan endolyase [EC:4.2.2.23] | (RefSeq) uncharacterized protein LOC104807150 isoform X1 (A)	CWJP002833	C56H58O30	Kaempferol-di-O-malonyl-glucoside-O-malonyl-diglucoside	0.97	1.903e-07
BjuB008486	K07198 5'-AMP-activated protein kinase, catalytic alpha subunit [EC:2.7.11.11] | (RefSeq) CBL-interacting serine/threonine-protein kinase 1-like (A)	CWJP002833	C56H58O30	Kaempferol-di-O-malonyl-glucoside-O-malonyl-diglucoside	-0.882	0.000144588
BjuB008914	--	CWJP002833	C56H58O30	Kaempferol-di-O-malonyl-glucoside-O-malonyl-diglucoside	0.999	0
BjuB010210	K04733 interleukin-1 receptor-associated kinase 4 [EC:2.7.11.1] | (RefSeq) G-type lectin S-receptor-like serine/threonine-protein kinase CES101 (A)	CWJP002833	C56H58O30	Kaempferol-di-O-malonyl-glucoside-O-malonyl-diglucoside	0.846	0.000520733
BjuB010249	K00858 NAD+ kinase [EC:2.7.1.23] | (RefSeq) putative NAD kinase 3 (A)	CWJP002833	C56H58O30	Kaempferol-di-O-malonyl-glucoside-O-malonyl-diglucoside	0.974	8.19e-08
BjuB010250	K13448 calcium-binding protein CML | (RefSeq) hypothetical protein (A)	CWJP002833	C56H58O30	Kaempferol-di-O-malonyl-glucoside-O-malonyl-diglucoside	0.999	0
BjuB010886	K17535 serine/threonine-protein kinase TNNI3K [EC:2.7.11.1] | (RefSeq) uncharacterized protein LOC110615575 (A)	CWJP002833	C56H58O30	Kaempferol-di-O-malonyl-glucoside-O-malonyl-diglucoside	-0.887	0.000118907
BjuB010887	K02880 large subunit ribosomal protein L17e | (RefSeq) 60S ribosomal protein L17-2 (A)	CWJP002833	C56H58O30	Kaempferol-di-O-malonyl-glucoside-O-malonyl-diglucoside	-0.925	1.63896e-05
BjuB010888	--	CWJP002833	C56H58O30	Kaempferol-di-O-malonyl-glucoside-O-malonyl-diglucoside	0.915	3.03151e-05
BjuB012092	K01859 chalcone isomerase [EC:5.5.1.6] | (RefSeq) vacuolar-sorting receptor 1-like (A)	CWJP002833	C56H58O30	Kaempferol-di-O-malonyl-glucoside-O-malonyl-diglucoside	0.902	6.02959e-05
BjuB012118	K21484 benzoate/salicylate 1-O-methyltransferase [EC:2.1.1.273 2.1.1.274] | (RefSeq) salicylate/benzoate carboxyl methyltransferase-like isoform X1 (A)	CWJP002833	C56H58O30	Kaempferol-di-O-malonyl-glucoside-O-malonyl-diglucoside	-0.958	9.121e-07
BjuB012368	K00660 chalcone synthase [EC:2.3.1.74] | (RefSeq) chalcone synthase (A)	CWJP002833	C56H58O30	Kaempferol-di-O-malonyl-glucoside-O-malonyl-diglucoside	0.833	0.000765408
BjuB013132	K10258 very-long-chain enoyl-CoA reductase [EC:1.3.1.93] | (RefSeq) hypothetical protein (A)	CWJP002833	C56H58O30	Kaempferol-di-O-malonyl-glucoside-O-malonyl-diglucoside	-0.828	0.000888447
BjuB013133	K01890 phenylalanyl-tRNA synthetase beta chain [EC:6.1.1.20] | (RefSeq) phenylalanine--tRNA ligase beta subunit, cytoplasmic (A)	CWJP002833	C56H58O30	Kaempferol-di-O-malonyl-glucoside-O-malonyl-diglucoside	0.853	0.000426448
BjuB013191	K00799 glutathione S-transferase [EC:2.5.1.18] | (RefSeq) glutathione S-transferase F12 (A)	CWJP002833	C56H58O30	Kaempferol-di-O-malonyl-glucoside-O-malonyl-diglucoside	0.983	9.9e-09
BjuB013317	K08150 MFS transporter, SP family, solute carrier family 2 (myo-inositol transporter), member 13 | (RefSeq) inositol transporter 4 (A)	CWJP002833	C56H58O30	Kaempferol-di-O-malonyl-glucoside-O-malonyl-diglucoside	-0.9	6.59732e-05
BjuB013323	K15397 3-ketoacyl-CoA synthase [EC:2.3.1.199] | (RefSeq) 3-ketoacyl-CoA synthase 19-like (A)	CWJP002833	C56H58O30	Kaempferol-di-O-malonyl-glucoside-O-malonyl-diglucoside	-0.989	1.2e-09
BjuB013361	K09835 prolycopene isomerase [EC:5.2.1.13] | (RefSeq) hypothetical protein (A)	CWJP002833	C56H58O30	Kaempferol-di-O-malonyl-glucoside-O-malonyl-diglucoside	-0.836	0.000696658
BjuB013740	--	CWJP002833	C56H58O30	Kaempferol-di-O-malonyl-glucoside-O-malonyl-diglucoside	0.832	0.000796573
BjuB013746	K07765 S2P endopeptidase [EC:3.4.24.85] | (RefSeq) membrane-bound transcription factor site-2 protease homolog isoform X1 (A)	CWJP002833	C56H58O30	Kaempferol-di-O-malonyl-glucoside-O-malonyl-diglucoside	-0.946	3.3991e-06
BjuB013749	K11446 histone demethylase JARID1 [EC:1.14.11.-] | (RefSeq) probable lysine-specific demethylase JMJ14 isoform X1 (A)	CWJP002833	C56H58O30	Kaempferol-di-O-malonyl-glucoside-O-malonyl-diglucoside	-0.96	7.385e-07
BjuB015016	K11649 SWI/SNF related-matrix-associated actin-dependent regulator of chromatin subfamily C | (RefSeq) LOC109741098; SWI/SNF complex subunit SWI3A-like (A)	CWJP002833	C56H58O30	Kaempferol-di-O-malonyl-glucoside-O-malonyl-diglucoside	0.967	2.8e-07
BjuB015235	K14638 solute carrier family 15 (peptide/histidine transporter), member 3/4 | (RefSeq) Peptide transporter PTR2 (A)	CWJP002833	C56H58O30	Kaempferol-di-O-malonyl-glucoside-O-malonyl-diglucoside	0.932	1.00933e-05
BjuB015238	K17757 ATP-dependent NAD(P)H-hydrate dehydratase [EC:4.2.1.93] | (RefSeq) ATP-dependent (S)-NAD(P)H-hydrate dehydratase-like isoform X1 (A)	CWJP002833	C56H58O30	Kaempferol-di-O-malonyl-glucoside-O-malonyl-diglucoside	0.946	3.3289e-06
BjuB015737	--	CWJP002833	C56H58O30	Kaempferol-di-O-malonyl-glucoside-O-malonyl-diglucoside	-0.807	0.00152663
BjuB016097	--	CWJP002833	C56H58O30	Kaempferol-di-O-malonyl-glucoside-O-malonyl-diglucoside	0.962	5.964e-07
BjuB016099	--	CWJP002833	C56H58O30	Kaempferol-di-O-malonyl-glucoside-O-malonyl-diglucoside	0.982	1.35e-08
BjuB016164	K10523 speckle-type POZ protein | (RefSeq) uncharacterized protein LOC106328045 (A)	CWJP002833	C56H58O30	Kaempferol-di-O-malonyl-glucoside-O-malonyl-diglucoside	-0.889	0.000107652
BjuB016478	K22697 sphingomyelin synthase-related protein 1 | (RefSeq) phosphatidylinositol:ceramide inositolphosphotransferase 2-like (A)	CWJP002833	C56H58O30	Kaempferol-di-O-malonyl-glucoside-O-malonyl-diglucoside	0.92	2.24586e-05
BjuB016479	K17679 ATP-dependent RNA helicase MSS116, mitochondrial [EC:3.6.4.13] | (RefSeq) probable DEAD-box ATP-dependent RNA helicase 48 (A)	CWJP002833	C56H58O30	Kaempferol-di-O-malonyl-glucoside-O-malonyl-diglucoside	-0.841	0.000613559
BjuB016700	--	CWJP002833	C56H58O30	Kaempferol-di-O-malonyl-glucoside-O-malonyl-diglucoside	0.849	0.00048448
BjuB016802	--	CWJP002833	C56H58O30	Kaempferol-di-O-malonyl-glucoside-O-malonyl-diglucoside	-0.94	5.6628e-06
BjuB016834	K05283 phosphatidylinositol glycan, class W [EC:2.3.-.-] | (RefSeq) uncharacterized protein At4g17910 (A)	CWJP002833	C56H58O30	Kaempferol-di-O-malonyl-glucoside-O-malonyl-diglucoside	-0.897	7.73129e-05
BjuB016877	K17338 receptor expression-enhancing protein 1/2/3/4 | (RefSeq) uncharacterized LOC101760823 (A)	CWJP002833	C56H58O30	Kaempferol-di-O-malonyl-glucoside-O-malonyl-diglucoside	0.876	0.000186081
BjuB016984	K13430 serine/threonine-protein kinase PBS1 [EC:2.7.11.1] | (RefSeq) serine/threonine-protein kinase CDG1 (A)	CWJP002833	C56H58O30	Kaempferol-di-O-malonyl-glucoside-O-malonyl-diglucoside	0.912	3.6655e-05
BjuB017152	K04733 interleukin-1 receptor-associated kinase 4 [EC:2.7.11.1] | (RefSeq) putative cysteine-rich receptor-like protein kinase 39 isoform X1 (A)	CWJP002833	C56H58O30	Kaempferol-di-O-malonyl-glucoside-O-malonyl-diglucoside	-0.951	2.014e-06
BjuB017167	--	CWJP002833	C56H58O30	Kaempferol-di-O-malonyl-glucoside-O-malonyl-diglucoside	0.853	0.000419555
BjuB017204	K04733 interleukin-1 receptor-associated kinase 4 [EC:2.7.11.1] | (RefSeq) putative cysteine-rich receptor-like protein kinase 39 isoform X1 (A)	CWJP002833	C56H58O30	Kaempferol-di-O-malonyl-glucoside-O-malonyl-diglucoside	0.981	1.71e-08
BjuB017239	K17525 chitinase domain-containing protein 1 | (RefSeq) hypothetical protein (A)	CWJP002833	C56H58O30	Kaempferol-di-O-malonyl-glucoside-O-malonyl-diglucoside	0.97	1.801e-07
BjuB017361	K00103 L-gulonolactone oxidase [EC:1.1.3.8] | (RefSeq) L-gulonolactone oxidase 3 (A)	CWJP002833	C56H58O30	Kaempferol-di-O-malonyl-glucoside-O-malonyl-diglucoside	-0.927	1.41355e-05
BjuB018648	K01897 long-chain acyl-CoA synthetase [EC:6.2.1.3] | (RefSeq) long chain acyl-CoA synthetase 9, chloroplastic (A)	CWJP002833	C56H58O30	Kaempferol-di-O-malonyl-glucoside-O-malonyl-diglucoside	-0.807	0.0015053
BjuB018703	K00558 DNA (cytosine-5)-methyltransferase 1 [EC:2.1.1.37] | (RefSeq) hypothetical protein (A)	CWJP002833	C56H58O30	Kaempferol-di-O-malonyl-glucoside-O-malonyl-diglucoside	-0.909	4.18964e-05
BjuB019120	--	CWJP002833	C56H58O30	Kaempferol-di-O-malonyl-glucoside-O-malonyl-diglucoside	0.835	0.00073172
BjuB019396	K14500 BR-signaling kinase [EC:2.7.11.1] | (RefSeq) probable serine/threonine-protein kinase At5g41260 (A)	CWJP002833	C56H58O30	Kaempferol-di-O-malonyl-glucoside-O-malonyl-diglucoside	-0.864	0.000289811
BjuB019519	K08145 MFS transporter, SP family, solute carrier family 2 (facilitated glucose transporter), member 8 | (RefSeq) sugar transporter ERD6-like 15 (A)	CWJP002833	C56H58O30	Kaempferol-di-O-malonyl-glucoside-O-malonyl-diglucoside	0.87	0.000237773
BjuB020502	K21484 benzoate/salicylate 1-O-methyltransferase [EC:2.1.1.273 2.1.1.274] | (RefSeq) uncharacterized protein LOC106315356 (A)	CWJP002833	C56H58O30	Kaempferol-di-O-malonyl-glucoside-O-malonyl-diglucoside	0.911	3.71765e-05
BjuB020650	--	CWJP002833	C56H58O30	Kaempferol-di-O-malonyl-glucoside-O-malonyl-diglucoside	0.862	0.000310769
BjuB020920	K11498 centromeric protein E | (RefSeq) kinesin-like protein NACK1 (A)	CWJP002833	C56H58O30	Kaempferol-di-O-malonyl-glucoside-O-malonyl-diglucoside	-0.838	0.000660481
BjuB021339	K22321 aliphatic desulfoglucosinolate sulfotransferase [EC:2.8.2.38] | (RefSeq) hypothetical protein (A)	CWJP002833	C56H58O30	Kaempferol-di-O-malonyl-glucoside-O-malonyl-diglucoside	-0.858	0.000354836
BjuB021689	--	CWJP002833	C56H58O30	Kaempferol-di-O-malonyl-glucoside-O-malonyl-diglucoside	0.85	0.000458518
BjuB022435	K01408 insulysin [EC:3.4.24.56] | (RefSeq) insulin-degrading enzyme-like 1, peroxisomal (A)	CWJP002833	C56H58O30	Kaempferol-di-O-malonyl-glucoside-O-malonyl-diglucoside	-0.953	1.6193e-06
BjuB022589	--	CWJP002833	C56H58O30	Kaempferol-di-O-malonyl-glucoside-O-malonyl-diglucoside	0.958	9.471e-07
BjuB022810	K01110 phosphatidylinositol-3,4,5-trisphosphate 3-phosphatase and dual-specificity protein phosphatase PTEN [EC:3.1.3.16 3.1.3.48 3.1.3.67] | (RefSeq) phosphatidylinositol 3,4,5-trisphosphate 3-phosphatase and protein-tyrosine-phosphatase PTEN1-like (A)	CWJP002833	C56H58O30	Kaempferol-di-O-malonyl-glucoside-O-malonyl-diglucoside	0.846	0.000517253
BjuB023178	--	CWJP002833	C56H58O30	Kaempferol-di-O-malonyl-glucoside-O-malonyl-diglucoside	0.849	0.000482895
BjuB023179	K03841 fructose-1,6-bisphosphatase I [EC:3.1.3.11] | (RefSeq) fructose-1,6-bisphosphatase, chloroplastic (A)	CWJP002833	C56H58O30	Kaempferol-di-O-malonyl-glucoside-O-malonyl-diglucoside	0.859	0.00035015
BjuB023329	K01728 pectate lyase [EC:4.2.2.2] | (RefSeq) probable pectate lyase 15 (A)	CWJP002833	C56H58O30	Kaempferol-di-O-malonyl-glucoside-O-malonyl-diglucoside	0.887	0.000119011
BjuB023586	K08311 putative (di)nucleoside polyphosphate hydrolase [EC:3.6.1.-] | (RefSeq) predicted protein (A)	CWJP002833	C56H58O30	Kaempferol-di-O-malonyl-glucoside-O-malonyl-diglucoside	0.963	5.241e-07
BjuB023608	K04564 superoxide dismutase, Fe-Mn family [EC:1.15.1.1] | (RefSeq) superoxide dismutase [Mn] 1, mitochondrial-like (A)	CWJP002833	C56H58O30	Kaempferol-di-O-malonyl-glucoside-O-malonyl-diglucoside	0.949	2.5807e-06
BjuB024206	--	CWJP002833	C56H58O30	Kaempferol-di-O-malonyl-glucoside-O-malonyl-diglucoside	-0.998	0
BjuB024227	K06883 uncharacterized protein | (RefSeq) GPN-loop GTPase 1-like (A)	CWJP002833	C56H58O30	Kaempferol-di-O-malonyl-glucoside-O-malonyl-diglucoside	-0.826	0.000933595
BjuB024301	--	CWJP002833	C56H58O30	Kaempferol-di-O-malonyl-glucoside-O-malonyl-diglucoside	-0.957	1.0378e-06
BjuB024764	K02734 20S proteasome subunit beta 4 [EC:3.4.25.1] | (RefSeq) proteasome subunit beta type-2-A (A)	CWJP002833	C56H58O30	Kaempferol-di-O-malonyl-glucoside-O-malonyl-diglucoside	0.971	1.562e-07
BjuB024765	K14823 rRNA-processing protein EBP2 | (RefSeq) probable rRNA-processing protein EBP2 homolog (A)	CWJP002833	C56H58O30	Kaempferol-di-O-malonyl-glucoside-O-malonyl-diglucoside	0.958	9.673e-07
BjuB024766	--	CWJP002833	C56H58O30	Kaempferol-di-O-malonyl-glucoside-O-malonyl-diglucoside	0.858	0.00035567
BjuB024770	--	CWJP002833	C56H58O30	Kaempferol-di-O-malonyl-glucoside-O-malonyl-diglucoside	0.802	0.00168331
BjuB025009	--	CWJP002833	C56H58O30	Kaempferol-di-O-malonyl-glucoside-O-malonyl-diglucoside	-0.828	0.000892706
BjuB025045	K00827 alanine-glyoxylate transaminase / (R)-3-amino-2-methylpropionate-pyruvate transaminase [EC:2.6.1.44 2.6.1.40] | (RefSeq) alanine--glyoxylate aminotransferase 2 homolog 1, mitochondrial (A)	CWJP002833	C56H58O30	Kaempferol-di-O-malonyl-glucoside-O-malonyl-diglucoside	0.881	0.000152732
BjuB025340	--	CWJP002833	C56H58O30	Kaempferol-di-O-malonyl-glucoside-O-malonyl-diglucoside	-0.825	0.00096566
BjuB025474	K11407 histone deacetylase 6 [EC:3.5.1.98] | (RefSeq) histone deacetylase 15 (A)	CWJP002833	C56H58O30	Kaempferol-di-O-malonyl-glucoside-O-malonyl-diglucoside	0.925	1.65408e-05
BjuB025477	K22683 aspartyl protease family protein [EC:3.4.23.-] | (RefSeq) protein ASPARTIC PROTEASE IN GUARD CELL 1-like (A)	CWJP002833	C56H58O30	Kaempferol-di-O-malonyl-glucoside-O-malonyl-diglucoside	0.894	8.82356e-05
BjuB026228	K08867 WNK lysine deficient protein kinase [EC:2.7.11.1] | (RefSeq) hypothetical protein (A)	CWJP002833	C56H58O30	Kaempferol-di-O-malonyl-glucoside-O-malonyl-diglucoside	0.965	3.991e-07
BjuB026261	K23288 syndetin | (RefSeq) syndetin isoform X1 (A)	CWJP002833	C56H58O30	Kaempferol-di-O-malonyl-glucoside-O-malonyl-diglucoside	0.995	0
BjuB026311	K15397 3-ketoacyl-CoA synthase [EC:2.3.1.199] | (RefSeq) 3-ketoacyl-CoA synthase 12 (A)	CWJP002833	C56H58O30	Kaempferol-di-O-malonyl-glucoside-O-malonyl-diglucoside	0.833	0.000759857
BjuB026677	K04077 chaperonin GroEL | (RefSeq) LOW QUALITY PROTEIN: chaperonin CPN60-like 2, mitochondrial (A)	CWJP002833	C56H58O30	Kaempferol-di-O-malonyl-glucoside-O-malonyl-diglucoside	-0.84	0.00063421
BjuB026694	K04733 interleukin-1 receptor-associated kinase 4 [EC:2.7.11.1] | (RefSeq) LOW QUALITY PROTEIN: LRR receptor-like serine/threonine-protein kinase FEI 1 (A)	CWJP002833	C56H58O30	Kaempferol-di-O-malonyl-glucoside-O-malonyl-diglucoside	0.962	5.786e-07
BjuB026703	K07198 5'-AMP-activated protein kinase, catalytic alpha subunit [EC:2.7.11.11] | (RefSeq) probable serine/threonine-protein kinase MARK-C (A)	CWJP002833	C56H58O30	Kaempferol-di-O-malonyl-glucoside-O-malonyl-diglucoside	-0.803	0.00167142
BjuB026770	K23048 RING finger protein unkempt | (RefSeq) zinc finger CCCH domain-containing protein 43-like isoform X1 (A)	CWJP002833	C56H58O30	Kaempferol-di-O-malonyl-glucoside-O-malonyl-diglucoside	0.999	0
BjuB026820	K15449 tRNA wybutosine-synthesizing protein 1 [EC:4.1.3.44] | (RefSeq) probable methyltransferase PMT28 (A)	CWJP002833	C56H58O30	Kaempferol-di-O-malonyl-glucoside-O-malonyl-diglucoside	0.938	6.7331e-06
BjuB026888	K22697 sphingomyelin synthase-related protein 1 | (RefSeq) phosphatidylinositol:ceramide inositolphosphotransferase 2-like (A)	CWJP002833	C56H58O30	Kaempferol-di-O-malonyl-glucoside-O-malonyl-diglucoside	0.928	1.38795e-05
BjuB026895	K13201 nucleolysin TIA-1/TIAR | (RefSeq) Nucleolysin TIAR (A)	CWJP002833	C56H58O30	Kaempferol-di-O-malonyl-glucoside-O-malonyl-diglucoside	0.804	0.00163095
BjuB027081	--	CWJP002833	C56H58O30	Kaempferol-di-O-malonyl-glucoside-O-malonyl-diglucoside	-0.843	0.000577018
BjuB027365	--	CWJP002833	C56H58O30	Kaempferol-di-O-malonyl-glucoside-O-malonyl-diglucoside	-0.971	1.546e-07
BjuB027492	K13947 auxin efflux carrier family | (RefSeq) auxin efflux carrier component 4-like (A)	CWJP002833	C56H58O30	Kaempferol-di-O-malonyl-glucoside-O-malonyl-diglucoside	0.928	1.30972e-05
BjuB027494	K00767 nicotinate-nucleotide pyrophosphorylase (carboxylating) [EC:2.4.2.19] | (RefSeq) nicotinate-nucleotide pyrophosphorylase [carboxylating], chloroplastic isoform X2 (A)	CWJP002833	C56H58O30	Kaempferol-di-O-malonyl-glucoside-O-malonyl-diglucoside	0.919	2.38395e-05
BjuB027596	K19613 leucine-rich repeat protein SHOC2 | (RefSeq) disease resistance protein TAO1-like (A)	CWJP002833	C56H58O30	Kaempferol-di-O-malonyl-glucoside-O-malonyl-diglucoside	-0.901	6.19893e-05
BjuB027716	K06911 uncharacterized protein | (RefSeq) F-box/LRR-repeat protein At3g59200-like isoform X1 (A)	CWJP002833	C56H58O30	Kaempferol-di-O-malonyl-glucoside-O-malonyl-diglucoside	-0.934	8.7917e-06
BjuB027718	K22889 trichothecene 3-O-acetyltransferase [EC:2.3.1.-] | (RefSeq) protein ENHANCED PSEUDOMONAS SUSCEPTIBILTY 1-like (A)	CWJP002833	C56H58O30	Kaempferol-di-O-malonyl-glucoside-O-malonyl-diglucoside	0.881	0.000154425
BjuB028402	K21777 G2/mitotic-specific cyclin-B, other | (RefSeq) cyclin-B2-4-like (A)	CWJP002833	C56H58O30	Kaempferol-di-O-malonyl-glucoside-O-malonyl-diglucoside	-0.826	0.000918591
BjuB029253	--	CWJP002833	C56H58O30	Kaempferol-di-O-malonyl-glucoside-O-malonyl-diglucoside	-0.831	0.000818897
BjuB029600	K03029 26S proteasome regulatory subunit N10 | (RefSeq) 26S proteasome non-ATPase regulatory subunit 4 homolog (A)	CWJP002833	C56H58O30	Kaempferol-di-O-malonyl-glucoside-O-malonyl-diglucoside	0.849	0.000473958
BjuB029685	K03953 NADH dehydrogenase (ubiquinone) 1 alpha subcomplex subunit 9 | (RefSeq) NADH dehydrogenase [ubiquinone] 1 alpha subcomplex subunit 9, mitochondrial-like (A)	CWJP002833	C56H58O30	Kaempferol-di-O-malonyl-glucoside-O-malonyl-diglucoside	-0.92	2.21851e-05
BjuB030730	--	CWJP002833	C56H58O30	Kaempferol-di-O-malonyl-glucoside-O-malonyl-diglucoside	-0.982	1.37e-08
BjuB031999	K04718 sphingosine kinase [EC:2.7.1.91] | (RefSeq) sphingosine kinase 2-like (A)	CWJP002833	C56H58O30	Kaempferol-di-O-malonyl-glucoside-O-malonyl-diglucoside	-0.896	8.01118e-05
BjuB032794	K01102 pyruvate dehydrogenase phosphatase [EC:3.1.3.43] | (RefSeq) probable protein phosphatase 2C 63 (A)	CWJP002833	C56H58O30	Kaempferol-di-O-malonyl-glucoside-O-malonyl-diglucoside	-0.875	0.000194762
BjuB033195	--	CWJP002833	C56H58O30	Kaempferol-di-O-malonyl-glucoside-O-malonyl-diglucoside	-0.951	1.9849e-06
BjuB033369	--	CWJP002833	C56H58O30	Kaempferol-di-O-malonyl-glucoside-O-malonyl-diglucoside	0.892	9.70288e-05
BjuB033436	K12611 mRNA-decapping enzyme 1B [EC:3.-.-.-] | (RefSeq) mRNA-decapping enzyme-like protein (A)	CWJP002833	C56H58O30	Kaempferol-di-O-malonyl-glucoside-O-malonyl-diglucoside	-0.834	0.000737393
BjuB033656	K13264 isoflavone 7-O-glucoside-6''-O-malonyltransferase [EC:2.3.1.115] | (RefSeq) IF7MaT, GmIF7MaT; malonyl-CoA:isoflavone 7-O-glucoside-6''-O-malonyltransferase (A)	CWJP002833	C56H58O30	Kaempferol-di-O-malonyl-glucoside-O-malonyl-diglucoside	-0.957	1.1111e-06
BjuB034152	K04733 interleukin-1 receptor-associated kinase 4 [EC:2.7.11.1] | (RefSeq) probable L-type lectin-domain containing receptor kinase I.6 (A)	CWJP002833	C56H58O30	Kaempferol-di-O-malonyl-glucoside-O-malonyl-diglucoside	-0.85	0.000459491
BjuB035073	--	CWJP002833	C56H58O30	Kaempferol-di-O-malonyl-glucoside-O-malonyl-diglucoside	0.989	1.3e-09
BjuB035336	--	CWJP002833	C56H58O30	Kaempferol-di-O-malonyl-glucoside-O-malonyl-diglucoside	0.879	0.000163175
BjuB035556	K12741 heterogeneous nuclear ribonucleoprotein A1/A3 | (RefSeq) RNA-binding protein Musashi homolog 2 (A)	CWJP002833	C56H58O30	Kaempferol-di-O-malonyl-glucoside-O-malonyl-diglucoside	-0.813	0.00130161
BjuB035939	K22832 1,3-beta-glucanosyltransferase GAS1 [EC:2.4.1.-] | (RefSeq) carbohydrate-binding X8 domain protein (A)	CWJP002833	C56H58O30	Kaempferol-di-O-malonyl-glucoside-O-malonyl-diglucoside	-0.998	0
BjuB036148	K19691 osomolarity two-component system, sensor histidine kinase NIK1 [EC:2.7.13.3] | (RefSeq) hypothetical protein (A)	CWJP002833	C56H58O30	Kaempferol-di-O-malonyl-glucoside-O-malonyl-diglucoside	-0.878	0.000173406
BjuB036622	K03320 ammonium transporter, Amt family | (RefSeq) ammonium transporter 1 member 1 (A)	CWJP002833	C56H58O30	Kaempferol-di-O-malonyl-glucoside-O-malonyl-diglucoside	0.936	7.6629e-06
BjuB036903	--	CWJP002833	C56H58O30	Kaempferol-di-O-malonyl-glucoside-O-malonyl-diglucoside	0.865	0.000283908
BjuB038277	K14963 COMPASS component SWD3 | (RefSeq) uncharacterized protein LOC100217300 (A)	CWJP002833	C56H58O30	Kaempferol-di-O-malonyl-glucoside-O-malonyl-diglucoside	-0.88	0.000159744
BjuB038434	K04420 mitogen-activated protein kinase kinase kinase 2 [EC:2.7.11.25] | (RefSeq) uncharacterized LOC103407149 (A)	CWJP002833	C56H58O30	Kaempferol-di-O-malonyl-glucoside-O-malonyl-diglucoside	-0.89	0.000106233
BjuB038704	--	CWJP002833	C56H58O30	Kaempferol-di-O-malonyl-glucoside-O-malonyl-diglucoside	-1	0
BjuB040427	K03006 DNA-directed RNA polymerase II subunit RPB1 [EC:2.7.7.6] | (RefSeq) early nodulin-like protein 2 (A)	CWJP002833	C56H58O30	Kaempferol-di-O-malonyl-glucoside-O-malonyl-diglucoside	0.98	2.7e-08
BjuB040447	K22736 vacuolar iron transporter family protein | (RefSeq) membrane protein of ER body-like protein (A)	CWJP002833	C56H58O30	Kaempferol-di-O-malonyl-glucoside-O-malonyl-diglucoside	-0.848	0.00049253
BjuB040775	K18626 trichohyalin | (RefSeq) auxilin-like protein 1 (A)	CWJP002833	C56H58O30	Kaempferol-di-O-malonyl-glucoside-O-malonyl-diglucoside	-0.822	0.00103782
BjuB040982	K02133 F-type H+-transporting ATPase subunit beta [EC:3.6.3.14] | (RefSeq) ATP synthase subunit beta-3, mitochondrial-like (A)	CWJP002833	C56H58O30	Kaempferol-di-O-malonyl-glucoside-O-malonyl-diglucoside	-0.955	1.2935e-06
BjuB041273	--	CWJP002833	C56H58O30	Kaempferol-di-O-malonyl-glucoside-O-malonyl-diglucoside	0.804	0.00163953
BjuB041510	K09660 mannose-P-dolichol utilization defect 1 | (RefSeq) mannose-P-dolichol utilization defect 1 protein homolog 1-like (A)	CWJP002833	C56H58O30	Kaempferol-di-O-malonyl-glucoside-O-malonyl-diglucoside	0.994	1e-10
BjuB041528	K19891 glucan endo-1,3-beta-glucosidase 1/2/3 [EC:3.2.1.39] | (RefSeq) glucan endo-1,3-beta-glucosidase 3-like (A)	CWJP002833	C56H58O30	Kaempferol-di-O-malonyl-glucoside-O-malonyl-diglucoside	0.857	0.000373064
BjuB042164	K00789 S-adenosylmethionine synthetase [EC:2.5.1.6] | (RefSeq) S-adenosylmethionine synthase 3-like (A)	CWJP002833	C56H58O30	Kaempferol-di-O-malonyl-glucoside-O-malonyl-diglucoside	0.915	2.99865e-05
BjuB042215	--	CWJP002833	C56H58O30	Kaempferol-di-O-malonyl-glucoside-O-malonyl-diglucoside	-0.882	0.000147247
BjuB042818	--	CWJP002833	C56H58O30	Kaempferol-di-O-malonyl-glucoside-O-malonyl-diglucoside	-0.999	0
BjuB043117	K22614 NLR family CARD domain-containing protein 3 | (RefSeq) NLR family CARD domain-containing protein 3-like isoform X1 (A)	CWJP002833	C56H58O30	Kaempferol-di-O-malonyl-glucoside-O-malonyl-diglucoside	-0.923	1.9269e-05
BjuB043222	--	CWJP002833	C56H58O30	Kaempferol-di-O-malonyl-glucoside-O-malonyl-diglucoside	0.835	0.000716739
BjuB043303	K01246 DNA-3-methyladenine glycosylase I [EC:3.2.2.20] | (RefSeq) uncharacterized protein LOC106406079 isoform X1 (A)	CWJP002833	C56H58O30	Kaempferol-di-O-malonyl-glucoside-O-malonyl-diglucoside	-0.864	0.000293986
BjuB043339	K00814 alanine transaminase [EC:2.6.1.2] | (RefSeq) alanine aminotransferase 1, mitochondrial-like (A)	CWJP002833	C56H58O30	Kaempferol-di-O-malonyl-glucoside-O-malonyl-diglucoside	0.965	3.834e-07
BjuB043361	--	CWJP002833	C56H58O30	Kaempferol-di-O-malonyl-glucoside-O-malonyl-diglucoside	-0.944	3.8029e-06
BjuB043383	--	CWJP002833	C56H58O30	Kaempferol-di-O-malonyl-glucoside-O-malonyl-diglucoside	-0.828	0.000874753
BjuB043616	K00627 pyruvate dehydrogenase E2 component (dihydrolipoamide acetyltransferase) [EC:2.3.1.12] | (RefSeq) LOW QUALITY PROTEIN: uncharacterized protein LOC109838431 (A)	CWJP002833	C56H58O30	Kaempferol-di-O-malonyl-glucoside-O-malonyl-diglucoside	0.811	0.00137588
BjuB043843	K00799 glutathione S-transferase [EC:2.5.1.18] | (RefSeq) glutathione S-transferase F6 (A)	CWJP002833	C56H58O30	Kaempferol-di-O-malonyl-glucoside-O-malonyl-diglucoside	-0.879	0.000167752
BjuB044274	K05280 flavonoid 3'-monooxygenase [EC:1.14.13.21] | (RefSeq) flavonoid 3'-monooxygenase (A)	CWJP002833	C56H58O30	Kaempferol-di-O-malonyl-glucoside-O-malonyl-diglucoside	-0.816	0.00120932
BjuB044418	--	CWJP002833	C56H58O30	Kaempferol-di-O-malonyl-glucoside-O-malonyl-diglucoside	-0.897	7.49222e-05
BjuB044492	K13122 protein FRG1 | (RefSeq) uncharacterized protein LOC111481770 (A)	CWJP002833	C56H58O30	Kaempferol-di-O-malonyl-glucoside-O-malonyl-diglucoside	0.813	0.00129467
BjuB045042	K08070 2-alkenal reductase [EC:1.3.1.74] | (RefSeq) NADPH-dependent oxidoreductase 2-alkenal reductase-like (A)	CWJP002833	C56H58O30	Kaempferol-di-O-malonyl-glucoside-O-malonyl-diglucoside	-0.863	0.00029614
BjuB045188	K14209 solute carrier family 36 (proton-coupled amino acid transporter) | (RefSeq) lysine histidine transporter-like 8 (A)	CWJP002833	C56H58O30	Kaempferol-di-O-malonyl-glucoside-O-malonyl-diglucoside	0.872	0.000218429
BjuB045312	K13356 alcohol-forming fatty acyl-CoA reductase [EC:1.2.1.84] | (RefSeq) fatty acyl-CoA reductase 3 (A)	CWJP002833	C56H58O30	Kaempferol-di-O-malonyl-glucoside-O-malonyl-diglucoside	0.871	0.000226428
BjuB045619	--	CWJP002833	C56H58O30	Kaempferol-di-O-malonyl-glucoside-O-malonyl-diglucoside	0.984	8.6e-09
BjuB045669	K20891 beta-glucuronosyltransferase [EC:2.4.1.-] | (RefSeq) beta-glucuronosyltransferase GlcAT14A-like (A)	CWJP002833	C56H58O30	Kaempferol-di-O-malonyl-glucoside-O-malonyl-diglucoside	0.986	3.6e-09
BjuB045671	K22546 juvenile hormone-III synthase [EC:2.1.1.325] | (RefSeq) S-adenosyl-L-methionine:carboxyl methyltransferase family protein (A)	CWJP002833	C56H58O30	Kaempferol-di-O-malonyl-glucoside-O-malonyl-diglucoside	0.814	0.00125892
BjuB045717	K04498 E1A/CREB-binding protein [EC:2.3.1.48] | (RefSeq) histone acetyltransferase HAC2 (A)	CWJP002833	C56H58O30	Kaempferol-di-O-malonyl-glucoside-O-malonyl-diglucoside	-0.884	0.000134427
BjuB045849	--	CWJP002833	C56H58O30	Kaempferol-di-O-malonyl-glucoside-O-malonyl-diglucoside	0.952	1.7801e-06
BjuB045882	--	CWJP002833	C56H58O30	Kaempferol-di-O-malonyl-glucoside-O-malonyl-diglucoside	-0.841	0.000616319
BjuB045976	K03006 DNA-directed RNA polymerase II subunit RPB1 [EC:2.7.7.6] | (RefSeq) LOW QUALITY PROTEIN: DNA-directed RNA polymerase II subunit 1-like (A)	CWJP002833	C56H58O30	Kaempferol-di-O-malonyl-glucoside-O-malonyl-diglucoside	0.804	0.00163049
BjuB046277	K03841 fructose-1,6-bisphosphatase I [EC:3.1.3.11] | (RefSeq) fructose-1,6-bisphosphatase, chloroplastic (A)	CWJP002833	C56H58O30	Kaempferol-di-O-malonyl-glucoside-O-malonyl-diglucoside	-0.928	1.36714e-05
BjuB046387	K23404 transmembrane anterior posterior transformation protein 1 | (RefSeq) lysine ketoglutarate reductase trans-splicing-related protein, putative (A)	CWJP002833	C56H58O30	Kaempferol-di-O-malonyl-glucoside-O-malonyl-diglucoside	-0.927	1.45838e-05
BjuB046872	K03671 thioredoxin 1 | (RefSeq) thioredoxin F1, chloroplastic (A)	CWJP002833	C56H58O30	Kaempferol-di-O-malonyl-glucoside-O-malonyl-diglucoside	-0.997	0
BjuB047454	--	CWJP002833	C56H58O30	Kaempferol-di-O-malonyl-glucoside-O-malonyl-diglucoside	0.838	0.000661222
BjuB047601	--	CWJP002833	C56H58O30	Kaempferol-di-O-malonyl-glucoside-O-malonyl-diglucoside	-0.866	0.000268611
BjuB047602	K02884 large subunit ribosomal protein L19 | (RefSeq) 50S ribosomal protein L19-1, chloroplastic-like (A)	CWJP002833	C56H58O30	Kaempferol-di-O-malonyl-glucoside-O-malonyl-diglucoside	-0.958	9.871e-07
BjuB047828	--	CWJP002833	C56H58O30	Kaempferol-di-O-malonyl-glucoside-O-malonyl-diglucoside	0.885	0.000128727
BjuB048345	K15803 (-)-germacrene D synthase [EC:4.2.3.75] | (RefSeq) (-)-germacrene D synthase-like (A)	CWJP002833	C56H58O30	Kaempferol-di-O-malonyl-glucoside-O-malonyl-diglucoside	-0.82	0.00107857
BjuB048892	--	CWJP002833	C56H58O30	Kaempferol-di-O-malonyl-glucoside-O-malonyl-diglucoside	-0.957	1.1024e-06
BjuB049035	K09755 ferulate-5-hydroxylase [EC:1.14.-.-] | (RefSeq) cytochrome P450 84A1-like (A)	CWJP002833	C56H58O30	Kaempferol-di-O-malonyl-glucoside-O-malonyl-diglucoside	0.874	0.000202772
BjuO000007	--	CWJP002833	C56H58O30	Kaempferol-di-O-malonyl-glucoside-O-malonyl-diglucoside	0.999	0
BjuO000029	--	CWJP002833	C56H58O30	Kaempferol-di-O-malonyl-glucoside-O-malonyl-diglucoside	0.968	2.441e-07
BjuO000044	--	CWJP002833	C56H58O30	Kaempferol-di-O-malonyl-glucoside-O-malonyl-diglucoside	0.993	1e-10
BjuO000067	--	CWJP002833	C56H58O30	Kaempferol-di-O-malonyl-glucoside-O-malonyl-diglucoside	-0.984	7.6e-09
BjuO000068	--	CWJP002833	C56H58O30	Kaempferol-di-O-malonyl-glucoside-O-malonyl-diglucoside	-0.993	1e-10
BjuO000302	K03403 magnesium chelatase subunit H [EC:6.6.1.1] | (RefSeq) magnesium-chelatase subunit ChlH, chloroplastic isoform X1 (A)	CWJP002833	C56H58O30	Kaempferol-di-O-malonyl-glucoside-O-malonyl-diglucoside	-0.983	9.5e-09
BjuO001790	K03386 peroxiredoxin (alkyl hydroperoxide reductase subunit C) [EC:1.11.1.15] | (RefSeq) 2-Cys peroxiredoxin BAS1, chloroplastic-like (A)	CWJP002833	C56H58O30	Kaempferol-di-O-malonyl-glucoside-O-malonyl-diglucoside	-0.976	5.84e-08
BjuO001980	K01183 chitinase [EC:3.2.1.14] | (RefSeq) basic endochitinase CHB4-like (A)	CWJP002833	C56H58O30	Kaempferol-di-O-malonyl-glucoside-O-malonyl-diglucoside	0.866	0.000265972
BjuO001983	K04733 interleukin-1 receptor-associated kinase 4 [EC:2.7.11.1] | (RefSeq) hypothetical protein (A)	CWJP002833	C56H58O30	Kaempferol-di-O-malonyl-glucoside-O-malonyl-diglucoside	0.827	0.000911945
BjuO002087	--	CWJP002833	C56H58O30	Kaempferol-di-O-malonyl-glucoside-O-malonyl-diglucoside	0.938	6.5307e-06
BjuO002096	K02965 small subunit ribosomal protein S19 | (RefSeq) 40S ribosomal protein S19, mitochondrial (A)	CWJP002833	C56H58O30	Kaempferol-di-O-malonyl-glucoside-O-malonyl-diglucoside	-0.974	8.71e-08
BjuO002279	K20285 Rab9 effector protein with kelch motifs | (RefSeq) epithiospecifier protein-like (A)	CWJP002833	C56H58O30	Kaempferol-di-O-malonyl-glucoside-O-malonyl-diglucoside	0.842	0.000590907
BjuO002452	K00787 farnesyl diphosphate synthase [EC:2.5.1.1 2.5.1.10] | (RefSeq) farnesyl pyrophosphate synthase 1, mitochondrial (A)	CWJP002833	C56H58O30	Kaempferol-di-O-malonyl-glucoside-O-malonyl-diglucoside	-0.878	0.000175295
BjuO002935	K04708 3-dehydrosphinganine reductase [EC:1.1.1.102] | (RefSeq) 3-dehydrosphinganine reductase TSC10A-like (A)	CWJP002833	C56H58O30	Kaempferol-di-O-malonyl-glucoside-O-malonyl-diglucoside	-0.839	0.0006416
BjuO002985	K03327 multidrug resistance protein, MATE family | (RefSeq) protein DETOXIFICATION 40-like (A)	CWJP002833	C56H58O30	Kaempferol-di-O-malonyl-glucoside-O-malonyl-diglucoside	0.912	3.49091e-05
BjuO003422	K15449 tRNA wybutosine-synthesizing protein 1 [EC:4.1.3.44] | (RefSeq) probable methyltransferase PMT28 (A)	CWJP002833	C56H58O30	Kaempferol-di-O-malonyl-glucoside-O-malonyl-diglucoside	0.962	5.572e-07
BjuO004577	K00164 2-oxoglutarate dehydrogenase E1 component [EC:1.2.4.2] | (RefSeq) 2-oxoglutarate dehydrogenase, mitochondrial (A)	CWJP002833	C56H58O30	Kaempferol-di-O-malonyl-glucoside-O-malonyl-diglucoside	-0.999	0
BjuO004624	K01051 pectinesterase [EC:3.1.1.11] | (RefSeq) probable pectinesterase/pectinesterase inhibitor 44 isoform X1 (A)	CWJP002833	C56H58O30	Kaempferol-di-O-malonyl-glucoside-O-malonyl-diglucoside	-0.966	3.479e-07
BjuO005044	K10858 DNA mismatch repair protein PMS2 | (RefSeq) DNA mismatch repair protein PMS1-like isoform X1 (A)	CWJP002833	C56H58O30	Kaempferol-di-O-malonyl-glucoside-O-malonyl-diglucoside	0.909	4.1125e-05
BjuO005072	--	CWJP002833	C56H58O30	Kaempferol-di-O-malonyl-glucoside-O-malonyl-diglucoside	0.967	2.956e-07
BjuO005846	K18626 trichohyalin | (RefSeq) uncharacterized protein LOC107963072 (A)	CWJP002833	C56H58O30	Kaempferol-di-O-malonyl-glucoside-O-malonyl-diglucoside	0.831	0.000802375
BjuO006568	K06630 14-3-3 protein epsilon | (RefSeq) 14-3-3-like protein GF14 nu (A)	CWJP002833	C56H58O30	Kaempferol-di-O-malonyl-glucoside-O-malonyl-diglucoside	-0.989	1.4e-09
BjuO006797	K04460 serine/threonine-protein phosphatase 5 [EC:3.1.3.16] | (RefSeq) zinc finger BED domain-containing protein RICESLEEPER 2-like isoform X1 (A)	CWJP002833	C56H58O30	Kaempferol-di-O-malonyl-glucoside-O-malonyl-diglucoside	0.89	0.000103265
BjuO008401	K10839 UV excision repair protein RAD23 | (RefSeq) ubiquitin receptor RAD23c (A)	CWJP002833	C56H58O30	Kaempferol-di-O-malonyl-glucoside-O-malonyl-diglucoside	0.845	0.000544977
BjuO009023	K09264 MADS-box transcription factor, plant | (RefSeq) MADS-box protein CMB1-like (A)	CWJP002833	C56H58O30	Kaempferol-di-O-malonyl-glucoside-O-malonyl-diglucoside	0.985	5.2e-09
BjuO009571	K01867 tryptophanyl-tRNA synthetase [EC:6.1.1.2] | (RefSeq) tryptophan--tRNA ligase, cytoplasmic-like (A)	CWJP002833	C56H58O30	Kaempferol-di-O-malonyl-glucoside-O-malonyl-diglucoside	0.924	1.74263e-05
BjuO009641	K03006 DNA-directed RNA polymerase II subunit RPB1 [EC:2.7.7.6] | (RefSeq) DNA-directed RNA polymerase II subunit RPB1-like (A)	CWJP002833	C56H58O30	Kaempferol-di-O-malonyl-glucoside-O-malonyl-diglucoside	0.833	0.000762205
BjuO009876	K04733 interleukin-1 receptor-associated kinase 4 [EC:2.7.11.1] | (RefSeq) hypothetical protein (A)	CWJP002833	C56H58O30	Kaempferol-di-O-malonyl-glucoside-O-malonyl-diglucoside	-0.921	2.16522e-05
BjuO009959	K14376 poly(A) polymerase [EC:2.7.7.19] | (RefSeq) nuclear poly(A) polymerase 2 (A)	CWJP002833	C56H58O30	Kaempferol-di-O-malonyl-glucoside-O-malonyl-diglucoside	0.957	1.0919e-06
BjuO010266	K02943 large subunit ribosomal protein LP2 | (RefSeq) 60S acidic ribosomal protein P2-4 (A)	CWJP002833	C56H58O30	Kaempferol-di-O-malonyl-glucoside-O-malonyl-diglucoside	-0.857	0.00037466
BjuO011591	K12338 anthocyanidin 3-O-glucoside 5-O-glucosyltransferase [EC:2.4.1.298] | (RefSeq) UDP-glycosyltransferase 75C1-like (A)	CWJP002833	C56H58O30	Kaempferol-di-O-malonyl-glucoside-O-malonyl-diglucoside	-0.93	1.17634e-05
BjuO012043	K04733 interleukin-1 receptor-associated kinase 4 [EC:2.7.11.1] | (RefSeq) hypothetical protein (A)	CWJP002833	C56H58O30	Kaempferol-di-O-malonyl-glucoside-O-malonyl-diglucoside	-0.951	2.0621e-06
BjuO012250	K14505 cyclin D3, plant | (RefSeq) cyclin-D3-3-like (A)	CWJP002833	C56H58O30	Kaempferol-di-O-malonyl-glucoside-O-malonyl-diglucoside	0.926	1.58449e-05
BjuO012526	K01188 beta-glucosidase [EC:3.2.1.21] | (RefSeq) beta-glucosidase 33 (A)	CWJP002833	C56H58O30	Kaempferol-di-O-malonyl-glucoside-O-malonyl-diglucoside	-0.808	0.00145763
BjuO013071	K02138 F-type H+-transporting ATPase subunit d | (RefSeq) ATP synthase subunit d, mitochondrial (A)	CWJP002833	C56H58O30	Kaempferol-di-O-malonyl-glucoside-O-malonyl-diglucoside	-0.846	0.000516065
BjuO013073	K00974 tRNA nucleotidyltransferase (CCA-adding enzyme) [EC:2.7.7.72 3.1.3.- 3.1.4.-] | (Kazusa) Lj5g3v1869810.1; - (A)	CWJP002833	C56H58O30	Kaempferol-di-O-malonyl-glucoside-O-malonyl-diglucoside	0.949	2.4736e-06
BjuO013082	K05677 ATP-binding cassette, subfamily D (ALD), member 3 | (RefSeq) ATP-binding cassette superfamily (A)	CWJP002833	C56H58O30	Kaempferol-di-O-malonyl-glucoside-O-malonyl-diglucoside	-0.986	4.5e-09
BjuO013273	K20628 expansin | (RefSeq) expansin-A4 (A)	CWJP002833	C56H58O30	Kaempferol-di-O-malonyl-glucoside-O-malonyl-diglucoside	0.823	0.00100121
BjuO013274	K04733 interleukin-1 receptor-associated kinase 4 [EC:2.7.11.1] | (RefSeq) probable serine/threonine-protein kinase PBL19 (A)	CWJP002833	C56H58O30	Kaempferol-di-O-malonyl-glucoside-O-malonyl-diglucoside	0.912	3.56917e-05
BjuO013276	K22909 zinc finger CCCH domain-containing protein 13 | (RefSeq) hypothetical protein (A)	CWJP002833	C56H58O30	Kaempferol-di-O-malonyl-glucoside-O-malonyl-diglucoside	0.95	2.3316e-06
BjuO013409	K23050 phenylcoumaran benzylic ether reductase [EC:1.3.1.-] | (RefSeq) eugenol synthase 1 (A)	CWJP002833	C56H58O30	Kaempferol-di-O-malonyl-glucoside-O-malonyl-diglucoside	0.868	0.000249933
BjuO014080	K19041 E3 ubiquitin-protein ligase RNF38/44 [EC:2.3.2.27] | (RefSeq) RING-H2 finger protein ATL20-like (A)	CWJP002833	C56H58O30	Kaempferol-di-O-malonyl-glucoside-O-malonyl-diglucoside	0.83	0.000827562
BjuA003509	K22596 gamma-glutamylcyclotransferase, plant [EC:4.3.2.9] | (RefSeq) gamma-glutamylcyclotransferase 2-2 (A)	Cmln000394	C12H22NO10S3	4-(Methylthio)-3-OH-butyl Glucosinolate （Glucoraphanin）	0.83	0.000834399
BjuA003937	K07893 Ras-related protein Rab-6A | (RefSeq) probable purine permease 11 (A)	Cmln000394	C12H22NO10S3	4-(Methylthio)-3-OH-butyl Glucosinolate （Glucoraphanin）	0.801	0.00175589
BjuA004594	K08286 protein-serine/threonine kinase [EC:2.7.11.-] | (RefSeq) serine/threonine-protein kinase D6PKL2 (A)	Cmln000394	C12H22NO10S3	4-(Methylthio)-3-OH-butyl Glucosinolate （Glucoraphanin）	-0.826	0.000928972
BjuA008677	K09264 MADS-box transcription factor, plant | (RefSeq) FLC; flowering locus C (A)	Cmln000394	C12H22NO10S3	4-(Methylthio)-3-OH-butyl Glucosinolate （Glucoraphanin）	0.817	0.00118389
BjuA012824	K06883 uncharacterized protein | (RefSeq) GPN-loop GTPase 3-like (A)	Cmln000394	C12H22NO10S3	4-(Methylthio)-3-OH-butyl Glucosinolate （Glucoraphanin）	0.82	0.00110139
BjuA015048	--	Cmln000394	C12H22NO10S3	4-(Methylthio)-3-OH-butyl Glucosinolate （Glucoraphanin）	0.831	0.000807455
BjuA026845	K00454 lipoxygenase [EC:1.13.11.12] | (RefSeq) lipoxygenase 2, chloroplastic-like (A)	Cmln000394	C12H22NO10S3	4-(Methylthio)-3-OH-butyl Glucosinolate （Glucoraphanin）	0.834	0.000739607
BjuA029473	K04733 interleukin-1 receptor-associated kinase 4 [EC:2.7.11.1] | (RefSeq) probable LRR receptor-like serine/threonine-protein kinase At4g36180 (A)	Cmln000394	C12H22NO10S3	4-(Methylthio)-3-OH-butyl Glucosinolate （Glucoraphanin）	0.826	0.000941313
BjuA032732	--	Cmln000394	C12H22NO10S3	4-(Methylthio)-3-OH-butyl Glucosinolate （Glucoraphanin）	-0.817	0.00117702
BjuA034759	K17964 leucine-rich PPR motif-containing protein, mitochondrial | (RefSeq) hypothetical protein (A)	Cmln000394	C12H22NO10S3	4-(Methylthio)-3-OH-butyl Glucosinolate （Glucoraphanin）	0.834	0.00074818
BjuA041545	--	Cmln000394	C12H22NO10S3	4-(Methylthio)-3-OH-butyl Glucosinolate （Glucoraphanin）	-0.845	0.000539307
BjuA042244	K17573 meiosis arrest female protein 1 | (RefSeq) uncharacterized protein LOC110620827 (A)	Cmln000394	C12H22NO10S3	4-(Methylthio)-3-OH-butyl Glucosinolate （Glucoraphanin）	-0.815	0.00124115
BjuA042571	--	Cmln000394	C12H22NO10S3	4-(Methylthio)-3-OH-butyl Glucosinolate （Glucoraphanin）	-0.804	0.00163906
BjuA046484	K21456 glutathione synthase [EC:6.3.2.3] | (RefSeq) glutathione synthetase, chloroplastic (A)	Cmln000394	C12H22NO10S3	4-(Methylthio)-3-OH-butyl Glucosinolate （Glucoraphanin）	0.826	0.000919151
BjuB002417	K09519 DnaJ homolog subfamily B member 13 | (RefSeq) protein psi1 isoform X2 (A)	Cmln000394	C12H22NO10S3	4-(Methylthio)-3-OH-butyl Glucosinolate （Glucoraphanin）	-0.805	0.00157421
BjuB016671	K07437 cytochrome P450 family 26 subfamily A | (RefSeq) hypothetical protein (A)	Cmln000394	C12H22NO10S3	4-(Methylthio)-3-OH-butyl Glucosinolate （Glucoraphanin）	0.837	0.000693382
BjuB029366	K08064 nuclear transcription factor Y, alpha | (RefSeq) nuclear transcription factor Y subunit A-5 (A)	Cmln000394	C12H22NO10S3	4-(Methylthio)-3-OH-butyl Glucosinolate （Glucoraphanin）	-0.82	0.00109171
BjuB048907	--	Cmln000394	C12H22NO10S3	4-(Methylthio)-3-OH-butyl Glucosinolate （Glucoraphanin）	-0.819	0.00113014
BjuB049002	K17279 receptor expression-enhancing protein 5/6 | (RefSeq) HVA22-like protein d (A)	Cmln000394	C12H22NO10S3	4-(Methylthio)-3-OH-butyl Glucosinolate （Glucoraphanin）	0.866	0.000274619
BjuO013560	K11816 indole-3-pyruvate monooxygenase [EC:1.14.13.168] | (RefSeq) probable indole-3-pyruvate monooxygenase YUCCA7 (A)	Cmln000394	C12H22NO10S3	4-(Methylthio)-3-OH-butyl Glucosinolate （Glucoraphanin）	-0.833	0.00077638
BjuA000025	--	Cmln001955	C13H25NO9S2	Hexyl Glucosinolate	-0.809	0.00142255
BjuA000054	K01501 nitrilase [EC:3.5.5.1] | (RefSeq) nitrilase 2-like (A)	Cmln001955	C13H25NO9S2	Hexyl Glucosinolate	-0.871	0.00022864
BjuA000077	K09571 FK506-binding protein 4/5 [EC:5.2.1.8] | (RefSeq) peptidyl-prolyl cis-trans isomerase FKBP62-like (A)	Cmln001955	C13H25NO9S2	Hexyl Glucosinolate	-0.842	0.000588914
BjuA000316	K14839 nucleolar protein 16 | (RefSeq) nucleolar protein 16 (A)	Cmln001955	C13H25NO9S2	Hexyl Glucosinolate	0.842	0.000591138
BjuA000477	K01411 nardilysin [EC:3.4.24.61] | (RefSeq) nardilysin-like isoform X2 (A)	Cmln001955	C13H25NO9S2	Hexyl Glucosinolate	0.871	0.000226315
BjuA000480	K17491 protein phosphatase 4 regulatory subunit 3 | (RefSeq) serine/threonine-protein phosphatase 4 regulatory subunit 3-like (A)	Cmln001955	C13H25NO9S2	Hexyl Glucosinolate	0.842	0.000582811
BjuA000486	--	Cmln001955	C13H25NO9S2	Hexyl Glucosinolate	0.84	0.000632475
BjuA000687	K22763 deubiquitinase DESI2 [EC:3.4.19.12] | (RefSeq) ethylene-responsive transcription factor 6-like (A)	Cmln001955	C13H25NO9S2	Hexyl Glucosinolate	0.908	4.3857e-05
BjuA000815	K08740 DNA mismatch repair protein MSH4 | (RefSeq) DNA mismatch repair protein MSH4 (A)	Cmln001955	C13H25NO9S2	Hexyl Glucosinolate	-0.813	0.00130484
BjuA001020	--	Cmln001955	C13H25NO9S2	Hexyl Glucosinolate	-0.858	0.000360515
BjuA001021	--	Cmln001955	C13H25NO9S2	Hexyl Glucosinolate	-0.839	0.000654545
BjuA001166	K12818 ATP-dependent RNA helicase DHX8/PRP22 [EC:3.6.4.13] | (RefSeq) hypothetical protein (A)	Cmln001955	C13H25NO9S2	Hexyl Glucosinolate	0.885	0.000130083
BjuA001170	K18328 lariat debranching enzyme [EC:3.1.-.-] | (RefSeq) lariat debranching enzyme-like (A)	Cmln001955	C13H25NO9S2	Hexyl Glucosinolate	0.833	0.000773068
[truncated: 58,724 more rows]

## Sheet: 65 VS 66
Additional file 9: Table S6. B The pearson correlation coefficient greter than 0.8 of genes and metabolites in 65 VS 66.
geneName	KEGG	metaName	Formula	Compounds	PCC	PCCP
BjuA000666	K06174 ATP-binding cassette, sub-family E, member 1 | (RefSeq) F-box/kelch-repeat protein At3g13680-like (A)	CMLN001809	C11H20NO10S3	3-(Methylsulfinyl)propyl thioglucoside （Glucoiberin）	0.815	0.00124869
BjuA001578	--	CMLN001809	C11H20NO10S3	3-(Methylsulfinyl)propyl thioglucoside （Glucoiberin）	0.85	0.000464689
BjuA002915	K20285 Rab9 effector protein with kelch motifs | (RefSeq) nitrile-specifier protein 1-like (A)	CMLN001809	C11H20NO10S3	3-(Methylsulfinyl)propyl thioglucoside （Glucoiberin）	0.813	0.00130913
BjuA003954	--	CMLN001809	C11H20NO10S3	3-(Methylsulfinyl)propyl thioglucoside （Glucoiberin）	-0.832	0.000778827
BjuA004563	K22804 structural maintenance of chromosomes protein 6 | (RefSeq) structural maintenance of chromosomes protein 6B-like (A)	CMLN001809	C11H20NO10S3	3-(Methylsulfinyl)propyl thioglucoside （Glucoiberin）	0.821	0.00107411
BjuA004666	K13783 MFS transporter, OPA family, solute carrier family 37 (glycerol-3-phosphate transporter), member 1/2 | (RefSeq) putative glycerol-3-phosphate transporter 4 (A)	CMLN001809	C11H20NO10S3	3-(Methylsulfinyl)propyl thioglucoside （Glucoiberin）	0.808	0.00148873
BjuA004670	--	CMLN001809	C11H20NO10S3	3-(Methylsulfinyl)propyl thioglucoside （Glucoiberin）	-0.821	0.00107493
BjuA005594	K03022 DNA-directed RNA polymerase III subunit RPC8 | (RefSeq) LOW QUALITY PROTEIN: uncharacterized protein LOC106412346 (A)	CMLN001809	C11H20NO10S3	3-(Methylsulfinyl)propyl thioglucoside （Glucoiberin）	0.818	0.00114721
BjuA006059	K09514 DnaJ homolog subfamily B member 8 | (RefSeq) dnaJ homolog subfamily B member 3-like (A)	CMLN001809	C11H20NO10S3	3-(Methylsulfinyl)propyl thioglucoside （Glucoiberin）	-0.822	0.00104347
BjuA007254	K07456 DNA mismatch repair protein MutS2 | (RefSeq) hypothetical protein (A)	CMLN001809	C11H20NO10S3	3-(Methylsulfinyl)propyl thioglucoside （Glucoiberin）	0.805	0.00157899
BjuA007892	K08341 GABA(A) receptor-associated protein | (RefSeq) autophagy-related protein 8a-like isoform X1 (A)	CMLN001809	C11H20NO10S3	3-(Methylsulfinyl)propyl thioglucoside （Glucoiberin）	-0.818	0.0011377
BjuA007901	K10875 DNA repair and recombination protein RAD54 and RAD54-like protein [EC:3.6.4.-] | (RefSeq) protein CHROMATIN REMODELING 35-like (A)	CMLN001809	C11H20NO10S3	3-(Methylsulfinyl)propyl thioglucoside （Glucoiberin）	0.81	0.00139683
BjuA008393	K04422 mitogen-activated protein kinase kinase kinase 13 [EC:2.7.11.25] | (RefSeq) serine/threonine-protein kinase EDR1 isoform X1 (A)	CMLN001809	C11H20NO10S3	3-(Methylsulfinyl)propyl thioglucoside （Glucoiberin）	-0.816	0.00121435
BjuA008700	K02183 calmodulin | (RefSeq) esterase CG5412-like (A)	CMLN001809	C11H20NO10S3	3-(Methylsulfinyl)propyl thioglucoside （Glucoiberin）	-0.814	0.00126461
BjuA009179	--	CMLN001809	C11H20NO10S3	3-(Methylsulfinyl)propyl thioglucoside （Glucoiberin）	-0.95	2.2634e-06
BjuA009201	K03978 GTP-binding protein | (RefSeq) GTP-binding protein At2g22870 (A)	CMLN001809	C11H20NO10S3	3-(Methylsulfinyl)propyl thioglucoside （Glucoiberin）	-0.811	0.00137928
BjuA009869	K03037 26S proteasome regulatory subunit N7 | (RefSeq) 26S proteasome non-ATPase regulatory subunit 6 homolog (A)	CMLN001809	C11H20NO10S3	3-(Methylsulfinyl)propyl thioglucoside （Glucoiberin）	0.857	0.000368229
BjuA010007	K02136 F-type H+-transporting ATPase subunit gamma | (RefSeq) ATP synthase subunit gamma, mitochondrial-like (A)	CMLN001809	C11H20NO10S3	3-(Methylsulfinyl)propyl thioglucoside （Glucoiberin）	-0.815	0.00123629
BjuA010417	K03239 translation initiation factor eIF-2B subunit alpha | (RefSeq) methylthioribose-1-phosphate isomerase (A)	CMLN001809	C11H20NO10S3	3-(Methylsulfinyl)propyl thioglucoside （Glucoiberin）	-0.815	0.00122475
BjuA010776	K04733 interleukin-1 receptor-associated kinase 4 [EC:2.7.11.1] | (RefSeq) probably inactive receptor-like protein kinase At2g46850 (A)	CMLN001809	C11H20NO10S3	3-(Methylsulfinyl)propyl thioglucoside （Glucoiberin）	0.801	0.00172905
BjuA015928	K15135 mediator of RNA polymerase II transcription subunit 18 | (RefSeq) mediator of RNA polymerase II transcription subunit 18 (A)	CMLN001809	C11H20NO10S3	3-(Methylsulfinyl)propyl thioglucoside （Glucoiberin）	0.881	0.000154616
BjuA016245	K00600 glycine hydroxymethyltransferase [EC:2.1.2.1] | (RefSeq) serine hydroxymethyltransferase 3, chloroplastic-like isoform X1 (A)	CMLN001809	C11H20NO10S3	3-(Methylsulfinyl)propyl thioglucoside （Glucoiberin）	-0.822	0.0010311
BjuA016455	K12872 pre-mRNA-splicing factor RBM22/SLT11 | (RefSeq) zinc finger CCCH domain-containing protein 25-like isoform X2 (A)	CMLN001809	C11H20NO10S3	3-(Methylsulfinyl)propyl thioglucoside （Glucoiberin）	0.804	0.00161664
BjuA016725	--	CMLN001809	C11H20NO10S3	3-(Methylsulfinyl)propyl thioglucoside （Glucoiberin）	0.81	0.00141149
BjuA017258	K19951 TBC1 domain family member 8/9 | (RefSeq) LOW QUALITY PROTEIN: growth hormone-regulated TBC protein 1-like (A)	CMLN001809	C11H20NO10S3	3-(Methylsulfinyl)propyl thioglucoside （Glucoiberin）	0.806	0.00155049
BjuA017664	--	CMLN001809	C11H20NO10S3	3-(Methylsulfinyl)propyl thioglucoside （Glucoiberin）	0.818	0.00113665
BjuA017666	K03938 NADH dehydrogenase (ubiquinone) Fe-S protein 5 | (RefSeq) NADH dehydrogenase [ubiquinone] iron-sulfur protein 5-B (A)	CMLN001809	C11H20NO10S3	3-(Methylsulfinyl)propyl thioglucoside （Glucoiberin）	0.822	0.0010307
BjuA017679	K01679 fumarate hydratase, class II [EC:4.2.1.2] | (RefSeq) fumarate hydratase 1, mitochondrial (A)	CMLN001809	C11H20NO10S3	3-(Methylsulfinyl)propyl thioglucoside （Glucoiberin）	0.817	0.00117067
BjuA017684	K09527 DnaJ homolog subfamily C member 7 | (RefSeq) uncharacterized protein LOC110736260 (A)	CMLN001809	C11H20NO10S3	3-(Methylsulfinyl)propyl thioglucoside （Glucoiberin）	0.815	0.00122734
BjuA018531	K20027 palmitoyltransferase ZDHHC1/11 [EC:2.3.1.225] | (RefSeq) probable protein S-acyltransferase 22 (A)	CMLN001809	C11H20NO10S3	3-(Methylsulfinyl)propyl thioglucoside （Glucoiberin）	0.807	0.00152605
BjuA020059	K04733 interleukin-1 receptor-associated kinase 4 [EC:2.7.11.1] | (RefSeq) G-type lectin S-receptor-like serine/threonine-protein kinase At1g61390 (A)	CMLN001809	C11H20NO10S3	3-(Methylsulfinyl)propyl thioglucoside （Glucoiberin）	0.843	0.000573094
BjuA020984	K10523 speckle-type POZ protein | (RefSeq) BTB/POZ and MATH domain-containing protein 2 (A)	CMLN001809	C11H20NO10S3	3-(Methylsulfinyl)propyl thioglucoside （Glucoiberin）	0.801	0.00173748
BjuA021647	K05605 3-hydroxyisobutyryl-CoA hydrolase [EC:3.1.2.4] | (RefSeq) 3-hydroxyisobutyryl-CoA hydrolase 1-like (A)	CMLN001809	C11H20NO10S3	3-(Methylsulfinyl)propyl thioglucoside （Glucoiberin）	0.801	0.0017538
BjuA022258	K10614 E3 ubiquitin-protein ligase HERC3 [EC:2.3.2.26] | (RefSeq) ultraviolet-B receptor UVR8 (A)	CMLN001809	C11H20NO10S3	3-(Methylsulfinyl)propyl thioglucoside （Glucoiberin）	-0.812	0.00132147
BjuA022468	K10523 speckle-type POZ protein | (RefSeq) BTB/POZ and TAZ domain-containing protein 1-like (A)	CMLN001809	C11H20NO10S3	3-(Methylsulfinyl)propyl thioglucoside （Glucoiberin）	-0.803	0.0016529
BjuA022470	K16292 KDEL-tailed cysteine endopeptidase [EC:3.4.22.-] | (RefSeq) KDEL-tailed cysteine endopeptidase CEP2 (A)	CMLN001809	C11H20NO10S3	3-(Methylsulfinyl)propyl thioglucoside （Glucoiberin）	-0.821	0.00107315
BjuA023184	--	CMLN001809	C11H20NO10S3	3-(Methylsulfinyl)propyl thioglucoside （Glucoiberin）	-0.835	0.000732854
BjuA024245	--	CMLN001809	C11H20NO10S3	3-(Methylsulfinyl)propyl thioglucoside （Glucoiberin）	0.82	0.00107697
BjuA024379	K07418 cytochrome P450 family 2 subfamily J [EC:1.14.14.1] | (RefSeq) cytochrome P450 71B34-like (A)	CMLN001809	C11H20NO10S3	3-(Methylsulfinyl)propyl thioglucoside （Glucoiberin）	-0.815	0.00123746
BjuA025142	--	CMLN001809	C11H20NO10S3	3-(Methylsulfinyl)propyl thioglucoside （Glucoiberin）	0.812	0.00133545
BjuA025702	K07466 replication factor A1 | (RefSeq) replication protein A 70 kDa DNA-binding subunit A-like (A)	CMLN001809	C11H20NO10S3	3-(Methylsulfinyl)propyl thioglucoside （Glucoiberin）	0.817	0.00118168
BjuA026274	K00232 acyl-CoA oxidase [EC:1.3.3.6] | (RefSeq) uncharacterized protein LOC107952742 isoform X1 (A)	CMLN001809	C11H20NO10S3	3-(Methylsulfinyl)propyl thioglucoside （Glucoiberin）	0.805	0.00157623
BjuA027397	K21484 benzoate/salicylate 1-O-methyltransferase [EC:2.1.1.273 2.1.1.274] | (RefSeq) uncharacterized protein LOC106315356 (A)	CMLN001809	C11H20NO10S3	3-(Methylsulfinyl)propyl thioglucoside （Glucoiberin）	0.838	0.000663013
BjuA027791	K19042 E3 ubiquitin-protein ligase BOI and related proteins [EC:2.3.2.27] | (RefSeq) probable BOI-related E3 ubiquitin-protein ligase 2 (A)	CMLN001809	C11H20NO10S3	3-(Methylsulfinyl)propyl thioglucoside （Glucoiberin）	-0.856	0.000378496
BjuA028690	K01784 UDP-glucose 4-epimerase [EC:5.1.3.2] | (RefSeq) uncharacterized protein LOC110879761 isoform X1 (A)	CMLN001809	C11H20NO10S3	3-(Methylsulfinyl)propyl thioglucoside （Glucoiberin）	-0.802	0.00170565
BjuA029468	K12135 zinc finger protein CONSTANS | (RefSeq) zinc finger protein CONSTANS-like (A)	CMLN001809	C11H20NO10S3	3-(Methylsulfinyl)propyl thioglucoside （Glucoiberin）	0.823	0.0010048
BjuA029627	K16675 palmitoyltransferase ZDHHC9/14/18 [EC:2.3.1.225] | (RefSeq) protein S-acyltransferase 8-like (A)	CMLN001809	C11H20NO10S3	3-(Methylsulfinyl)propyl thioglucoside （Glucoiberin）	-0.814	0.00127908
BjuA030357	K12741 heterogeneous nuclear ribonucleoprotein A1/A3 | (RefSeq) UBP1-associated protein 2A-like (A)	CMLN001809	C11H20NO10S3	3-(Methylsulfinyl)propyl thioglucoside （Glucoiberin）	0.809	0.00143292
BjuA031239	--	CMLN001809	C11H20NO10S3	3-(Methylsulfinyl)propyl thioglucoside （Glucoiberin）	0.824	0.000988033
BjuA032651	K03063 26S proteasome regulatory subunit T3 | (RefSeq) 26S protease regulatory subunit 6B homolog (A)	CMLN001809	C11H20NO10S3	3-(Methylsulfinyl)propyl thioglucoside （Glucoiberin）	0.813	0.00130203
BjuA032652	K01802 peptidylprolyl isomerase [EC:5.2.1.8] | (RefSeq) peptidyl-prolyl cis-trans isomerase FKBP12-like (A)	CMLN001809	C11H20NO10S3	3-(Methylsulfinyl)propyl thioglucoside （Glucoiberin）	0.809	0.00144757
BjuA032710	K07195 exocyst complex component 7 | (RefSeq) exocyst complex component EXO70B1-like (A)	CMLN001809	C11H20NO10S3	3-(Methylsulfinyl)propyl thioglucoside （Glucoiberin）	0.821	0.00105194
BjuA032898	K15397 3-ketoacyl-CoA synthase [EC:2.3.1.199] | (RefSeq) 3-ketoacyl-CoA synthase 9-like (A)	CMLN001809	C11H20NO10S3	3-(Methylsulfinyl)propyl thioglucoside （Glucoiberin）	0.824	0.000977434
BjuA033813	K09022 2-iminobutanoate/2-iminopropanoate deaminase [EC:3.5.99.10] | (RefSeq) reactive Intermediate Deaminase A, chloroplastic-like (A)	CMLN001809	C11H20NO10S3	3-(Methylsulfinyl)propyl thioglucoside （Glucoiberin）	-0.805	0.00158121
BjuA034150	--	CMLN001809	C11H20NO10S3	3-(Methylsulfinyl)propyl thioglucoside （Glucoiberin）	0.898	7.36062e-05
BjuA034516	--	CMLN001809	C11H20NO10S3	3-(Methylsulfinyl)propyl thioglucoside （Glucoiberin）	-0.801	0.00173322
BjuA035393	--	CMLN001809	C11H20NO10S3	3-(Methylsulfinyl)propyl thioglucoside （Glucoiberin）	-0.833	0.000759619
BjuA035906	--	CMLN001809	C11H20NO10S3	3-(Methylsulfinyl)propyl thioglucoside （Glucoiberin）	0.809	0.00142271
BjuA035916	--	CMLN001809	C11H20NO10S3	3-(Methylsulfinyl)propyl thioglucoside （Glucoiberin）	0.894	8.86346e-05
BjuA036010	K00793 riboflavin synthase [EC:2.5.1.9] | (RefSeq) riboflavin synthase-like (A)	CMLN001809	C11H20NO10S3	3-(Methylsulfinyl)propyl thioglucoside （Glucoiberin）	-0.834	0.000756488
BjuA037311	K20599 NB-LRR protein SUMM2 | (RefSeq) probable disease resistance protein At1g12280 (A)	CMLN001809	C11H20NO10S3	3-(Methylsulfinyl)propyl thioglucoside （Glucoiberin）	0.806	0.00155512
BjuA039049	--	CMLN001809	C11H20NO10S3	3-(Methylsulfinyl)propyl thioglucoside （Glucoiberin）	0.853	0.000423385
BjuA039885	K17338 receptor expression-enhancing protein 1/2/3/4 | (RefSeq) HVA22-like protein i (A)	CMLN001809	C11H20NO10S3	3-(Methylsulfinyl)propyl thioglucoside （Glucoiberin）	0.812	0.00132284
BjuA040297	K18195 rhamnogalacturonan endolyase [EC:4.2.2.23] | (RefSeq) uncharacterized protein LOC104807150 isoform X1 (A)	CMLN001809	C11H20NO10S3	3-(Methylsulfinyl)propyl thioglucoside （Glucoiberin）	0.811	0.00138125
BjuA042549	K16189 phytochrome-interacting factor 4 | (RefSeq) transcription factor PIF4 (A)	CMLN001809	C11H20NO10S3	3-(Methylsulfinyl)propyl thioglucoside （Glucoiberin）	-0.804	0.00163026
BjuA043588	K04733 interleukin-1 receptor-associated kinase 4 [EC:2.7.11.1] | (RefSeq) probable receptor-like protein kinase At1g30570 (A)	CMLN001809	C11H20NO10S3	3-(Methylsulfinyl)propyl thioglucoside （Glucoiberin）	0.801	0.00174929
BjuA045099	--	CMLN001809	C11H20NO10S3	3-(Methylsulfinyl)propyl thioglucoside （Glucoiberin）	0.877	0.00018195
BjuA045838	K18327 RNA exonuclease 4 [EC:3.1.-.-] | (RefSeq) interferon-stimulated 20 kDa exonuclease-like 2 isoform X1 (A)	CMLN001809	C11H20NO10S3	3-(Methylsulfinyl)propyl thioglucoside （Glucoiberin）	0.828	0.000876323
BjuA046197	--	CMLN001809	C11H20NO10S3	3-(Methylsulfinyl)propyl thioglucoside （Glucoiberin）	0.802	0.00170201
BjuA046785	--	CMLN001809	C11H20NO10S3	3-(Methylsulfinyl)propyl thioglucoside （Glucoiberin）	-0.806	0.00155542
BjuA046824	K22909 zinc finger CCCH domain-containing protein 13 | (RefSeq) FIP1[V]-like protein (A)	CMLN001809	C11H20NO10S3	3-(Methylsulfinyl)propyl thioglucoside （Glucoiberin）	0.845	0.000537521
BjuA047195	K20093 DNA excision repair protein ERCC-6-like [EC:3.6.4.12] | (RefSeq) SNF2 super family (A)	CMLN001809	C11H20NO10S3	3-(Methylsulfinyl)propyl thioglucoside （Glucoiberin）	-0.83	0.000832937
BjuA047334	K12859 U5 snRNP protein, DIM1 family | (RefSeq) thioredoxin-like protein YLS8 (A)	CMLN001809	C11H20NO10S3	3-(Methylsulfinyl)propyl thioglucoside （Glucoiberin）	-0.814	0.00127393
BjuB001054	--	CMLN001809	C11H20NO10S3	3-(Methylsulfinyl)propyl thioglucoside （Glucoiberin）	0.839	0.000637188
BjuB003027	--	CMLN001809	C11H20NO10S3	3-(Methylsulfinyl)propyl thioglucoside （Glucoiberin）	0.807	0.00151351
BjuB003028	--	CMLN001809	C11H20NO10S3	3-(Methylsulfinyl)propyl thioglucoside （Glucoiberin）	0.809	0.0014243
BjuB004039	--	CMLN001809	C11H20NO10S3	3-(Methylsulfinyl)propyl thioglucoside （Glucoiberin）	0.819	0.00110874
BjuB004058	K15902 EKC/KEOPS complex subunit PCC1/LAGE3 | (RefSeq) EKC/KEOPS complex subunit LAGE3-like (A)	CMLN001809	C11H20NO10S3	3-(Methylsulfinyl)propyl thioglucoside （Glucoiberin）	0.813	0.00128856
BjuB004732	K11968 ariadne-1 [EC:2.3.2.31] | (RefSeq) uncharacterized LOC103406370 (A)	CMLN001809	C11H20NO10S3	3-(Methylsulfinyl)propyl thioglucoside （Glucoiberin）	0.809	0.00143107
BjuB005306	K17604 zinc finger SWIM domain-containing protein 3 | (RefSeq) uncharacterized protein LOC111409841 (A)	CMLN001809	C11H20NO10S3	3-(Methylsulfinyl)propyl thioglucoside （Glucoiberin）	0.802	0.00171373
BjuB006578	--	CMLN001809	C11H20NO10S3	3-(Methylsulfinyl)propyl thioglucoside （Glucoiberin）	0.807	0.0014963
BjuB007917	K02135 F-type H+-transporting ATPase subunit epsilon | (RefSeq) ATP synthase subunit epsilon, mitochondrial (A)	CMLN001809	C11H20NO10S3	3-(Methylsulfinyl)propyl thioglucoside （Glucoiberin）	0.828	0.000871861
BjuB008758	K01599 uroporphyrinogen decarboxylase [EC:4.1.1.37] | (RefSeq) hypothetical protein (A)	CMLN001809	C11H20NO10S3	3-(Methylsulfinyl)propyl thioglucoside （Glucoiberin）	0.815	0.00123161
BjuB008863	--	CMLN001809	C11H20NO10S3	3-(Methylsulfinyl)propyl thioglucoside （Glucoiberin）	0.841	0.000609782
BjuB009038	K04733 interleukin-1 receptor-associated kinase 4 [EC:2.7.11.1] | (RefSeq) proline-rich receptor-like protein kinase PERK15 isoform X1 (A)	CMLN001809	C11H20NO10S3	3-(Methylsulfinyl)propyl thioglucoside （Glucoiberin）	-0.81	0.00141638
BjuB010159	K01054 acylglycerol lipase [EC:3.1.1.23] | (RefSeq) caffeoylshikimate esterase-like isoform X2 (A)	CMLN001809	C11H20NO10S3	3-(Methylsulfinyl)propyl thioglucoside （Glucoiberin）	0.927	1.4787e-05
BjuB011369	K00966 mannose-1-phosphate guanylyltransferase [EC:2.7.7.13] | (RefSeq) mannose-1-phosphate guanyltransferase alpha-like isoform X1 (A)	CMLN001809	C11H20NO10S3	3-(Methylsulfinyl)propyl thioglucoside （Glucoiberin）	-0.813	0.00129539
BjuB012731	K11420 euchromatic histone-lysine N-methyltransferase [EC:2.1.1.43] | (RefSeq) histone-lysine N-methyltransferase, H3 lysine-9 specific SUVH1-like (A)	CMLN001809	C11H20NO10S3	3-(Methylsulfinyl)propyl thioglucoside （Glucoiberin）	-0.806	0.00154039
BjuB012745	--	CMLN001809	C11H20NO10S3	3-(Methylsulfinyl)propyl thioglucoside （Glucoiberin）	0.86	0.000332108
BjuB015166	K14488 SAUR family protein | (RefSeq) auxin-responsive protein SAUR24 (A)	CMLN001809	C11H20NO10S3	3-(Methylsulfinyl)propyl thioglucoside （Glucoiberin）	-0.902	5.97197e-05
BjuB016281	K21596 calmodulin-binding transcription activator | (RefSeq) protein WVD2-like 2 (A)	CMLN001809	C11H20NO10S3	3-(Methylsulfinyl)propyl thioglucoside （Glucoiberin）	-0.818	0.00115665
BjuB017393	K18195 rhamnogalacturonan endolyase [EC:4.2.2.23] | (RefSeq) uncharacterized protein LOC104807150 isoform X1 (A)	CMLN001809	C11H20NO10S3	3-(Methylsulfinyl)propyl thioglucoside （Glucoiberin）	-0.817	0.00116406
BjuB019301	K00924 kinase [EC:2.7.1.-] | (RefSeq) hypothetical protein (A)	CMLN001809	C11H20NO10S3	3-(Methylsulfinyl)propyl thioglucoside （Glucoiberin）	-0.802	0.00168485
BjuB020975	--	CMLN001809	C11H20NO10S3	3-(Methylsulfinyl)propyl thioglucoside （Glucoiberin）	0.803	0.00167662
BjuB021981	--	CMLN001809	C11H20NO10S3	3-(Methylsulfinyl)propyl thioglucoside （Glucoiberin）	0.808	0.00148097
BjuB022033	K15083 DNA repair protein RAD16 | (RefSeq) DNA repair protein RAD16-like (A)	CMLN001809	C11H20NO10S3	3-(Methylsulfinyl)propyl thioglucoside （Glucoiberin）	-0.828	0.000871619
BjuB023676	K14209 solute carrier family 36 (proton-coupled amino acid transporter) | (RefSeq) amino acid transporter ANT1-like (A)	CMLN001809	C11H20NO10S3	3-(Methylsulfinyl)propyl thioglucoside （Glucoiberin）	0.802	0.00168728
BjuB024470	K02552 menaquinone-specific isochorismate synthase [EC:5.4.4.2] | (RefSeq) isochorismate synthase 1, chloroplastic (A)	CMLN001809	C11H20NO10S3	3-(Methylsulfinyl)propyl thioglucoside （Glucoiberin）	-0.856	0.00038025
BjuB025397	K18195 rhamnogalacturonan endolyase [EC:4.2.2.23] | (RefSeq) uncharacterized protein LOC104807150 isoform X1 (A)	CMLN001809	C11H20NO10S3	3-(Methylsulfinyl)propyl thioglucoside （Glucoiberin）	0.838	0.000673428
BjuB026727	--	CMLN001809	C11H20NO10S3	3-(Methylsulfinyl)propyl thioglucoside （Glucoiberin）	-0.813	0.00131466
BjuB027529	K03955 NADH dehydrogenase (ubiquinone) 1 alpha/beta subcomplex 1 | (RefSeq) acyl carrier protein 3, mitochondrial (A)	CMLN001809	C11H20NO10S3	3-(Methylsulfinyl)propyl thioglucoside （Glucoiberin）	0.806	0.00152933
BjuB028147	K08176 MFS transporter, PHS family, inorganic phosphate transporter | (RefSeq) probable inorganic phosphate transporter 1-4 (A)	CMLN001809	C11H20NO10S3	3-(Methylsulfinyl)propyl thioglucoside （Glucoiberin）	0.813	0.00130467
[truncated: 53,471 more rows]

## Sheet: 45 VS 65
Additional file 9: Table S6. C The pearson correlation coefficient greter than 0.8 of genes and metabolites in 45 VS 65.
[truncated: 58,427 more rows]
