# Supplementary material for: Integrated Analysis of Transcriptome and Metabolome Reveals New Insights into the Formation of Purple Leaf Veins and Leaf Edge Cracks in Brassica juncea
Source: Plants (Basel). 2022 Aug 28;11(17):2229. doi: 10.3390/plants11172229 (PMC9460116; doi:10.3390/plants11172229)
Supplement: Supplementary file 1 [file plants-11-02229-s001.zip › Supplementary tables/Table S7.xlsx]

## Sheet: Sheet1
Table S7. List of primers used in quantitative RT-PCR. All primers are designed by Primer 6.
Gene	Sense Primer	Anti-sense Primer
BjActin	TGGGTTTGCTGGTGACGAT	TGCCTAGGACGACCAACAATACT
BjuA004031	ATACTTCACCGTGGATTGG	GACTCAACACTCACCATCT
BjuB014115	CCGTTGAAGAGAAGGAGAA	GGATACACAAGATGGAAGAAG
BjuB044852	AGGAGAAGGAGAGGTATGC	CAGGATAGACAAGATGGAAGA
BjuO009605	CCGTTGAAGAGAAGGAGAA	GGATACACAAGATGGAAGAAG
